# Supplementary material for: Exploring Relationships between the Density of Charged Tracts within Disordered Regions and Phase Separation
Source: Pac Symp Biocomput. Author manuscript; Available in PMC 2020 Jan 2. (PMC6939312)
Supplement: Supplementary Data 2 [file NIHMS1061152-supplement-Supplementary_Data_2.xlsx]

## Sheet: Group 1 Process
Analysis Type:	PANTHER Overrepresentation Test (Released 20190711)
Annotation Version and Release Date:	GO Ontology database Released 2019-07-03
Analyzed List:	upload_1 (Homo sapiens)
Reference List:	disordered_uniprot.txt (Homo sapiens)
Test Type:	FISHER
Correction:	FDR
GO biological process complete	disordered_uniprot.txt - REFLIST (10531)	upload_1 (526)	upload_1 (expected)	upload_1 (over/under)	upload_1 (fold Enrichment)	upload_1 (raw P-value)	upload_1 (FDR)
determination of left/right symmetry (GO:0007368)	79	0	3.95	-	< 0.01	0.0334	1
post-Golgi vesicle-mediated transport (GO:0006892)	80	0	4	-	< 0.01	0.0334	1
endoplasmic reticulum to Golgi vesicle-mediated transport (GO:0006888)	96	0	4.79	-	< 0.01	0.0149	0.899
cell-cell junction assembly (GO:0007043)	81	0	4.05	-	< 0.01	0.0335	1
cellular response to insulin stimulus (GO:0032869)	95	0	4.75	-	< 0.01	0.0242	1
cell-cell junction organization (GO:0045216)	101	0	5.04	-	< 0.01	0.0155	0.922
establishment of vesicle localization (GO:0051650)	106	0	5.29	-	< 0.01	0.00999	0.741
vesicle localization (GO:0051648)	112	0	5.59	-	< 0.01	0.00664	0.57
response to interleukin-1 (GO:0070555)	88	0	4.4	-	< 0.01	0.0223	1
positive regulation of developmental growth (GO:0048639)	118	0	5.89	-	< 0.01	0.00703	0.589
regulation of nervous system process (GO:0031644)	79	0	3.95	-	< 0.01	0.0334	1
regulation of dendrite development (GO:0050773)	117	0	5.84	-	< 0.01	0.00691	0.582
regulation of generation of precursor metabolites and energy (GO:0043467)	91	0	4.55	-	< 0.01	0.0226	1
regulation of exocytosis (GO:0017157)	131	0	6.54	-	< 0.01	0.00301	0.353
mitotic sister chromatid segregation (GO:0000070)	87	0	4.35	-	< 0.01	0.0363	1
positive regulation of I-kappaB kinase/NF-kappaB signaling (GO:0043123)	95	0	4.75	-	< 0.01	0.0242	1
positive regulation of cell growth (GO:0030307)	104	0	5.19	-	< 0.01	0.00993	0.744
regulation of protein localization to membrane (GO:1905475)	109	1	5.44	-	0.18	0.0663	1
positive regulation of cell morphogenesis involved in differentiation (GO:0010770)	109	1	5.44	-	0.18	0.0663	1
cellular response to tumor necrosis factor (GO:0071356)	110	1	5.49	-	0.18	0.0671	1
keratinocyte differentiation (GO:0030216)	87	0	4.35	-	< 0.01	0.0363	1
actin filament-based movement (GO:0030048)	82	0	4.1	-	< 0.01	0.0337	1
positive regulation of growth (GO:0045927)	166	0	8.29	-	< 0.01	0.000626	0.119
cardiac ventricle development (GO:0003231)	103	1	5.14	-	0.19	0.0643	1
morphogenesis of embryonic epithelium (GO:0016331)	106	1	5.29	-	0.19	0.0648	1
stress-activated protein kinase signaling cascade (GO:0031098)	107	1	5.34	-	0.19	0.0652	1
cerebral cortex development (GO:0021987)	85	0	4.25	-	< 0.01	0.035	1
tube formation (GO:0035148)	108	1	5.39	-	0.19	0.0657	1
positive regulation of Wnt signaling pathway (GO:0030177)	108	1	5.39	-	0.19	0.0657	1
cardiac chamber morphogenesis (GO:0003206)	99	1	4.94	-	0.2	0.0934	1
regulation of G1/S transition of mitotic cell cycle (GO:2000045)	101	1	5.04	-	0.2	0.0951	1
response to transforming growth factor beta (GO:0071559)	102	1	5.09	-	0.2	0.0962	1
regulation of morphogenesis of an epithelium (GO:1905330)	102	1	5.09	-	0.2	0.0962	1
synaptic vesicle cycle (GO:0099504)	94	1	4.7	-	0.21	0.138	1
cellular response to transforming growth factor beta stimulus (GO:0071560)	95	1	4.75	-	0.21	0.0918	1
neurotransmitter transport (GO:0006836)	96	1	4.79	-	0.21	0.092	1
epithelial tube formation (GO:0072175)	96	1	4.79	-	0.21	0.092	1
regulation of muscle tissue development (GO:1901861)	96	1	4.79	-	0.21	0.092	1
positive regulation of immune effector process (GO:0002699)	96	1	4.79	-	0.21	0.092	1
cytosolic transport (GO:0016482)	89	1	4.45	-	0.22	0.132	1
positive regulation of protein polymerization (GO:0032273)	90	1	4.5	-	0.22	0.132	1
regulation of regulated secretory pathway (GO:1903305)	95	0	4.75	-	< 0.01	0.0242	1
lysosomal lumen acidification (GO:0007042)	2	2	0.1	+	20.02	0.0127	0.837
circadian rhythm (GO:0007623)	91	1	4.55	-	0.22	0.133	1
embryonic epithelial tube formation (GO:0001838)	92	1	4.6	-	0.22	0.135	1
anion transmembrane transport (GO:0098656)	92	1	4.6	-	0.22	0.135	1
box H/ACA snoRNA 3'-end processing (GO:0000495)	2	2	0.1	+	20.02	0.0127	0.833
regulation of striated muscle tissue development (GO:0016202)	93	1	4.65	-	0.22	0.136	1
ear morphogenesis (GO:0042471)	86	1	4.3	-	0.23	0.131	1
cardiac septum development (GO:0003279)	87	1	4.35	-	0.23	0.131	1
regulation of lysosomal lumen pH (GO:0035751)	2	2	0.1	+	20.02	0.0127	0.829
determination of bilateral symmetry (GO:0009855)	82	1	4.1	-	0.24	0.189	1
negative regulation of immune response (GO:0050777)	82	1	4.1	-	0.24	0.189	1
regulation of protein complex disassembly (GO:0043244)	82	1	4.1	-	0.24	0.189	1
cell-matrix adhesion (GO:0007160)	83	1	4.15	-	0.24	0.19	1
regulation of extent of cell growth (GO:0061387)	83	1	4.15	-	0.24	0.19	1
lysosomal protein catabolic process (GO:1905146)	2	2	0.1	+	20.02	0.0127	0.825
cytokinesis (GO:0000910)	85	1	4.25	-	0.24	0.194	1
positive regulation of canonical Wnt signaling pathway (GO:0090263)	85	1	4.25	-	0.24	0.194	1
antigen processing and presentation (GO:0019882)	85	1	4.25	-	0.24	0.194	1
B cell activation (GO:0042113)	85	1	4.25	-	0.24	0.194	1
activation of GTPase activity (GO:0090630)	79	1	3.95	-	0.25	0.186	1
box H/ACA snoRNA processing (GO:0034964)	2	2	0.1	+	20.02	0.0127	0.821
microtubule cytoskeleton organization involved in mitosis (GO:1902850)	79	1	3.95	-	0.25	0.186	1
peptide cross-linking via chondroitin 4-sulfate glycosaminoglycan (GO:0019800)	2	2	0.1	+	20.02	0.0127	0.817
box H/ACA snoRNA metabolic process (GO:0033979)	3	3	0.15	+	20.02	0.00192	0.262
camera-type eye morphogenesis (GO:0048593)	80	1	4	-	0.25	0.187	1
regulation of synaptic vesicle cycle (GO:0098693)	80	1	4	-	0.25	0.187	1
SCF complex assembly (GO:0010265)	3	2	0.15	+	13.35	0.0205	1
regulation of cellular carbohydrate metabolic process (GO:0010675)	80	1	4	-	0.25	0.187	1
regulation of cellular ketone metabolic process (GO:0010565)	80	1	4	-	0.25	0.187	1
negative regulation of B cell differentiation (GO:0045578)	3	2	0.15	+	13.35	0.0205	1
protein catabolic process in the vacuole (GO:0007039)	3	2	0.15	+	13.35	0.0205	1
neurotransmitter secretion (GO:0007269)	76	1	3.8	-	0.26	0.272	1
double-strand break repair via synthesis-dependent strand annealing (GO:0045003)	3	2	0.15	+	13.35	0.0205	1
signal release from synapse (GO:0099643)	76	1	3.8	-	0.26	0.272	1
positive regulation of relaxation of muscle (GO:1901079)	3	2	0.15	+	13.35	0.0205	1
microtubule organizing center organization (GO:0031023)	76	1	3.8	-	0.26	0.272	1
vacuolar proton-transporting V-type ATPase complex assembly (GO:0070072)	3	2	0.15	+	13.35	0.0205	1
neural tube formation (GO:0001841)	77	1	3.85	-	0.26	0.186	1
regulation of DNA-templated transcription in response to stress (GO:0043620)	77	1	3.85	-	0.26	0.186	1
antigen processing and presentation of exogenous antigen (GO:0019884)	77	1	3.85	-	0.26	0.186	1
negative regulation of transmembrane receptor protein serine/threonine kinase signaling pathway (GO:0090101)	78	1	3.9	-	0.26	0.186	1
antigen processing and presentation of peptide antigen (GO:0048002)	78	1	3.9	-	0.26	0.186	1
maintenance of protein location (GO:0045185)	73	1	3.65	-	0.27	0.266	1
ribosomal small subunit export from nucleus (GO:0000056)	3	2	0.15	+	13.35	0.0205	1
regulation of axon extension (GO:0030516)	74	1	3.7	-	0.27	0.268	1
cytoskeleton-dependent cytokinesis (GO:0061640)	74	1	3.7	-	0.27	0.268	1
regulation of inflammatory response (GO:0050727)	149	2	7.44	-	0.27	0.0506	1
antigen processing and presentation of exogenous peptide antigen (GO:0002478)	75	1	3.75	-	0.27	0.27	1
regulation of fat cell differentiation (GO:0045598)	75	1	3.75	-	0.27	0.27	1
cellular response to BMP stimulus (GO:0071773)	75	1	3.75	-	0.27	0.27	1
response to BMP (GO:0071772)	75	1	3.75	-	0.27	0.27	1
response to interferon-gamma (GO:0034341)	75	1	3.75	-	0.27	0.27	1
negative regulation of cell cycle phase transition (GO:1901988)	141	2	7.04	-	0.28	0.0705	1
striated muscle contraction (GO:0006941)	71	1	3.55	-	0.28	0.264	1
primary neural tube formation (GO:0014020)	71	1	3.55	-	0.28	0.264	1
regulation of microtubule polymerization or depolymerization (GO:0031110)	71	1	3.55	-	0.28	0.264	1
hemoglobin biosynthetic process (GO:0042541)	3	2	0.15	+	13.35	0.0205	1
negative regulation of follicle-stimulating hormone secretion (GO:0046882)	3	2	0.15	+	13.35	0.0205	1
regulation of transcription from RNA polymerase II promoter in response to stress (GO:0043618)	72	1	3.6	-	0.28	0.265	1
positive regulation of protein localization to membrane (GO:1905477)	72	1	3.6	-	0.28	0.265	1
inner ear morphogenesis (GO:0042472)	72	1	3.6	-	0.28	0.265	1
organ growth (GO:0035265)	72	1	3.6	-	0.28	0.265	1
homophilic cell adhesion via plasma membrane adhesion molecules (GO:0007156)	136	2	6.79	-	0.29	0.0684	1
cellular protein complex disassembly (GO:0043624)	68	1	3.4	-	0.29	0.262	1
negative regulation of inflammatory response (GO:0050728)	68	1	3.4	-	0.29	0.262	1
response to hydrogen peroxide (GO:0042542)	68	1	3.4	-	0.29	0.262	1
regulation of glucose metabolic process (GO:0010906)	68	1	3.4	-	0.29	0.262	1
regulation of protein localization to cell periphery (GO:1904375)	68	1	3.4	-	0.29	0.262	1
regulation of Notch signaling pathway (GO:0008593)	68	1	3.4	-	0.29	0.262	1
positive regulation of small molecule metabolic process (GO:0062013)	68	1	3.4	-	0.29	0.262	1
keratan sulfate catabolic process (GO:0042340)	3	2	0.15	+	13.35	0.0205	1
inactivation of X chromosome by genetic imprinting (GO:0060819)	3	2	0.15	+	13.35	0.0205	1
regulation of apoptotic cell clearance (GO:2000425)	5	3	0.25	+	12.01	0.00501	0.493
innate immune response in mucosa (GO:0002227)	9	5	0.45	+	11.12	0.000334	0.0765
postsynapse organization (GO:0099173)	69	1	3.45	-	0.29	0.263	1
segmentation (GO:0035282)	69	1	3.45	-	0.29	0.263	1
positive regulation of oxidative stress-induced neuron death (GO:1903223)	4	2	0.2	+	10.01	0.0298	1
regulation of axonogenesis (GO:0050770)	139	2	6.94	-	0.29	0.0694	1
small molecule catabolic process (GO:0044282)	70	1	3.5	-	0.29	0.263	1
adherens junction organization (GO:0034332)	70	1	3.5	-	0.29	0.263	1
heart process (GO:0003015)	66	1	3.3	-	0.3	0.378	1
fat cell differentiation (GO:0045444)	66	1	3.3	-	0.3	0.378	1
neural tube closure (GO:0001843)	66	1	3.3	-	0.3	0.378	1
centrosome cycle (GO:0007098)	66	1	3.3	-	0.3	0.378	1
regulation of cytokinesis (GO:0032465)	66	1	3.3	-	0.3	0.378	1
artery development (GO:0060840)	66	1	3.3	-	0.3	0.378	1
tube closure (GO:0060606)	66	1	3.3	-	0.3	0.378	1
dendritic cell chemotaxis (GO:0002407)	4	2	0.2	+	10.01	0.0298	1
nucleolus organization (GO:0007000)	6	3	0.3	+	10.01	0.00725	0.6
regulation of synaptic plasticity (GO:0048167)	134	2	6.69	-	0.3	0.0683	1
gland morphogenesis (GO:0022612)	67	1	3.35	-	0.3	0.381	1
regulation of protein depolymerization (GO:1901879)	64	1	3.2	-	0.31	0.374	1
cellular response to interferon-gamma (GO:0071346)	64	1	3.2	-	0.31	0.374	1
response to estradiol (GO:0032355)	64	1	3.2	-	0.31	0.374	1
negative regulation of neuron death (GO:1901215)	128	2	6.39	-	0.31	0.0948	1
energy derivation by oxidation of organic compounds (GO:0015980)	64	1	3.2	-	0.31	0.374	1
BMP signaling pathway (GO:0030509)	64	1	3.2	-	0.31	0.374	1
negative regulation of transmembrane transport (GO:0034763)	64	1	3.2	-	0.31	0.374	1
peptidyl-threonine modification (GO:0018210)	65	1	3.25	-	0.31	0.376	1
regulation of neural precursor cell proliferation (GO:2000177)	65	1	3.25	-	0.31	0.376	1
multicellular organism growth (GO:0035264)	65	1	3.25	-	0.31	0.376	1
negative regulation of mRNA metabolic process (GO:1903312)	65	1	3.25	-	0.31	0.376	1
limb development (GO:0060173)	131	2	6.54	-	0.31	0.0964	1
appendage development (GO:0048736)	131	2	6.54	-	0.31	0.0964	1
telomerase RNA stabilization (GO:0090669)	4	2	0.2	+	10.01	0.0298	1
tRNA 5'-leader removal (GO:0001682)	6	3	0.3	+	10.01	0.00725	0.596
positive regulation of apoptotic cell clearance (GO:2000427)	4	2	0.2	+	10.01	0.0298	1
cellular response to redox state (GO:0071461)	4	2	0.2	+	10.01	0.0298	1
negative regulation of interferon-gamma biosynthetic process (GO:0045077)	4	2	0.2	+	10.01	0.0298	1
post-embryonic development (GO:0009791)	62	1	3.1	-	0.32	0.371	1
positive regulation of rRNA processing (GO:2000234)	4	2	0.2	+	10.01	0.0298	1
synapse assembly (GO:0007416)	63	1	3.15	-	0.32	0.372	1
transforming growth factor beta receptor signaling pathway (GO:0007179)	63	1	3.15	-	0.32	0.372	1
peptidyl-threonine phosphorylation (GO:0018107)	63	1	3.15	-	0.32	0.372	1
positive regulation of ribosome biogenesis (GO:0090070)	4	2	0.2	+	10.01	0.0298	1
regulation of production of molecular mediator of immune response (GO:0002700)	63	1	3.15	-	0.32	0.372	1
regulation of cell size (GO:0008361)	127	2	6.34	-	0.32	0.0945	1
positive regulation of lymphocyte differentiation (GO:0045621)	60	1	3	-	0.33	0.37	1
Ras protein signal transduction (GO:0007265)	120	2	5.99	-	0.33	0.131	1
regulation of lipid localization (GO:1905952)	60	1	3	-	0.33	0.37	1
cellular response to peptide (GO:1901653)	180	3	8.99	-	0.33	0.051	1
positive regulation of axonogenesis (GO:0050772)	61	1	3.05	-	0.33	0.37	1
cell-substrate adhesion (GO:0031589)	122	2	6.09	-	0.33	0.132	1
T cell activation (GO:0042110)	123	2	6.14	-	0.33	0.133	1
sequestering of calcium ion (GO:0051208)	4	2	0.2	+	10.01	0.0298	1
tRNA 5'-end processing (GO:0099116)	6	3	0.3	+	10.01	0.00725	0.593
peptidyl-lysine hydroxylation (GO:0017185)	4	2	0.2	+	10.01	0.0298	1
telomerase holoenzyme complex assembly (GO:1905323)	4	2	0.2	+	10.01	0.0298	1
regulation of cell projection assembly (GO:0060491)	118	2	5.89	-	0.34	0.13	1
axon guidance (GO:0007411)	177	3	8.84	-	0.34	0.0501	1
positive regulation of animal organ morphogenesis (GO:0110110)	59	1	2.95	-	0.34	0.37	1
mitochondrial membrane organization (GO:0007006)	59	1	2.95	-	0.34	0.37	1
maintenance of location in cell (GO:0051651)	59	1	2.95	-	0.34	0.37	1
axis specification (GO:0009798)	59	1	2.95	-	0.34	0.37	1
positive regulation of actin filament polymerization (GO:0030838)	59	1	2.95	-	0.34	0.37	1
negative regulation of protein complex disassembly (GO:0043242)	59	1	2.95	-	0.34	0.37	1
response to antineoplastic agent (GO:0097327)	59	1	2.95	-	0.34	0.37	1
ventricular septum development (GO:0003281)	59	1	2.95	-	0.34	0.37	1
proton-transporting V-type ATPase complex assembly (GO:0070070)	4	2	0.2	+	10.01	0.0298	1
sensory perception of light stimulus (GO:0050953)	119	2	5.94	-	0.34	0.13	1
neuron projection guidance (GO:0097485)	179	3	8.94	-	0.34	0.0506	1
multicellular organismal homeostasis (GO:0048871)	170	3	8.49	-	0.35	0.0686	1
mitotic spindle organization (GO:0007052)	57	1	2.85	-	0.35	0.527	1
tumor necrosis factor-mediated signaling pathway (GO:0033209)	57	1	2.85	-	0.35	0.527	1
mitotic cytokinesis (GO:0000281)	57	1	2.85	-	0.35	0.527	1
DNA damage response, signal transduction by p53 class mediator (GO:0030330)	57	1	2.85	-	0.35	0.527	1
outflow tract morphogenesis (GO:0003151)	57	1	2.85	-	0.35	0.527	1
peptidyl-arginine omega-N-methylation (GO:0035247)	4	2	0.2	+	10.01	0.0298	1
peptidyl-arginine methylation, to asymmetrical-dimethyl arginine (GO:0019919)	4	2	0.2	+	10.01	0.0298	1
negative regulation of Arp2/3 complex-mediated actin nucleation (GO:0034316)	4	2	0.2	+	10.01	0.0298	1
maturation of LSU-rRNA from tricistronic rRNA transcript (SSU-rRNA, 5.8S rRNA, LSU-rRNA) (GO:0000463)	11	5	0.55	+	9.1	0.000674	0.125
cardiac septum morphogenesis (GO:0060411)	58	1	2.9	-	0.35	0.53	1
heart contraction (GO:0060047)	58	1	2.9	-	0.35	0.53	1
mitotic nuclear division (GO:0140014)	116	2	5.79	-	0.35	0.13	1
regulation of plasma membrane bounded cell projection assembly (GO:0120032)	116	2	5.79	-	0.35	0.13	1
visual perception (GO:0007601)	116	2	5.79	-	0.35	0.13	1
regulation of microtubule cytoskeleton organization (GO:0070507)	165	3	8.24	-	0.36	0.0675	1
positive regulation of T cell differentiation (GO:0045582)	55	1	2.75	-	0.36	0.523	1
lymphocyte activation involved in immune response (GO:0002285)	55	1	2.75	-	0.36	0.523	1
regulation of response to endoplasmic reticulum stress (GO:1905897)	55	1	2.75	-	0.36	0.523	1
inositol lipid-mediated signaling (GO:0048017)	55	1	2.75	-	0.36	0.523	1
regulation of cardiac muscle tissue development (GO:0055024)	55	1	2.75	-	0.36	0.523	1
neural precursor cell proliferation (GO:0061351)	55	1	2.75	-	0.36	0.523	1
regulation of Rho protein signal transduction (GO:0035023)	110	2	5.49	-	0.36	0.178	1
forebrain generation of neurons (GO:0021872)	55	1	2.75	-	0.36	0.523	1
ncRNA 5'-end processing (GO:0034471)	9	4	0.45	+	8.9	0.00257	0.321
negative regulation of neuron differentiation (GO:0045665)	166	3	8.29	-	0.36	0.0676	1
sister chromatid segregation (GO:0000819)	111	2	5.54	-	0.36	0.179	1
positive regulation of leukocyte activation (GO:0002696)	167	3	8.34	-	0.36	0.0677	1
regulation of carbohydrate biosynthetic process (GO:0043255)	56	1	2.8	-	0.36	0.525	1
nuclear chromosome segregation (GO:0098813)	169	3	8.44	-	0.36	0.0682	1
positive regulation of autophagosome assembly (GO:2000786)	7	3	0.35	+	8.58	0.01	0.737
positive regulation of vacuole organization (GO:0044090)	7	3	0.35	+	8.58	0.01	0.733
arachidonic acid secretion (GO:0050482)	7	3	0.35	+	8.58	0.01	0.729
endosome organization (GO:0007032)	54	1	2.7	-	0.37	0.521	1
cardiac muscle contraction (GO:0060048)	54	1	2.7	-	0.37	0.521	1
regulation of animal organ morphogenesis (GO:2000027)	162	3	8.09	-	0.37	0.0932	1
pigmentation (GO:0043473)	54	1	2.7	-	0.37	0.521	1
hair cycle (GO:0042633)	54	1	2.7	-	0.37	0.521	1
molting cycle (GO:0042303)	54	1	2.7	-	0.37	0.521	1
limb morphogenesis (GO:0035108)	108	2	5.39	-	0.37	0.178	1
appendage morphogenesis (GO:0035107)	108	2	5.39	-	0.37	0.178	1
B cell differentiation (GO:0030183)	54	1	2.7	-	0.37	0.521	1
regulation of protein tyrosine kinase activity (GO:0061097)	54	1	2.7	-	0.37	0.521	1
positive regulation of leukocyte mediated immunity (GO:0002705)	54	1	2.7	-	0.37	0.521	1
eye morphogenesis (GO:0048592)	109	2	5.44	-	0.37	0.178	1
arachidonate transport (GO:1903963)	7	3	0.35	+	8.58	0.01	0.725
mucosal immune response (GO:0002385)	12	5	0.6	+	8.34	0.000918	0.161
regulation of endocytic recycling (GO:2001135)	5	2	0.25	+	8.01	0.0405	1
developmental maturation (GO:0021700)	157	3	7.84	-	0.38	0.0914	1
positive regulation of stress-activated MAPK cascade (GO:0032874)	105	2	5.24	-	0.38	0.247	1
response to reactive oxygen species (GO:0000302)	105	2	5.24	-	0.38	0.247	1
organic anion transport (GO:0015711)	159	3	7.94	-	0.38	0.0918	1
renal system process (GO:0003014)	53	1	2.65	-	0.38	0.52	1
regulation of protein localization to plasma membrane (GO:1903076)	53	1	2.65	-	0.38	0.52	1
endothelial cell differentiation (GO:0045446)	53	1	2.65	-	0.38	0.52	1
negative regulation of protein depolymerization (GO:1901880)	53	1	2.65	-	0.38	0.52	1
regulation of cell division (GO:0051302)	106	2	5.29	-	0.38	0.249	1
positive regulation of stress-activated protein kinase signaling cascade (GO:0070304)	106	2	5.29	-	0.38	0.249	1
positive regulation of mitotic cell cycle (GO:0045931)	106	2	5.29	-	0.38	0.249	1
regulation of protein polymerization (GO:0032271)	160	3	7.99	-	0.38	0.0922	1
glomerular capillary formation (GO:0072104)	5	2	0.25	+	8.01	0.0405	1
glomerulus vasculature morphogenesis (GO:0072103)	5	2	0.25	+	8.01	0.0405	1
cellular response to X-ray (GO:0071481)	5	2	0.25	+	8.01	0.0405	1
cellular response to hypoxia (GO:0071456)	102	2	5.09	-	0.39	0.244	1
cellular response to ketone (GO:1901655)	51	1	2.55	-	0.39	0.518	1
entry into host (GO:0044409)	51	1	2.55	-	0.39	0.518	1
positive regulation of muscle organ development (GO:0048636)	51	1	2.55	-	0.39	0.518	1
regulation of anion transport (GO:0044070)	51	1	2.55	-	0.39	0.518	1
positive regulation of peptidyl-tyrosine phosphorylation (GO:0050731)	102	2	5.09	-	0.39	0.244	1
synaptic vesicle exocytosis (GO:0016079)	51	1	2.55	-	0.39	0.518	1
entry into host cell (GO:0030260)	51	1	2.55	-	0.39	0.518	1
hair cycle process (GO:0022405)	51	1	2.55	-	0.39	0.518	1
molting cycle process (GO:0022404)	51	1	2.55	-	0.39	0.518	1
positive regulation of striated muscle tissue development (GO:0045844)	51	1	2.55	-	0.39	0.518	1
heart valve development (GO:0003170)	51	1	2.55	-	0.39	0.518	1
muscle contraction (GO:0006936)	154	3	7.69	-	0.39	0.126	1
luteinization (GO:0001553)	5	2	0.25	+	8.01	0.0405	1
RNA 5'-end processing (GO:0000966)	10	4	0.5	+	8.01	0.00346	0.365
production of molecular mediator of immune response (GO:0002440)	52	1	2.6	-	0.39	0.519	1
diencephalon development (GO:0021536)	52	1	2.6	-	0.39	0.519	1
tissue homeostasis (GO:0001894)	104	2	5.19	-	0.39	0.246	1
regulation of response to drug (GO:2001023)	52	1	2.6	-	0.39	0.519	1
positive regulation of muscle tissue development (GO:1901863)	52	1	2.6	-	0.39	0.519	1
peptidyl-methionine modification (GO:0018206)	5	2	0.25	+	8.01	0.0405	1
monocarboxylic acid metabolic process (GO:0032787)	104	2	5.19	-	0.39	0.246	1
cellular response to ammonium ion (GO:0071242)	52	1	2.6	-	0.39	0.519	1
localization within membrane (GO:0051668)	52	1	2.6	-	0.39	0.519	1
mRNA pseudouridine synthesis (GO:1990481)	5	2	0.25	+	8.01	0.0405	1
vesicle-mediated transport to the plasma membrane (GO:0098876)	52	1	2.6	-	0.39	0.519	1
cofactor biosynthetic process (GO:0051188)	52	1	2.6	-	0.39	0.519	1
phosphatidylinositol-mediated signaling (GO:0048015)	52	1	2.6	-	0.39	0.519	1
negative regulation of ion transmembrane transport (GO:0034766)	52	1	2.6	-	0.39	0.519	1
regulation of epithelial to mesenchymal transition (GO:0010717)	52	1	2.6	-	0.39	0.519	1
regulation of phospholipid metabolic process (GO:1903725)	52	1	2.6	-	0.39	0.519	1
negative regulation of cell-cell adhesion (GO:0022408)	104	2	5.19	-	0.39	0.246	1
negative regulation of gonadotropin secretion (GO:0032277)	5	2	0.25	+	8.01	0.0405	1
sensory perception of mechanical stimulus (GO:0050954)	99	2	4.94	-	0.4	0.242	1
endonucleolytic cleavage in 5'-ETS of tricistronic rRNA transcript (SSU-rRNA, 5.8S rRNA, LSU-rRNA) (GO:0000480)	5	2	0.25	+	8.01	0.0405	1
hemoglobin metabolic process (GO:0020027)	5	2	0.25	+	8.01	0.0405	1
synapse organization (GO:0050808)	199	4	9.94	-	0.4	0.065	1
amacrine cell differentiation (GO:0035881)	5	2	0.25	+	8.01	0.0405	1
signal transduction involved in cell cycle checkpoint (GO:0072395)	50	1	2.5	-	0.4	0.518	1
lens development in camera-type eye (GO:0002088)	50	1	2.5	-	0.4	0.518	1
vasculogenesis (GO:0001570)	50	1	2.5	-	0.4	0.518	1
negative regulation of cellular response to growth factor stimulus (GO:0090288)	100	2	4.99	-	0.4	0.242	1
skin epidermis development (GO:0098773)	50	1	2.5	-	0.4	0.518	1
positive regulation of inflammatory response (GO:0050729)	50	1	2.5	-	0.4	0.518	1
cellular response to heat (GO:0034605)	50	1	2.5	-	0.4	0.518	1
chromosome segregation (GO:0007059)	201	4	10.04	-	0.4	0.0656	1
blood circulation (GO:0008015)	201	4	10.04	-	0.4	0.0656	1
cellular response to increased oxygen levels (GO:0036295)	5	2	0.25	+	8.01	0.0405	1
positive regulation of lymphocyte activation (GO:0051251)	151	3	7.54	-	0.4	0.124	1
response to ketone (GO:1901654)	101	2	5.04	-	0.4	0.243	1
vesicle-mediated transport in synapse (GO:0099003)	101	2	5.04	-	0.4	0.243	1
protein localization to plasma membrane (GO:0072659)	101	2	5.04	-	0.4	0.243	1
antimicrobial humoral immune response mediated by antimicrobial peptide (GO:0061844)	15	6	0.75	+	8.01	0.000331	0.0771
kidney epithelium development (GO:0072073)	97	2	4.84	-	0.41	0.335	1
positive regulation of peptidase activity (GO:0010952)	97	2	4.84	-	0.41	0.335	1
regulation of mitochondrion organization (GO:0010821)	97	2	4.84	-	0.41	0.335	1
nucleoside monophosphate phosphorylation (GO:0046940)	5	2	0.25	+	8.01	0.0405	1
signal transduction involved in DNA damage checkpoint (GO:0072422)	49	1	2.45	-	0.41	0.732	1
signal transduction involved in DNA integrity checkpoint (GO:0072401)	49	1	2.45	-	0.41	0.732	1
response to catecholamine (GO:0071869)	49	1	2.45	-	0.41	0.732	1
response to monoamine (GO:0071867)	49	1	2.45	-	0.41	0.732	1
regulation of steroid metabolic process (GO:0019218)	49	1	2.45	-	0.41	0.732	1
cellular response to carbohydrate stimulus (GO:0071322)	49	1	2.45	-	0.41	0.732	1
maintenance of protein location in cell (GO:0032507)	49	1	2.45	-	0.41	0.732	1
dendrite morphogenesis (GO:0048813)	49	1	2.45	-	0.41	0.732	1
positive regulation of protein localization to nucleus (GO:1900182)	49	1	2.45	-	0.41	0.732	1
negative regulation of small molecule metabolic process (GO:0062014)	49	1	2.45	-	0.41	0.732	1
retrograde transport, endosome to Golgi (GO:0042147)	49	1	2.45	-	0.41	0.732	1
positive regulation of follicle-stimulating hormone secretion (GO:0046881)	5	2	0.25	+	8.01	0.0405	1
regulation of follicle-stimulating hormone secretion (GO:0046880)	5	2	0.25	+	8.01	0.0405	1
cognition (GO:0050890)	189	4	9.44	-	0.42	0.0861	1
regulation of muscle organ development (GO:0048634)	95	2	4.75	-	0.42	0.332	1
protein deubiquitination (GO:0016579)	191	4	9.54	-	0.42	0.0868	1
ATP metabolic process (GO:0046034)	48	1	2.4	-	0.42	0.73	1
hair follicle development (GO:0001942)	48	1	2.4	-	0.42	0.73	1
artery morphogenesis (GO:0048844)	48	1	2.4	-	0.42	0.73	1
negative regulation of cysteine-type endopeptidase activity (GO:2000117)	48	1	2.4	-	0.42	0.73	1
regulation of lipid kinase activity (GO:0043550)	48	1	2.4	-	0.42	0.73	1
midbrain development (GO:0030901)	48	1	2.4	-	0.42	0.73	1
protein localization to synapse (GO:0035418)	48	1	2.4	-	0.42	0.73	1
somatic stem cell population maintenance (GO:0035019)	48	1	2.4	-	0.42	0.73	1
Fc receptor signaling pathway (GO:0038093)	93	2	4.65	-	0.43	0.329	1
cellular response to toxic substance (GO:0097237)	93	2	4.65	-	0.43	0.329	1
peptidyl-arginine N-methylation (GO:0035246)	5	2	0.25	+	8.01	0.0405	1
positive regulation of ossification (GO:0045778)	47	1	2.35	-	0.43	0.728	1
cellular response to catecholamine stimulus (GO:0071870)	47	1	2.35	-	0.43	0.728	1
cellular response to monoamine stimulus (GO:0071868)	47	1	2.35	-	0.43	0.728	1
positive regulation of phosphatidylinositol 3-kinase signaling (GO:0014068)	47	1	2.35	-	0.43	0.728	1
cellular response to mechanical stimulus (GO:0071260)	47	1	2.35	-	0.43	0.728	1
positive regulation of synaptic transmission (GO:0050806)	94	2	4.7	-	0.43	0.33	1
neuron projection extension (GO:1990138)	47	1	2.35	-	0.43	0.728	1
negative regulation of neuron apoptotic process (GO:0043524)	94	2	4.7	-	0.43	0.33	1
negative regulation of cellular response to transforming growth factor beta stimulus (GO:1903845)	47	1	2.35	-	0.43	0.728	1
positive regulation of adaptive immune response (GO:0002821)	47	1	2.35	-	0.43	0.728	1
positive regulation of carbohydrate metabolic process (GO:0045913)	47	1	2.35	-	0.43	0.728	1
negative regulation of transcription initiation from RNA polymerase II promoter (GO:0060633)	5	2	0.25	+	8.01	0.0405	1
cell differentiation in spinal cord (GO:0021515)	45	1	2.25	-	0.44	0.725	1
regulation of stem cell proliferation (GO:0072091)	45	1	2.25	-	0.44	0.725	1
regulation of sodium ion transport (GO:0002028)	45	1	2.25	-	0.44	0.725	1
positive regulation of cell division (GO:0051781)	45	1	2.25	-	0.44	0.725	1
regulation of T cell activation (GO:0050863)	180	4	8.99	-	0.44	0.114	1
viral entry into host cell (GO:0046718)	45	1	2.25	-	0.44	0.725	1
calcium ion import into cytosol (GO:1902656)	8	3	0.4	+	7.51	0.0133	0.832
coagulation (GO:0050817)	136	3	6.79	-	0.44	0.223	1
positive regulation of leukocyte differentiation (GO:1902107)	91	2	4.55	-	0.44	0.328	1
negative regulation of DNA metabolic process (GO:0051053)	91	2	4.55	-	0.44	0.328	1
regulation of epithelial cell differentiation (GO:0030856)	91	2	4.55	-	0.44	0.328	1
digestive system development (GO:0055123)	91	2	4.55	-	0.44	0.328	1
embryonic limb morphogenesis (GO:0030326)	91	2	4.55	-	0.44	0.328	1
embryonic appendage morphogenesis (GO:0035113)	91	2	4.55	-	0.44	0.328	1
intrinsic apoptotic signaling pathway (GO:0097193)	91	2	4.55	-	0.44	0.328	1
sensory perception of sound (GO:0007605)	91	2	4.55	-	0.44	0.328	1
regulation of body fluid levels (GO:0050878)	228	5	11.39	-	0.44	0.0606	1
regulation of peptidyl-tyrosine phosphorylation (GO:0050730)	137	3	6.84	-	0.44	0.164	1
hemostasis (GO:0007599)	137	3	6.84	-	0.44	0.164	1
icosanoid secretion (GO:0032309)	8	3	0.4	+	7.51	0.0133	0.829
vesicle organization (GO:0016050)	183	4	9.14	-	0.44	0.115	1
anatomical structure maturation (GO:0071695)	92	2	4.6	-	0.44	0.328	1
renal system development (GO:0072001)	184	4	9.19	-	0.44	0.116	1
negative regulation of transporter activity (GO:0032410)	46	1	2.3	-	0.44	0.727	1
negative regulation of ERK1 and ERK2 cascade (GO:0070373)	46	1	2.3	-	0.44	0.727	1
epithelial cell proliferation (GO:0050673)	46	1	2.3	-	0.44	0.727	1
chromosome organization involved in meiotic cell cycle (GO:0070192)	46	1	2.3	-	0.44	0.727	1
spliceosomal complex assembly (GO:0000245)	46	1	2.3	-	0.44	0.727	1
negative regulation of cysteine-type endopeptidase activity involved in apoptotic process (GO:0043154)	46	1	2.3	-	0.44	0.727	1
negative regulation of G2/M transition of mitotic cell cycle (GO:0010972)	46	1	2.3	-	0.44	0.727	1
negative regulation of transforming growth factor beta receptor signaling pathway (GO:0030512)	46	1	2.3	-	0.44	0.727	1
hormone metabolic process (GO:0042445)	46	1	2.3	-	0.44	0.727	1
regulation of smoothened signaling pathway (GO:0008589)	46	1	2.3	-	0.44	0.727	1
negative regulation of cation transmembrane transport (GO:1904063)	46	1	2.3	-	0.44	0.727	1
maturation of SSU-rRNA from tricistronic rRNA transcript (SSU-rRNA, 5.8S rRNA, LSU-rRNA) (GO:0000462)	24	9	1.2	+	7.51	1.61e-05	0.00604
establishment or maintenance of cell polarity (GO:0007163)	133	3	6.64	-	0.45	0.22	1
chaperone-mediated protein complex assembly (GO:0051131)	8	3	0.4	+	7.51	0.0133	0.825
establishment of cell polarity (GO:0030010)	89	2	4.45	-	0.45	0.327	1
blood coagulation (GO:0007596)	134	3	6.69	-	0.45	0.221	1
positive regulation of transcription elongation from RNA polymerase II promoter (GO:0032968)	14	5	0.7	+	7.15	0.00159	0.234
axonogenesis (GO:0007409)	260	6	12.99	-	0.46	0.0563	1
gland development (GO:0048732)	260	6	12.99	-	0.46	0.0563	1
vascular process in circulatory system (GO:0003018)	87	2	4.35	-	0.46	0.446	1
regulation of response to wounding (GO:1903034)	87	2	4.35	-	0.46	0.446	1
cofactor metabolic process (GO:0051186)	87	2	4.35	-	0.46	0.446	1
negative regulation of protein complex assembly (GO:0031333)	87	2	4.35	-	0.46	0.446	1
regulation of tissue remodeling (GO:0034103)	44	1	2.2	-	0.46	0.724	1
retrograde vesicle-mediated transport, Golgi to endoplasmic reticulum (GO:0006890)	44	1	2.2	-	0.46	0.724	1
coenzyme metabolic process (GO:0006732)	44	1	2.2	-	0.46	0.724	1
immunoglobulin production (GO:0002377)	44	1	2.2	-	0.46	0.724	1
vacuolar transport (GO:0007034)	88	2	4.4	-	0.46	0.448	1
positive regulation of smooth muscle cell proliferation (GO:0048661)	44	1	2.2	-	0.46	0.724	1
regulation of fibroblast proliferation (GO:0048145)	44	1	2.2	-	0.46	0.724	1
positive regulation of endopeptidase activity (GO:0010950)	88	2	4.4	-	0.46	0.448	1
positive regulation of cell-substrate adhesion (GO:0010811)	88	2	4.4	-	0.46	0.448	1
positive regulation of JNK cascade (GO:0046330)	88	2	4.4	-	0.46	0.448	1
forebrain neuron differentiation (GO:0021879)	44	1	2.2	-	0.46	0.724	1
organ or tissue specific immune response (GO:0002251)	14	5	0.7	+	7.15	0.00159	0.231
regulation of neurotransmitter levels (GO:0001505)	169	4	8.44	-	0.47	0.149	1
spinal cord development (GO:0021510)	85	2	4.25	-	0.47	0.443	1
regulation of neurotransmitter transport (GO:0051588)	85	2	4.25	-	0.47	0.443	1
protein localization to cell periphery (GO:1990778)	128	3	6.39	-	0.47	0.218	1
kidney development (GO:0001822)	171	4	8.54	-	0.47	0.15	1
response to toxic substance (GO:0009636)	214	5	10.69	-	0.47	0.106	1
carbohydrate metabolic process (GO:0005975)	129	3	6.44	-	0.47	0.218	1
lymphocyte differentiation (GO:0030098)	129	3	6.44	-	0.47	0.218	1
signal transduction by p53 class mediator (GO:0072331)	86	2	4.3	-	0.47	0.445	1
secondary alcohol metabolic process (GO:1902652)	43	1	2.15	-	0.47	0.723	1
cellular response to hexose stimulus (GO:0071331)	43	1	2.15	-	0.47	0.723	1
cellular response to monosaccharide stimulus (GO:0071326)	43	1	2.15	-	0.47	0.723	1
regulation of cilium assembly (GO:1902017)	43	1	2.15	-	0.47	0.723	1
histone H4 acetylation (GO:0043967)	43	1	2.15	-	0.47	0.723	1
cellular response to hydrogen peroxide (GO:0070301)	43	1	2.15	-	0.47	0.723	1
vascular endothelial growth factor receptor signaling pathway (GO:0048010)	43	1	2.15	-	0.47	0.723	1
regulation of cellular response to insulin stimulus (GO:1900076)	43	1	2.15	-	0.47	0.723	1
sterol metabolic process (GO:0016125)	43	1	2.15	-	0.47	0.723	1
actin filament bundle organization (GO:0061572)	43	1	2.15	-	0.47	0.723	1
regulation of sprouting angiogenesis (GO:1903670)	43	1	2.15	-	0.47	0.723	1
regulation of muscle hypertrophy (GO:0014743)	43	1	2.15	-	0.47	0.723	1
developmental growth involved in morphogenesis (GO:0060560)	86	2	4.3	-	0.47	0.445	1
regulation of G2/M transition of mitotic cell cycle (GO:0010389)	124	3	6.19	-	0.48	0.29	1
negative regulation of neurogenesis (GO:0050768)	207	5	10.34	-	0.48	0.104	1
maturation of LSU-rRNA (GO:0000470)	14	5	0.7	+	7.15	0.00159	0.229
antibacterial humoral response (GO:0019731)	15	5	0.75	+	6.67	0.00204	0.276
specification of symmetry (GO:0009799)	83	2	4.15	-	0.48	0.441	1
dendrite development (GO:0016358)	83	2	4.15	-	0.48	0.441	1
anterior/posterior pattern specification (GO:0009952)	167	4	8.34	-	0.48	0.2	1
response to peptide (GO:1901652)	251	6	12.54	-	0.48	0.0732	1
regulation of interferon-gamma biosynthetic process (GO:0045072)	9	3	0.45	+	6.67	0.0171	0.972
monocarboxylic acid biosynthetic process (GO:0072330)	42	1	2.1	-	0.48	0.722	1
bone morphogenesis (GO:0060349)	84	2	4.2	-	0.48	0.442	1
regulation of protein kinase B signaling (GO:0051896)	126	3	6.29	-	0.48	0.293	1
positive regulation of gliogenesis (GO:0014015)	42	1	2.1	-	0.48	0.722	1
homologous chromosome segregation (GO:0045143)	42	1	2.1	-	0.48	0.722	1
cellular response to glucose stimulus (GO:0071333)	42	1	2.1	-	0.48	0.722	1
negative regulation of leukocyte proliferation (GO:0070664)	42	1	2.1	-	0.48	0.722	1
cellular lipid catabolic process (GO:0044242)	42	1	2.1	-	0.48	0.722	1
neuromuscular process controlling balance (GO:0050885)	42	1	2.1	-	0.48	0.722	1
digestive tract development (GO:0048565)	84	2	4.2	-	0.48	0.442	1
regulation of phosphatidylinositol 3-kinase activity (GO:0043551)	42	1	2.1	-	0.48	0.722	1
negative regulation of cell projection organization (GO:0031345)	126	3	6.29	-	0.48	0.293	1
embryonic digit morphogenesis (GO:0042733)	42	1	2.1	-	0.48	0.722	1
positive regulation of nucleocytoplasmic transport (GO:0046824)	42	1	2.1	-	0.48	0.722	1
regulation of cardiac muscle hypertrophy (GO:0010611)	42	1	2.1	-	0.48	0.722	1
positive regulation of lymphocyte mediated immunity (GO:0002708)	42	1	2.1	-	0.48	0.722	1
heart valve morphogenesis (GO:0003179)	42	1	2.1	-	0.48	0.722	1
negative regulation of ion transport (GO:0043271)	81	2	4.05	-	0.49	0.44	1
regulation of lipid metabolic process (GO:0019216)	203	5	10.14	-	0.49	0.136	1
endonucleolytic cleavage of tricistronic rRNA transcript (SSU-rRNA, 5.8S rRNA, LSU-rRNA) (GO:0000479)	9	3	0.45	+	6.67	0.0171	0.968
regulation of leukocyte activation (GO:0002694)	285	7	14.24	-	0.49	0.0512	1
endonucleolytic cleavage involved in rRNA processing (GO:0000478)	9	3	0.45	+	6.67	0.0171	0.964
regulation of glial cell differentiation (GO:0045685)	41	1	2.05	-	0.49	0.722	1
positive regulation of neural precursor cell proliferation (GO:2000179)	41	1	2.05	-	0.49	0.722	1
negative regulation of ion transmembrane transporter activity (GO:0032413)	41	1	2.05	-	0.49	0.722	1
response to estrogen (GO:0043627)	41	1	2.05	-	0.49	0.722	1
activation of MAPKK activity (GO:0000186)	41	1	2.05	-	0.49	0.722	1
ribonucleotide biosynthetic process (GO:0009260)	41	1	2.05	-	0.49	0.722	1
organic acid catabolic process (GO:0016054)	41	1	2.05	-	0.49	0.722	1
T cell differentiation (GO:0030217)	82	2	4.1	-	0.49	0.44	1
cholesterol metabolic process (GO:0008203)	41	1	2.05	-	0.49	0.722	1
cilium movement (GO:0003341)	41	1	2.05	-	0.49	0.722	1
carboxylic acid catabolic process (GO:0046395)	41	1	2.05	-	0.49	0.722	1
ribose phosphate biosynthetic process (GO:0046390)	41	1	2.05	-	0.49	0.722	1
nucleosome assembly (GO:0006334)	91	29	4.55	+	6.38	2.01e-13	2.71e-10
chromatin assembly (GO:0031497)	107	33	5.34	+	6.17	9.18e-15	2.06e-11
learning or memory (GO:0007611)	165	4	8.24	-	0.49	0.198	1
neural tube development (GO:0021915)	119	3	5.94	-	0.5	0.288	1
regulation of actin polymerization or depolymerization (GO:0008064)	119	3	5.94	-	0.5	0.288	1
dephosphorylation (GO:0016311)	159	4	7.94	-	0.5	0.195	1
growth (GO:0040007)	279	7	13.94	-	0.5	0.0662	1
regulation of megakaryocyte differentiation (GO:0045652)	40	1	2	-	0.5	0.722	1
negative regulation of mononuclear cell proliferation (GO:0032945)	40	1	2	-	0.5	0.722	1
cell fate specification (GO:0001708)	80	2	4	-	0.5	0.44	1
monosaccharide metabolic process (GO:0005996)	40	1	2	-	0.5	0.722	1
positive regulation of reactive oxygen species metabolic process (GO:2000379)	40	1	2	-	0.5	0.722	1
regulation of hematopoietic stem cell differentiation (GO:1902036)	40	1	2	-	0.5	0.722	1
termination of RNA polymerase I transcription (GO:0006363)	13	4	0.65	+	6.16	0.00734	0.59
leukocyte proliferation (GO:0070661)	40	1	2	-	0.5	0.722	1
negative regulation of lymphocyte proliferation (GO:0050672)	40	1	2	-	0.5	0.722	1
actin filament bundle assembly (GO:0051017)	40	1	2	-	0.5	0.722	1
regulation of actin filament length (GO:0030832)	120	3	5.99	-	0.5	0.288	1
photoreceptor cell differentiation (GO:0046530)	40	1	2	-	0.5	0.722	1
icosanoid transport (GO:0071715)	10	3	0.5	+	6.01	0.0214	1
microtubule-based transport (GO:0099111)	121	3	6.04	-	0.5	0.289	1
activation of cysteine-type endopeptidase activity involved in apoptotic process (GO:0006919)	39	1	1.95	-	0.51	1	1
cerebellar cortex development (GO:0021695)	39	1	1.95	-	0.51	1	1
neural crest cell migration (GO:0001755)	39	1	1.95	-	0.51	1	1
regulation of cysteine-type endopeptidase activity (GO:2000116)	117	3	5.84	-	0.51	0.383	1
exocytic process (GO:0140029)	39	1	1.95	-	0.51	1	1
regulation of steroid biosynthetic process (GO:0050810)	39	1	1.95	-	0.51	1	1
regulation of cold-induced thermogenesis (GO:0120161)	78	2	3.9	-	0.51	0.592	1
negative regulation of muscle cell differentiation (GO:0051148)	39	1	1.95	-	0.51	1	1
positive regulation of protein complex assembly (GO:0031334)	156	4	7.79	-	0.51	0.257	1
positive regulation of epithelial cell differentiation (GO:0030858)	39	1	1.95	-	0.51	1	1
positive regulation of protein localization to cell periphery (GO:1904377)	39	1	1.95	-	0.51	1	1
alpha-beta T cell activation (GO:0046631)	39	1	1.95	-	0.51	1	1
regulation of insulin receptor signaling pathway (GO:0046626)	39	1	1.95	-	0.51	1	1
negative regulation of epithelial cell migration (GO:0010633)	39	1	1.95	-	0.51	1	1
negative regulation of lipid metabolic process (GO:0045833)	39	1	1.95	-	0.51	1	1
purine-containing compound biosynthetic process (GO:0072522)	39	1	1.95	-	0.51	1	1
fatty acid derivative transport (GO:1901571)	10	3	0.5	+	6.01	0.0214	1
nucleosome organization (GO:0034728)	127	38	6.34	+	5.99	1.85e-16	6.24e-13
carboxylic acid metabolic process (GO:0019752)	196	5	9.79	-	0.51	0.177	1
cardiac muscle tissue development (GO:0048738)	118	3	5.89	-	0.51	0.384	1
negative regulation of response to external stimulus (GO:0032102)	197	5	9.84	-	0.51	0.178	1
regulation of transporter activity (GO:0032409)	158	4	7.89	-	0.51	0.195	1
mammary gland development (GO:0030879)	79	2	3.95	-	0.51	0.594	1
developmental growth (GO:0048589)	277	7	13.84	-	0.51	0.0661	1
microtubule-based movement (GO:0007018)	191	5	9.54	-	0.52	0.174	1
ribosomal large subunit biogenesis (GO:0042273)	45	13	2.25	+	5.78	2.42e-06	0.00136
regulation of gene expression by genetic imprinting (GO:0006349)	14	4	0.7	+	5.72	0.00909	0.693
maturation of SSU-rRNA (GO:0030490)	32	9	1.6	+	5.63	0.000104	0.0287
mitochondrial transport (GO:0006839)	77	2	3.85	-	0.52	0.59	1
negative regulation of developmental growth (GO:0048640)	77	2	3.85	-	0.52	0.59	1
neuromuscular process (GO:0050905)	77	2	3.85	-	0.52	0.59	1
positive regulation of NF-kappaB transcription factor activity (GO:0051092)	77	2	3.85	-	0.52	0.59	1
negative regulation of cell development (GO:0010721)	231	6	11.54	-	0.52	0.121	1
cellular response to reactive oxygen species (GO:0034614)	77	2	3.85	-	0.52	0.59	1
forebrain development (GO:0030900)	270	7	13.49	-	0.52	0.085	1
mitotic prometaphase (GO:0000236)	116	3	5.79	-	0.52	0.381	1
positive regulation of hemopoiesis (GO:1903708)	116	3	5.79	-	0.52	0.381	1
chromatin assembly or disassembly (GO:0006333)	125	35	6.24	+	5.61	1.59e-14	3.07e-11
multicellular organismal signaling (GO:0035637)	75	2	3.75	-	0.53	0.588	1
regulation of cellular response to transforming growth factor beta stimulus (GO:1903844)	75	2	3.75	-	0.53	0.588	1
formation of cytoplasmic translation initiation complex (GO:0001732)	11	3	0.55	+	5.46	0.0263	1
cytokine-mediated signaling pathway (GO:0019221)	302	8	15.08	-	0.53	0.0768	1
protein hydroxylation (GO:0018126)	11	3	0.55	+	5.46	0.0263	1
regulation of cell-cell adhesion (GO:0022407)	227	6	11.34	-	0.53	0.158	1
intrinsic apoptotic signaling pathway by p53 class mediator (GO:0072332)	38	1	1.9	-	0.53	1	1
regulation of cell-matrix adhesion (GO:0001952)	76	2	3.8	-	0.53	0.589	1
ventral spinal cord development (GO:0021517)	38	1	1.9	-	0.53	1	1
retina homeostasis (GO:0001895)	38	1	1.9	-	0.53	1	1
sphingolipid metabolic process (GO:0006665)	38	1	1.9	-	0.53	1	1
nephron epithelium development (GO:0072009)	76	2	3.8	-	0.53	0.589	1
spindle localization (GO:0051653)	38	1	1.9	-	0.53	1	1
purine nucleotide biosynthetic process (GO:0006164)	38	1	1.9	-	0.53	1	1
regulation of cell activation (GO:0050865)	304	8	15.18	-	0.53	0.0774	1
protein homotetramerization (GO:0051289)	38	1	1.9	-	0.53	1	1
negative regulation of sequestering of calcium ion (GO:0051283)	38	1	1.9	-	0.53	1	1
release of sequestered calcium ion into cytosol (GO:0051209)	38	1	1.9	-	0.53	1	1
autophagosome organization (GO:1905037)	38	1	1.9	-	0.53	1	1
purine ribonucleotide biosynthetic process (GO:0009152)	38	1	1.9	-	0.53	1	1
positive regulation of dephosphorylation (GO:0035306)	38	1	1.9	-	0.53	1	1
regulation of transmembrane transporter activity (GO:0022898)	152	4	7.59	-	0.53	0.254	1
negative regulation of cell growth (GO:0030308)	114	3	5.69	-	0.53	0.379	1
lipid modification (GO:0030258)	76	2	3.8	-	0.53	0.589	1
positive regulation of mRNA catabolic process (GO:0061014)	38	1	1.9	-	0.53	1	1
rRNA processing (GO:0006364)	138	37	6.89	+	5.37	8.72e-15	2.35e-11
regulation of neuron migration (GO:2001222)	37	1	1.85	-	0.54	1	1
lymphocyte homeostasis (GO:0002260)	37	1	1.85	-	0.54	1	1
positive regulation of cysteine-type endopeptidase activity (GO:2001056)	74	2	3.7	-	0.54	0.587	1
translational termination (GO:0006415)	37	1	1.85	-	0.54	1	1
regulation of gliogenesis (GO:0014013)	74	2	3.7	-	0.54	0.587	1
neural nucleus development (GO:0048857)	37	1	1.85	-	0.54	1	1
regulation of ion transmembrane transporter activity (GO:0032412)	148	4	7.39	-	0.54	0.332	1
response to corticosteroid (GO:0031960)	74	2	3.7	-	0.54	0.587	1
cellular response to decreased oxygen levels (GO:0036294)	111	3	5.54	-	0.54	0.378	1
regulation of transforming growth factor beta receptor signaling pathway (GO:0017015)	74	2	3.7	-	0.54	0.587	1
positive regulation of alpha-beta T cell activation (GO:0046635)	37	1	1.85	-	0.54	1	1
sensory perception of chemical stimulus (GO:0007606)	37	1	1.85	-	0.54	1	1
neuromuscular junction development (GO:0007528)	37	1	1.85	-	0.54	1	1
embryonic organ morphogenesis (GO:0048562)	223	6	11.14	-	0.54	0.156	1
sensory perception (GO:0007600)	261	7	13.04	-	0.54	0.109	1
maturation of 5.8S rRNA from tricistronic rRNA transcript (SSU-rRNA, 5.8S rRNA, LSU-rRNA) (GO:0000466)	15	4	0.75	+	5.34	0.0111	0.764
regulation of actin filament polymerization (GO:0030833)	112	3	5.59	-	0.54	0.378	1
positive regulation of transmembrane transport (GO:0034764)	112	3	5.59	-	0.54	0.378	1
ribosome biogenesis (GO:0042254)	186	48	9.29	+	5.17	2.75e-18	3.71e-14
bone development (GO:0060348)	145	4	7.24	-	0.55	0.329	1
carbohydrate homeostasis (GO:0033500)	109	3	5.44	-	0.55	0.498	1
cell division (GO:0051301)	364	10	18.18	-	0.55	0.0622	1
DNA packaging (GO:0006323)	141	36	7.04	+	5.11	7.16e-14	1.07e-10
negative regulation of blood vessel morphogenesis (GO:2000181)	73	2	3.65	-	0.55	0.586	1
rRNA metabolic process (GO:0016072)	145	37	7.24	+	5.11	3.23e-14	5.45e-11
ameboidal-type cell migration (GO:0001667)	110	3	5.49	-	0.55	0.377	1
positive regulation of T cell activation (GO:0050870)	110	3	5.49	-	0.55	0.377	1
inositol trisphosphate biosynthetic process (GO:0032959)	12	3	0.6	+	5.01	0.0318	1
negative regulation of extrinsic apoptotic signaling pathway (GO:2001237)	71	2	3.55	-	0.56	0.585	1
negative regulation of cell morphogenesis involved in differentiation (GO:0010771)	71	2	3.55	-	0.56	0.585	1
regulation of wound healing (GO:0061041)	71	2	3.55	-	0.56	0.585	1
regulation of lymphocyte activation (GO:0051249)	249	7	12.44	-	0.56	0.138	1
7-methylguanosine mRNA capping (GO:0006370)	12	3	0.6	+	5.01	0.0318	1
spindle organization (GO:0007051)	107	3	5.34	-	0.56	0.495	1
endosomal transport (GO:0016197)	143	4	7.14	-	0.56	0.328	1
response to hypoxia (GO:0001666)	179	5	8.94	-	0.56	0.223	1
transcription elongation from RNA polymerase I promoter (GO:0006362)	12	3	0.6	+	5.01	0.0318	1
regulation of osteoclast differentiation (GO:0045670)	36	1	1.8	-	0.56	1	1
antigen processing and presentation of peptide antigen via MHC class I (GO:0002474)	36	1	1.8	-	0.56	1	1
positive regulation of cell-matrix adhesion (GO:0001954)	36	1	1.8	-	0.56	1	1
cell-substrate junction assembly (GO:0007044)	36	1	1.8	-	0.56	1	1
negative regulation of muscle tissue development (GO:1901862)	36	1	1.8	-	0.56	1	1
microtubule bundle formation (GO:0001578)	72	2	3.6	-	0.56	0.585	1
alpha-amino acid metabolic process (GO:1901605)	36	1	1.8	-	0.56	1	1
endothelial cell migration (GO:0043542)	36	1	1.8	-	0.56	1	1
regulation of postsynaptic membrane neurotransmitter receptor levels (GO:0099072)	36	1	1.8	-	0.56	1	1
negative regulation of DNA-binding transcription factor activity (GO:0043433)	108	3	5.39	-	0.56	0.496	1
regulation of cardiocyte differentiation (GO:1905207)	36	1	1.8	-	0.56	1	1
negative regulation of angiogenesis (GO:0016525)	72	2	3.6	-	0.56	0.585	1
signal transduction in response to DNA damage (GO:0042770)	72	2	3.6	-	0.56	0.585	1
autophagosome assembly (GO:0000045)	36	1	1.8	-	0.56	1	1
drug transport (GO:0015893)	36	1	1.8	-	0.56	1	1
glucose homeostasis (GO:0042593)	108	3	5.39	-	0.56	0.496	1
regulation of transcription from RNA polymerase II promoter in response to hypoxia (GO:0061418)	36	1	1.8	-	0.56	1	1
positive regulation of mitotic nuclear division (GO:0045840)	36	1	1.8	-	0.56	1	1
hepaticobiliary system development (GO:0061008)	72	2	3.6	-	0.56	0.585	1
positive regulation of cellular protein localization (GO:1903829)	209	6	10.44	-	0.57	0.197	1
positive regulation of fat cell differentiation (GO:0045600)	35	1	1.75	-	0.57	1	1
liver development (GO:0001889)	70	2	3.5	-	0.57	0.585	1
cytokine production (GO:0001816)	70	2	3.5	-	0.57	0.585	1
inner ear receptor cell development (GO:0060119)	35	1	1.75	-	0.57	1	1
sister chromatid cohesion (GO:0007062)	35	1	1.75	-	0.57	1	1
negative regulation of calcium ion transport (GO:0051926)	35	1	1.75	-	0.57	1	1
chondrocyte development (GO:0002063)	35	1	1.75	-	0.57	1	1
regulation of extrinsic apoptotic signaling pathway via death domain receptors (GO:1902041)	35	1	1.75	-	0.57	1	1
establishment of spindle localization (GO:0051293)	35	1	1.75	-	0.57	1	1
maintenance of cell number (GO:0098727)	105	3	5.24	-	0.57	0.492	1
positive regulation of receptor signaling pathway via STAT (GO:1904894)	35	1	1.75	-	0.57	1	1
negative regulation of I-kappaB kinase/NF-kappaB signaling (GO:0043124)	35	1	1.75	-	0.57	1	1
negative regulation of microtubule polymerization or depolymerization (GO:0031111)	35	1	1.75	-	0.57	1	1
regulation of double-strand break repair via homologous recombination (GO:0010569)	35	1	1.75	-	0.57	1	1
regulation of adaptive immune response based on somatic recombination of immune receptors built from immunoglobulin superfamily domains (GO:0002822)	70	2	3.5	-	0.57	0.585	1
endocardial cushion development (GO:0003197)	35	1	1.75	-	0.57	1	1
positive regulation of cell adhesion (GO:0045785)	246	7	12.29	-	0.57	0.176	1
regulation of actin filament-based process (GO:0032970)	246	7	12.29	-	0.57	0.176	1
mitochondrion organization (GO:0007005)	176	5	8.79	-	0.57	0.287	1
snoRNA metabolic process (GO:0016074)	12	3	0.6	+	5.01	0.0318	1
cellular response to acid chemical (GO:0071229)	106	3	5.29	-	0.57	0.493	1
negative regulation of neuron projection development (GO:0010977)	106	3	5.29	-	0.57	0.493	1
endomembrane system organization (GO:0010256)	283	8	14.14	-	0.57	0.123	1
ribosomal small subunit biogenesis (GO:0042274)	44	11	2.2	+	5.01	4.52e-05	0.0153
embryonic morphogenesis (GO:0048598)	411	12	20.53	-	0.58	0.0616	1
placenta development (GO:0001890)	103	3	5.14	-	0.58	0.491	1
generation of precursor metabolites and energy (GO:0006091)	103	3	5.14	-	0.58	0.491	1
stem cell population maintenance (GO:0019827)	103	3	5.14	-	0.58	0.491	1
regulation of cell adhesion (GO:0030155)	412	12	20.58	-	0.58	0.0617	1
mesonephros development (GO:0001823)	69	2	3.45	-	0.58	0.776	1
leukocyte migration (GO:0050900)	138	4	6.89	-	0.58	0.423	1
ciliary basal body-plasma membrane docking (GO:0097711)	69	2	3.45	-	0.58	0.776	1
cell growth (GO:0016049)	69	2	3.45	-	0.58	0.776	1
regulation of blood pressure (GO:0008217)	69	2	3.45	-	0.58	0.776	1
positive regulation of lipid metabolic process (GO:0045834)	69	2	3.45	-	0.58	0.776	1
regulation of cysteine-type endopeptidase activity involved in apoptotic process (GO:0043281)	104	3	5.19	-	0.58	0.491	1
transport along microtubule (GO:0010970)	104	3	5.19	-	0.58	0.491	1
regulation of cell-substrate adhesion (GO:0010810)	139	4	6.94	-	0.58	0.424	1
gliogenesis (GO:0042063)	139	4	6.94	-	0.58	0.424	1
icosanoid biosynthetic process (GO:0046456)	12	3	0.6	+	5.01	0.0318	1
cellular response to hormone stimulus (GO:0032870)	348	10	17.38	-	0.58	0.0772	1
maintenance of location (GO:0051235)	101	3	5.04	-	0.59	0.49	1
regulation of transcription elongation from RNA polymerase II promoter (GO:0034243)	24	6	1.2	+	5.01	0.00252	0.317
protein-DNA complex subunit organization (GO:0071824)	183	45	9.14	+	4.92	1.56e-16	7.02e-13
positive regulation of osteoblast differentiation (GO:0045669)	34	1	1.7	-	0.59	1	1
negative regulation of leukocyte cell-cell adhesion (GO:1903038)	68	2	3.4	-	0.59	0.774	1
mononuclear cell proliferation (GO:0032943)	34	1	1.7	-	0.59	1	1
positive regulation of protein acetylation (GO:1901985)	34	1	1.7	-	0.59	1	1
cell fate determination (GO:0001709)	34	1	1.7	-	0.59	1	1
mitotic DNA damage checkpoint (GO:0044773)	68	2	3.4	-	0.59	0.774	1
negative regulation of nuclear division (GO:0051784)	34	1	1.7	-	0.59	1	1
negative regulation of synaptic transmission (GO:0050805)	34	1	1.7	-	0.59	1	1
cellular response to nutrient (GO:0031670)	34	1	1.7	-	0.59	1	1
lymphocyte proliferation (GO:0046651)	34	1	1.7	-	0.59	1	1
platelet activation (GO:0030168)	68	2	3.4	-	0.59	0.774	1
regulation of morphogenesis of a branching structure (GO:0060688)	34	1	1.7	-	0.59	1	1
positive regulation of protein tyrosine kinase activity (GO:0061098)	34	1	1.7	-	0.59	1	1
negative regulation of striated muscle tissue development (GO:0045843)	34	1	1.7	-	0.59	1	1
cell differentiation involved in kidney development (GO:0061005)	34	1	1.7	-	0.59	1	1
activation of protein kinase activity (GO:0032147)	205	6	10.24	-	0.59	0.25	1
macroautophagy (GO:0016236)	100	3	4.99	-	0.6	0.49	1
mesonephric tubule development (GO:0072164)	67	2	3.35	-	0.6	0.773	1
mesonephric epithelium development (GO:0072163)	67	2	3.35	-	0.6	0.773	1
meiotic chromosome segregation (GO:0045132)	67	2	3.35	-	0.6	0.773	1
transcription initiation from RNA polymerase II promoter (GO:0006367)	134	4	6.69	-	0.6	0.419	1
protein modification by small protein removal (GO:0070646)	201	6	10.04	-	0.6	0.249	1
response to extracellular stimulus (GO:0009991)	268	8	13.39	-	0.6	0.194	1
developmental cell growth (GO:0048588)	67	2	3.35	-	0.6	0.773	1
negative regulation of cellular protein localization (GO:1903828)	67	2	3.35	-	0.6	0.773	1
negative regulation of peptide secretion (GO:0002792)	67	2	3.35	-	0.6	0.773	1
protein-DNA complex assembly (GO:0065004)	147	36	7.34	+	4.9	2.08e-13	2.55e-10
regulation of protein secretion (GO:0050708)	235	7	11.74	-	0.6	0.219	1
regulation of protein complex assembly (GO:0043254)	293	9	14.63	-	0.61	0.169	1
cellular response to growth factor stimulus (GO:0071363)	326	10	16.28	-	0.61	0.15	1
cellular response to cytokine stimulus (GO:0071345)	489	15	24.42	-	0.61	0.0537	1
regulation of secretion (GO:0051046)	424	13	21.18	-	0.61	0.0842	1
positive regulation of neuron differentiation (GO:0045666)	261	8	13.04	-	0.61	0.192	1
cell cycle G2/M phase transition (GO:0044839)	98	3	4.89	-	0.61	0.634	1
nephron development (GO:0072006)	98	3	4.89	-	0.61	0.634	1
cell maturation (GO:0048469)	98	3	4.89	-	0.61	0.634	1
learning (GO:0007612)	98	3	4.89	-	0.61	0.634	1
positive regulation of protein secretion (GO:0050714)	131	4	6.54	-	0.61	0.418	1
positive regulation of neurogenesis (GO:0050769)	328	10	16.38	-	0.61	0.151	1
neuron migration (GO:0001764)	99	3	4.94	-	0.61	0.636	1
regulation of secretion by cell (GO:1903530)	396	12	19.78	-	0.61	0.0954	1
negative regulation of mitotic cell cycle (GO:0045930)	198	6	9.89	-	0.61	0.315	1
negative regulation of supramolecular fiber organization (GO:1902904)	99	3	4.94	-	0.61	0.636	1
homotypic cell-cell adhesion (GO:0034109)	33	1	1.65	-	0.61	1	1
interferon-gamma-mediated signaling pathway (GO:0060333)	33	1	1.65	-	0.61	1	1
positive regulation of protein localization to plasma membrane (GO:1903078)	33	1	1.65	-	0.61	1	1
multicellular organismal response to stress (GO:0033555)	33	1	1.65	-	0.61	1	1
adenylate cyclase-inhibiting G protein-coupled receptor signaling pathway (GO:0007193)	33	1	1.65	-	0.61	1	1
male meiotic nuclear division (GO:0007140)	33	1	1.65	-	0.61	1	1
synapsis (GO:0007129)	33	1	1.65	-	0.61	1	1
steroid biosynthetic process (GO:0006694)	33	1	1.65	-	0.61	1	1
fatty acid metabolic process (GO:0006631)	66	2	3.3	-	0.61	0.772	1
lysosomal transport (GO:0007041)	66	2	3.3	-	0.61	0.772	1
regulation of sodium ion transmembrane transport (GO:1902305)	33	1	1.65	-	0.61	1	1
regulation of synapse assembly (GO:0051963)	66	2	3.3	-	0.61	0.772	1
ureteric bud development (GO:0001657)	66	2	3.3	-	0.61	0.772	1
mitochondrial translational termination (GO:0070126)	33	1	1.65	-	0.61	1	1
cell surface receptor signaling pathway involved in cell-cell signaling (GO:1905114)	264	8	13.19	-	0.61	0.192	1
regulation of cyclin-dependent protein serine/threonine kinase activity (GO:0000079)	66	2	3.3	-	0.61	0.772	1
regulation of tyrosine phosphorylation of STAT protein (GO:0042509)	33	1	1.65	-	0.61	1	1
peptidyl-tyrosine dephosphorylation (GO:0035335)	66	2	3.3	-	0.61	0.772	1
forelimb morphogenesis (GO:0035136)	33	1	1.65	-	0.61	1	1
alpha-beta T cell differentiation (GO:0046632)	33	1	1.65	-	0.61	1	1
positive regulation of receptor signaling pathway via JAK-STAT (GO:0046427)	33	1	1.65	-	0.61	1	1
peptide hormone secretion (GO:0030072)	33	1	1.65	-	0.61	1	1
positive regulation of DNA-templated transcription, elongation (GO:0032786)	25	6	1.25	+	4.81	0.003	0.355
regulation of mitotic cell cycle (GO:0007346)	430	13	21.48	-	0.61	0.0679	1
transcription by RNA polymerase I (GO:0006360)	21	5	1.05	+	4.77	0.00685	0.581
positive regulation of cell migration (GO:0030335)	289	9	14.43	-	0.62	0.169	1
transcription initiation from RNA polymerase I promoter (GO:0006361)	17	4	0.85	+	4.71	0.0159	0.932
response to acid chemical (GO:0001101)	161	5	8.04	-	0.62	0.36	1
regionalization (GO:0003002)	258	8	12.89	-	0.62	0.24	1
negative regulation of protein phosphorylation (GO:0001933)	258	8	12.89	-	0.62	0.24	1
regulation of neuron apoptotic process (GO:0043523)	129	4	6.44	-	0.62	0.534	1
embryonic placenta development (GO:0001892)	65	2	3.25	-	0.62	0.771	1
positive regulation of transporter activity (GO:0032411)	65	2	3.25	-	0.62	0.771	1
regulation of ERBB signaling pathway (GO:1901184)	65	2	3.25	-	0.62	0.771	1
regulation of blood vessel diameter (GO:0097746)	65	2	3.25	-	0.62	0.771	1
odontogenesis of dentin-containing tooth (GO:0042475)	65	2	3.25	-	0.62	0.771	1
regulation of tube diameter (GO:0035296)	65	2	3.25	-	0.62	0.771	1
regulation of tube size (GO:0035150)	65	2	3.25	-	0.62	0.771	1
cellular response to nitrogen compound (GO:1901699)	347	11	17.33	-	0.63	0.163	1
embryonic organ development (GO:0048568)	316	10	15.78	-	0.63	0.185	1
divalent inorganic cation transport (GO:0072511)	158	5	7.89	-	0.63	0.455	1
regulation of T cell differentiation (GO:0045580)	95	3	4.75	-	0.63	0.631	1
positive regulation of intracellular protein transport (GO:0090316)	95	3	4.75	-	0.63	0.631	1
response to hormone (GO:0009725)	475	15	23.73	-	0.63	0.0812	1
regulation of cell motility (GO:2000145)	539	17	26.92	-	0.63	0.052	1
response to growth factor (GO:0070848)	349	11	17.43	-	0.63	0.132	1
cellular response to steroid hormone stimulus (GO:0071383)	127	4	6.34	-	0.63	0.532	1
nucleosome disassembly (GO:0006337)	17	4	0.85	+	4.71	0.0159	0.928
import into cell (GO:0098657)	319	10	15.93	-	0.63	0.149	1
maturation of 5.8S rRNA (GO:0000460)	17	4	0.85	+	4.71	0.0159	0.924
regulation of immunoglobulin production (GO:0002637)	32	1	1.6	-	0.63	1	1
negative regulation of Notch signaling pathway (GO:0045746)	32	1	1.6	-	0.63	1	1
ventricular septum morphogenesis (GO:0060412)	32	1	1.6	-	0.63	1	1
regulation of heart morphogenesis (GO:2000826)	32	1	1.6	-	0.63	1	1
regulation of axon guidance (GO:1902667)	32	1	1.6	-	0.63	1	1
regulation of leukocyte cell-cell adhesion (GO:1903037)	160	5	7.99	-	0.63	0.359	1
cellular amino acid metabolic process (GO:0006520)	64	2	3.2	-	0.63	0.771	1
T cell differentiation in thymus (GO:0033077)	32	1	1.6	-	0.63	1	1
energy reserve metabolic process (GO:0006112)	32	1	1.6	-	0.63	1	1
regulation of protein processing (GO:0070613)	32	1	1.6	-	0.63	1	1
anterior/posterior axis specification (GO:0009948)	32	1	1.6	-	0.63	1	1
neuron fate specification (GO:0048665)	32	1	1.6	-	0.63	1	1
cochlea development (GO:0090102)	32	1	1.6	-	0.63	1	1
response to glucocorticoid (GO:0051384)	64	2	3.2	-	0.63	0.771	1
regulation of coagulation (GO:0050818)	32	1	1.6	-	0.63	1	1
regulation of behavior (GO:0050795)	32	1	1.6	-	0.63	1	1
negative regulation of protein secretion (GO:0050709)	64	2	3.2	-	0.63	0.771	1
cell-cell signaling by wnt (GO:0198738)	224	7	11.19	-	0.63	0.272	1
regulation of JUN kinase activity (GO:0043506)	64	2	3.2	-	0.63	0.771	1
regulation of muscle adaptation (GO:0043502)	64	2	3.2	-	0.63	0.771	1
semi-lunar valve development (GO:1905314)	32	1	1.6	-	0.63	1	1
G2/M transition of mitotic cell cycle (GO:0000086)	96	3	4.79	-	0.63	0.632	1
cholesterol homeostasis (GO:0042632)	32	1	1.6	-	0.63	1	1
sterol homeostasis (GO:0055092)	32	1	1.6	-	0.63	1	1
positive regulation of cardiac muscle tissue development (GO:0055025)	32	1	1.6	-	0.63	1	1
regulation of hemostasis (GO:1900046)	32	1	1.6	-	0.63	1	1
negative regulation of axon extension (GO:0030517)	32	1	1.6	-	0.63	1	1
positive regulation of lipid biosynthetic process (GO:0046889)	32	1	1.6	-	0.63	1	1
photoreceptor cell development (GO:0042461)	32	1	1.6	-	0.63	1	1
Wnt signaling pathway (GO:0016055)	224	7	11.19	-	0.63	0.272	1
carbohydrate biosynthetic process (GO:0016051)	32	1	1.6	-	0.63	1	1
positive regulation of cellular carbohydrate metabolic process (GO:0010676)	32	1	1.6	-	0.63	1	1
negative regulation of T cell proliferation (GO:0042130)	32	1	1.6	-	0.63	1	1
receptor localization to synapse (GO:0097120)	32	1	1.6	-	0.63	1	1
locomotory behavior (GO:0007626)	128	4	6.39	-	0.63	0.533	1
immune response-regulating cell surface receptor signaling pathway (GO:0002768)	192	6	9.59	-	0.63	0.312	1
body fluid secretion (GO:0007589)	32	1	1.6	-	0.63	1	1
inflammatory response (GO:0006954)	187	6	9.34	-	0.64	0.39	1
response to decreased oxygen levels (GO:0036293)	187	6	9.34	-	0.64	0.39	1
negative regulation of cell migration (GO:0030336)	156	5	7.79	-	0.64	0.453	1
intracellular receptor signaling pathway (GO:0030522)	125	4	6.24	-	0.64	0.53	1
positive regulation of cellular component movement (GO:0051272)	313	10	15.63	-	0.64	0.184	1
divalent metal ion transport (GO:0070838)	157	5	7.84	-	0.64	0.454	1
negative regulation of nervous system development (GO:0051961)	220	7	10.99	-	0.64	0.272	1
cellular response to organonitrogen compound (GO:0071417)	315	10	15.73	-	0.64	0.184	1
cellular carbohydrate metabolic process (GO:0044262)	63	2	3.15	-	0.64	0.77	1
protein heterooligomerization (GO:0051291)	63	2	3.15	-	0.64	0.77	1
renal tubule development (GO:0061326)	63	2	3.15	-	0.64	0.77	1
chromatin disassembly (GO:0031498)	17	4	0.85	+	4.71	0.0159	0.92
cell migration (GO:0016477)	520	17	25.97	-	0.65	0.0772	1
receptor-mediated endocytosis (GO:0006898)	92	3	4.6	-	0.65	0.63	1
regulation of neuron death (GO:1901214)	184	6	9.19	-	0.65	0.389	1
negative regulation of protein transport (GO:0051224)	92	3	4.6	-	0.65	0.63	1
regulation of actin cytoskeleton organization (GO:0032956)	215	7	10.74	-	0.65	0.337	1
rRNA transcription (GO:0009303)	17	4	0.85	+	4.71	0.0159	0.916
pallium development (GO:0021543)	123	4	6.14	-	0.65	0.529	1
response to nutrient levels (GO:0031667)	247	8	12.34	-	0.65	0.295	1
positive regulation of nervous system development (GO:0051962)	371	12	18.53	-	0.65	0.143	1
circulatory system development (GO:0072359)	588	19	29.37	-	0.65	0.0614	1
mesenchyme development (GO:0060485)	155	5	7.74	-	0.65	0.452	1
response to antibiotic (GO:0046677)	155	5	7.74	-	0.65	0.452	1
mammary gland morphogenesis (GO:0060443)	31	1	1.55	-	0.65	1	1
regulation of extrinsic apoptotic signaling pathway in absence of ligand (GO:2001239)	31	1	1.55	-	0.65	1	1
eye photoreceptor cell differentiation (GO:0001754)	31	1	1.55	-	0.65	1	1
mRNA splice site selection (GO:0006376)	31	1	1.55	-	0.65	1	1
regulation of cell aging (GO:0090342)	31	1	1.55	-	0.65	1	1
negative regulation of intracellular transport (GO:0032387)	31	1	1.55	-	0.65	1	1
astrocyte differentiation (GO:0048708)	31	1	1.55	-	0.65	1	1
regulation of meiotic cell cycle (GO:0051445)	31	1	1.55	-	0.65	1	1
response to steroid hormone (GO:0048545)	186	6	9.29	-	0.65	0.39	1
regulation of myelination (GO:0031641)	31	1	1.55	-	0.65	1	1
negative regulation of cytokine secretion (GO:0050710)	31	1	1.55	-	0.65	1	1
response to mechanical stimulus (GO:0009612)	124	4	6.19	-	0.65	0.53	1
regulation of receptor-mediated endocytosis (GO:0048259)	62	2	3.1	-	0.65	0.77	1
mitochondrial translational elongation (GO:0070125)	31	1	1.55	-	0.65	1	1
regulation of vascular smooth muscle cell proliferation (GO:1904705)	31	1	1.55	-	0.65	1	1
positive regulation of cysteine-type endopeptidase activity involved in apoptotic process (GO:0043280)	62	2	3.1	-	0.65	0.77	1
organic acid transport (GO:0015849)	93	3	4.65	-	0.65	0.63	1
carboxylic acid transport (GO:0046942)	93	3	4.65	-	0.65	0.63	1
positive regulation of protein dephosphorylation (GO:0035307)	31	1	1.55	-	0.65	1	1
positive regulation of mitochondrion organization (GO:0010822)	62	2	3.1	-	0.65	0.77	1
kidney morphogenesis (GO:0060993)	62	2	3.1	-	0.65	0.77	1
regulation of blood coagulation (GO:0030193)	31	1	1.55	-	0.65	1	1
positive regulation of cytokine biosynthetic process (GO:0042108)	31	1	1.55	-	0.65	1	1
negative regulation of mitotic nuclear division (GO:0045839)	31	1	1.55	-	0.65	1	1
endothelium development (GO:0003158)	62	2	3.1	-	0.65	0.77	1
histone exchange (GO:0043486)	30	7	1.5	+	4.67	0.00157	0.238
cellular response to oxygen-containing compound (GO:1901701)	543	18	27.12	-	0.66	0.0829	1
regulation of nuclease activity (GO:0032069)	13	3	0.65	+	4.62	0.0378	1
organic hydroxy compound metabolic process (GO:1901615)	151	5	7.54	-	0.66	0.451	1
protein dephosphorylation (GO:0006470)	121	4	6.04	-	0.66	0.529	1
regulation of JNK cascade (GO:0046328)	121	4	6.04	-	0.66	0.529	1
positive regulation of protein kinase B signaling (GO:0051897)	91	3	4.55	-	0.66	0.629	1
anaphase (GO:0051322)	91	3	4.55	-	0.66	0.629	1
drug metabolic process (GO:0017144)	91	3	4.55	-	0.66	0.629	1
mitotic anaphase (GO:0000090)	91	3	4.55	-	0.66	0.629	1
actomyosin structure organization (GO:0031032)	91	3	4.55	-	0.66	0.629	1
regulation of mitotic cell cycle phase transition (GO:1901990)	274	9	13.69	-	0.66	0.256	1
ensheathment of neurons (GO:0007272)	61	2	3.05	-	0.66	0.77	1
positive regulation of ion transmembrane transporter activity (GO:0032414)	61	2	3.05	-	0.66	0.77	1
negative regulation of T cell activation (GO:0050868)	61	2	3.05	-	0.66	0.77	1
positive regulation of protein binding (GO:0032092)	61	2	3.05	-	0.66	0.77	1
negative regulation of protein binding (GO:0032091)	61	2	3.05	-	0.66	0.77	1
axon ensheathment (GO:0008366)	61	2	3.05	-	0.66	0.77	1
positive regulation of mRNA metabolic process (GO:1903313)	61	2	3.05	-	0.66	0.77	1
RNA capping (GO:0036260)	13	3	0.65	+	4.62	0.0378	1
T cell receptor signaling pathway (GO:0050852)	89	3	4.45	-	0.67	0.803	1
positive regulation of chromatin organization (GO:1905269)	89	3	4.45	-	0.67	0.803	1
adult behavior (GO:0030534)	89	3	4.45	-	0.67	0.803	1
odontogenesis (GO:0042476)	89	3	4.45	-	0.67	0.803	1
regulation of leukocyte mediated immunity (GO:0002703)	89	3	4.45	-	0.67	0.803	1
response to nutrient (GO:0007584)	89	3	4.45	-	0.67	0.803	1
response to alcohol (GO:0097305)	119	4	5.94	-	0.67	0.667	1
negative regulation of cell population proliferation (GO:0008285)	417	14	20.83	-	0.67	0.164	1
telencephalon development (GO:0021537)	179	6	8.94	-	0.67	0.483	1
7-methylguanosine RNA capping (GO:0009452)	13	3	0.65	+	4.62	0.0378	1
positive regulation of cell motility (GO:2000147)	299	10	14.93	-	0.67	0.276	1
negative regulation of histone acetylation (GO:0035067)	13	3	0.65	+	4.62	0.0378	1
regulation of leukocyte mediated cytotoxicity (GO:0001910)	30	1	1.5	-	0.67	1	1
positive regulation of stem cell proliferation (GO:2000648)	30	1	1.5	-	0.67	1	1
T cell activation involved in immune response (GO:0002286)	30	1	1.5	-	0.67	1	1
nephron tubule development (GO:0072080)	60	2	3	-	0.67	0.77	1
plasma membrane organization (GO:0007009)	60	2	3	-	0.67	0.77	1
neural crest cell differentiation (GO:0014033)	60	2	3	-	0.67	0.77	1
negative regulation of organelle assembly (GO:1902116)	30	1	1.5	-	0.67	1	1
cytokinetic process (GO:0032506)	30	1	1.5	-	0.67	1	1
histone H3-K4 methylation (GO:0051568)	30	1	1.5	-	0.67	1	1
peptidyl-lysine methylation (GO:0018022)	60	2	3	-	0.67	0.77	1
regulation of filopodium assembly (GO:0051489)	30	1	1.5	-	0.67	1	1
neuron projection organization (GO:0106027)	30	1	1.5	-	0.67	1	1
negative regulation of telomere maintenance (GO:0032205)	30	1	1.5	-	0.67	1	1
hindbrain development (GO:0030902)	120	4	5.99	-	0.67	0.529	1
regulation of catecholamine secretion (GO:0050433)	30	1	1.5	-	0.67	1	1
receptor clustering (GO:0043113)	30	1	1.5	-	0.67	1	1
apoptotic mitochondrial changes (GO:0008637)	30	1	1.5	-	0.67	1	1
cell communication involved in cardiac conduction (GO:0086065)	30	1	1.5	-	0.67	1	1
positive regulation of epithelial to mesenchymal transition (GO:0010718)	30	1	1.5	-	0.67	1	1
regulation of ossification (GO:0030278)	120	4	5.99	-	0.67	0.529	1
negative regulation of epithelial cell apoptotic process (GO:1904036)	30	1	1.5	-	0.67	1	1
negative regulation of response to endoplasmic reticulum stress (GO:1903573)	30	1	1.5	-	0.67	1	1
regulation of epidermal growth factor receptor signaling pathway (GO:0042058)	60	2	3	-	0.67	0.77	1
regulation of immunoglobulin mediated immune response (GO:0002889)	30	1	1.5	-	0.67	1	1
pituitary gland development (GO:0021983)	30	1	1.5	-	0.67	1	1
regulation of alcohol biosynthetic process (GO:1902930)	30	1	1.5	-	0.67	1	1
regulation of B cell mediated immunity (GO:0002712)	30	1	1.5	-	0.67	1	1
Notch signaling pathway (GO:0007219)	90	3	4.5	-	0.67	0.629	1
purine-containing compound metabolic process (GO:0072521)	90	3	4.5	-	0.67	0.629	1
protein-DNA complex disassembly (GO:0032986)	18	4	0.9	+	4.45	0.0187	1
positive regulation of leukocyte cell-cell adhesion (GO:1903039)	117	4	5.84	-	0.68	0.665	1
regulation of RNA splicing (GO:0043484)	117	4	5.84	-	0.68	0.665	1
mRNA transport (GO:0051028)	117	4	5.84	-	0.68	0.665	1
cytoskeleton-dependent intracellular transport (GO:0030705)	117	4	5.84	-	0.68	0.665	1
regulation of locomotion (GO:0040012)	586	20	29.27	-	0.68	0.0943	1
mesoderm development (GO:0007498)	88	3	4.4	-	0.68	0.802	1
metencephalon development (GO:0022037)	88	3	4.4	-	0.68	0.802	1
Golgi organization (GO:0007030)	88	3	4.4	-	0.68	0.802	1
regulation of stress-activated protein kinase signaling cascade (GO:0070302)	147	5	7.34	-	0.68	0.562	1
muscle structure development (GO:0061061)	353	12	17.63	-	0.68	0.211	1
endochondral bone morphogenesis (GO:0060350)	59	2	2.95	-	0.68	1	1
morphogenesis of a branching structure (GO:0001763)	118	4	5.89	-	0.68	0.666	1
calcium ion transmembrane transport (GO:0070588)	118	4	5.89	-	0.68	0.666	1
neuron fate commitment (GO:0048663)	59	2	2.95	-	0.68	1	1
gene silencing (GO:0016458)	118	4	5.89	-	0.68	0.666	1
myelination (GO:0042552)	59	2	2.95	-	0.68	1	1
negative regulation of transferase activity (GO:0051348)	173	6	8.64	-	0.69	0.479	1
response to lipid (GO:0033993)	433	15	21.63	-	0.69	0.174	1
regulation of cytokine secretion (GO:0050707)	87	3	4.35	-	0.69	0.801	1
regulation of mRNA splicing, via spliceosome (GO:0048024)	87	3	4.35	-	0.69	0.801	1
ribose phosphate metabolic process (GO:0019693)	87	3	4.35	-	0.69	0.801	1
peptide secretion (GO:0002790)	87	3	4.35	-	0.69	0.801	1
negative regulation of response to DNA damage stimulus (GO:2001021)	58	2	2.9	-	0.69	1	1
regulation of cellular amine metabolic process (GO:0033238)	29	1	1.45	-	0.69	1	1
mesenchymal cell development (GO:0014031)	58	2	2.9	-	0.69	1	1
response to cAMP (GO:0051591)	58	2	2.9	-	0.69	1	1
cellular glucan metabolic process (GO:0006073)	29	1	1.45	-	0.69	1	1
DNA synthesis involved in DNA repair (GO:0000731)	29	1	1.45	-	0.69	1	1
positive regulation of cytokine secretion (GO:0050715)	58	2	2.9	-	0.69	1	1
glucan metabolic process (GO:0044042)	29	1	1.45	-	0.69	1	1
regulation of alternative mRNA splicing, via spliceosome (GO:0000381)	58	2	2.9	-	0.69	1	1
protein processing (GO:0016485)	58	2	2.9	-	0.69	1	1
regulation of microtubule depolymerization (GO:0031114)	29	1	1.45	-	0.69	1	1
cyclic nucleotide metabolic process (GO:0009187)	29	1	1.45	-	0.69	1	1
antigen processing and presentation of exogenous peptide antigen via MHC class I (GO:0042590)	29	1	1.45	-	0.69	1	1
histone lysine methylation (GO:0034968)	58	2	2.9	-	0.69	1	1
neuron maturation (GO:0042551)	29	1	1.45	-	0.69	1	1
hair cell differentiation (GO:0035315)	29	1	1.45	-	0.69	1	1
positive regulation of alpha-beta T cell differentiation (GO:0046638)	29	1	1.45	-	0.69	1	1
negative regulation of endothelial cell migration (GO:0010596)	29	1	1.45	-	0.69	1	1
adherens junction assembly (GO:0034333)	29	1	1.45	-	0.69	1	1
negative regulation of intracellular signal transduction (GO:1902532)	320	11	15.98	-	0.69	0.239	1
positive regulation of cell differentiation (GO:0045597)	641	22	32.02	-	0.69	0.0738	1
cytoplasmic translational initiation (GO:0002183)	18	4	0.9	+	4.45	0.0187	1
ossification (GO:0001503)	175	6	8.74	-	0.69	0.48	1
skeletal system morphogenesis (GO:0048705)	175	6	8.74	-	0.69	0.48	1
genetic imprinting (GO:0071514)	18	4	0.9	+	4.45	0.0187	1
regulation of stress-activated MAPK cascade (GO:0032872)	146	5	7.29	-	0.69	0.561	1
regulation of nuclear division (GO:0051783)	142	5	7.09	-	0.7	0.559	1
glycerolipid metabolic process (GO:0046486)	142	5	7.09	-	0.7	0.559	1
positive regulation of transcription by RNA polymerase I (GO:0045943)	18	4	0.9	+	4.45	0.0187	1
locomotion (GO:0040011)	739	26	36.91	-	0.7	0.0775	1
DNA replication initiation (GO:0006270)	23	5	1.15	+	4.35	0.00947	0.718
cell fate commitment (GO:0045165)	199	7	9.94	-	0.7	0.506	1
inositol trisphosphate metabolic process (GO:0032957)	14	3	0.7	+	4.29	0.0443	1
regulation of cellular component biogenesis (GO:0044087)	627	22	31.32	-	0.7	0.105	1
ERAD pathway (GO:0036503)	57	2	2.85	-	0.7	1	1
lipid homeostasis (GO:0055088)	57	2	2.85	-	0.7	1	1
regulation of alpha-beta T cell activation (GO:0046634)	57	2	2.85	-	0.7	1	1
adult locomotory behavior (GO:0008344)	57	2	2.85	-	0.7	1	1
innate immune response-activating signal transduction (GO:0002758)	114	4	5.69	-	0.7	0.663	1
positive regulation of phosphorus metabolic process (GO:0010562)	628	22	31.37	-	0.7	0.105	1
positive regulation of phosphate metabolic process (GO:0045937)	628	22	31.37	-	0.7	0.105	1
regulation of DNA-binding transcription factor activity (GO:0051090)	257	9	12.84	-	0.7	0.38	1
positive regulation of telomere maintenance via telomerase (GO:0032212)	14	3	0.7	+	4.29	0.0443	1
chemotaxis (GO:0006935)	286	10	14.29	-	0.7	0.331	1
negative regulation of apoptotic signaling pathway (GO:2001234)	143	5	7.14	-	0.7	0.56	1
positive regulation of cell-cell adhesion (GO:0022409)	143	5	7.14	-	0.7	0.56	1
transcription by RNA polymerase III (GO:0006383)	29	6	1.45	+	4.14	0.00563	0.524
ribonucleotide metabolic process (GO:0009259)	86	3	4.3	-	0.7	0.801	1
plasma membrane bounded cell projection assembly (GO:0120031)	287	10	14.34	-	0.7	0.331	1
taxis (GO:0042330)	287	10	14.34	-	0.7	0.331	1
antimicrobial humoral response (GO:0019730)	29	6	1.45	+	4.14	0.00563	0.52
cellular response to endogenous stimulus (GO:0071495)	690	24	34.46	-	0.7	0.0693	1
cell population proliferation (GO:0008283)	345	12	17.23	-	0.7	0.254	1
positive regulation of immune system process (GO:0002684)	518	18	25.87	-	0.7	0.144	1
ribosome assembly (GO:0042255)	34	7	1.7	+	4.12	0.00291	0.347
cellular iron ion homeostasis (GO:0006879)	25	5	1.25	+	4	0.0127	0.84
defense response to Gram-positive bacterium (GO:0050830)	30	6	1.5	+	4	0.00649	0.572
DNA conformation change (GO:0071103)	222	43	11.09	+	3.88	9.88e-13	1.11e-09
calcium ion transport (GO:0006816)	141	5	7.04	-	0.71	0.559	1
regulation of protein binding (GO:0043393)	141	5	7.04	-	0.71	0.559	1
central nervous system neuron differentiation (GO:0021953)	141	5	7.04	-	0.71	0.559	1
response to oxygen-containing compound (GO:1901700)	790	28	39.46	-	0.71	0.0723	1
microtubule cytoskeleton organization (GO:0000226)	367	13	18.33	-	0.71	0.268	1
mitotic cell cycle checkpoint (GO:0007093)	113	4	5.64	-	0.71	0.662	1
organelle fission (GO:0048285)	226	8	11.29	-	0.71	0.436	1
membrane docking (GO:0022406)	113	4	5.64	-	0.71	0.662	1
regulation of epithelial cell proliferation (GO:0050678)	198	7	9.89	-	0.71	0.505	1
cardiocyte differentiation (GO:0035051)	85	3	4.25	-	0.71	0.8	1
muscle organ development (GO:0007517)	221	8	11.04	-	0.72	0.435	1
G protein-coupled receptor signaling pathway (GO:0007186)	332	12	16.58	-	0.72	0.304	1
protein localization to extracellular region (GO:0071692)	83	3	4.15	-	0.72	0.799	1
biological phase (GO:0044848)	166	6	8.29	-	0.72	0.586	1
negative regulation of vasculature development (GO:1901343)	83	3	4.15	-	0.72	0.799	1
mitotic cell cycle phase (GO:0098763)	166	6	8.29	-	0.72	0.586	1
apoptotic signaling pathway (GO:0097190)	166	6	8.29	-	0.72	0.586	1
cell cycle phase (GO:0022403)	166	6	8.29	-	0.72	0.586	1
cell recognition (GO:0008037)	83	3	4.15	-	0.72	0.799	1
regulation of leukocyte migration (GO:0002685)	83	3	4.15	-	0.72	0.799	1
cellular response to external stimulus (GO:0071496)	194	7	9.69	-	0.72	0.503	1
ribonucleoprotein complex biogenesis (GO:0022613)	300	58	14.98	+	3.87	8.6e-17	5.8e-13
morphogenesis of a branching epithelium (GO:0061138)	111	4	5.54	-	0.72	0.662	1
regulation of cell cycle G1/S phase transition (GO:1902806)	111	4	5.54	-	0.72	0.662	1
regulation of cell cycle G2/M phase transition (GO:1902749)	139	5	6.94	-	0.72	0.691	1
regulation of actin cytoskeleton reorganization (GO:2000249)	21	4	1.05	+	3.81	0.0289	1
negative regulation of cell motility (GO:2000146)	167	6	8.34	-	0.72	0.587	1
regulation of peptide secretion (GO:0002791)	251	9	12.54	-	0.72	0.378	1
ncRNA processing (GO:0034470)	236	43	11.79	+	3.65	5.88e-12	6.1e-09
negative regulation of phosphorylation (GO:0042326)	279	10	13.94	-	0.72	0.398	1
skeletal system development (GO:0001501)	335	12	16.73	-	0.72	0.304	1
response to endogenous stimulus (GO:0009719)	811	29	40.51	-	0.72	0.0638	1
positive regulation of protein phosphorylation (GO:0001934)	560	20	27.97	-	0.72	0.159	1
negative regulation of cell cycle G2/M phase transition (GO:1902750)	56	2	2.8	-	0.72	1	1
regulation of autophagy of mitochondrion (GO:1903146)	28	1	1.4	-	0.72	1	1
immune response-activating cell surface receptor signaling pathway (GO:0002429)	168	6	8.39	-	0.72	0.588	1
sensory perception of pain (GO:0019233)	28	1	1.4	-	0.72	1	1
integrin-mediated signaling pathway (GO:0007229)	56	2	2.8	-	0.72	1	1
positive regulation of mitotic cell cycle phase transition (GO:1901992)	56	2	2.8	-	0.72	1	1
regulation of organic acid transport (GO:0032890)	28	1	1.4	-	0.72	1	1
mRNA cis splicing, via spliceosome (GO:0045292)	28	1	1.4	-	0.72	1	1
regulation of intrinsic apoptotic signaling pathway in response to DNA damage (GO:1902229)	28	1	1.4	-	0.72	1	1
glycogen metabolic process (GO:0005977)	28	1	1.4	-	0.72	1	1
neurotransmitter receptor transport (GO:0099637)	28	1	1.4	-	0.72	1	1
stem cell development (GO:0048864)	56	2	2.8	-	0.72	1	1
brain morphogenesis (GO:0048854)	28	1	1.4	-	0.72	1	1
mitotic spindle assembly (GO:0090307)	28	1	1.4	-	0.72	1	1
genitalia development (GO:0048806)	28	1	1.4	-	0.72	1	1
purine nucleotide metabolic process (GO:0006163)	84	3	4.2	-	0.72	0.8	1
cell-cell recognition (GO:0009988)	28	1	1.4	-	0.72	1	1
negative regulation of chemotaxis (GO:0050922)	28	1	1.4	-	0.72	1	1
negative chemotaxis (GO:0050919)	28	1	1.4	-	0.72	1	1
nucleoside phosphate biosynthetic process (GO:1901293)	56	2	2.8	-	0.72	1	1
positive regulation of calcium-mediated signaling (GO:0050850)	28	1	1.4	-	0.72	1	1
establishment of spindle orientation (GO:0051294)	28	1	1.4	-	0.72	1	1
positive regulation of protein transport (GO:0051222)	224	8	11.19	-	0.72	0.435	1
cellular response to vascular endothelial growth factor stimulus (GO:0035924)	28	1	1.4	-	0.72	1	1
negative regulation of binding (GO:0051100)	112	4	5.59	-	0.72	0.662	1
negative regulation of mRNA processing (GO:0050686)	28	1	1.4	-	0.72	1	1
detection of external stimulus (GO:0009581)	56	2	2.8	-	0.72	1	1
negative regulation of epithelial cell differentiation (GO:0030857)	28	1	1.4	-	0.72	1	1
prostate gland development (GO:0030850)	28	1	1.4	-	0.72	1	1
positive regulation of potassium ion transport (GO:0043268)	28	1	1.4	-	0.72	1	1
nucleotide biosynthetic process (GO:0009165)	56	2	2.8	-	0.72	1	1
positive regulation of phospholipid metabolic process (GO:1903727)	28	1	1.4	-	0.72	1	1
negative regulation of gene silencing (GO:0060969)	28	1	1.4	-	0.72	1	1
response to bronchodilator (GO:0097366)	28	1	1.4	-	0.72	1	1
signal release (GO:0023061)	112	4	5.59	-	0.72	0.662	1
collagen fibril organization (GO:0030199)	28	1	1.4	-	0.72	1	1
ammonium ion metabolic process (GO:0097164)	56	2	2.8	-	0.72	1	1
regulation of T cell mediated immunity (GO:0002709)	28	1	1.4	-	0.72	1	1
aortic valve development (GO:0003176)	28	1	1.4	-	0.72	1	1
positive regulation of protein kinase activity (GO:0045860)	327	12	16.33	-	0.73	0.363	1
multi-multicellular organism process (GO:0044706)	109	4	5.44	-	0.73	0.822	1
positive regulation of secretion (GO:0051047)	218	8	10.89	-	0.73	0.525	1
cell-cell signaling (GO:0007267)	628	23	31.37	-	0.73	0.154	1
interaction with host (GO:0051701)	82	3	4.1	-	0.73	0.799	1
response to hexose (GO:0009746)	82	3	4.1	-	0.73	0.799	1
purine ribonucleotide metabolic process (GO:0009150)	82	3	4.1	-	0.73	0.799	1
regulation of lipid biosynthetic process (GO:0046890)	82	3	4.1	-	0.73	0.799	1
telomere maintenance via telomere lengthening (GO:0010833)	23	4	1.15	+	3.48	0.0373	1
regulation of protein localization (GO:0032880)	602	22	30.07	-	0.73	0.147	1
central nervous system development (GO:0007417)	657	24	32.82	-	0.73	0.136	1
positive regulation of telomerase activity (GO:0051973)	24	4	1.2	+	3.34	0.0419	1
microtubule-based process (GO:0007017)	494	18	24.67	-	0.73	0.202	1
positive regulation of organelle organization (GO:0010638)	412	15	20.58	-	0.73	0.247	1
regulation of defense response (GO:0031347)	385	14	19.23	-	0.73	0.28	1
glial cell differentiation (GO:0010001)	110	4	5.49	-	0.73	0.662	1
phosphatidylinositol biosynthetic process (GO:0006661)	55	2	2.75	-	0.73	1	1
nephron morphogenesis (GO:0072028)	55	2	2.75	-	0.73	1	1
stem cell differentiation (GO:0048863)	110	4	5.49	-	0.73	0.662	1
regulation of leukocyte proliferation (GO:0070663)	110	4	5.49	-	0.73	0.662	1
negative regulation of ossification (GO:0030279)	55	2	2.75	-	0.73	1	1
cellular response to alcohol (GO:0097306)	55	2	2.75	-	0.73	1	1
renal tubule morphogenesis (GO:0061333)	55	2	2.75	-	0.73	1	1
positive regulation of ion transport (GO:0043270)	138	5	6.89	-	0.73	0.69	1
nuclear division (GO:0000280)	215	8	10.74	-	0.74	0.524	1
cellular response to drug (GO:0035690)	215	8	10.74	-	0.74	0.524	1
regulation of phosphate metabolic process (GO:0019220)	1049	39	52.4	-	0.74	0.0603	1
regulation of cellular protein localization (GO:1903827)	350	13	17.48	-	0.74	0.378	1
regulation of phosphorus metabolic process (GO:0051174)	1051	39	52.5	-	0.74	0.0605	1
cellular defense response (GO:0006968)	27	1	1.35	-	0.74	1	1
regulation of smooth muscle contraction (GO:0006940)	27	1	1.35	-	0.74	1	1
acute inflammatory response (GO:0002526)	27	1	1.35	-	0.74	1	1
leukocyte differentiation (GO:0002521)	189	7	9.44	-	0.74	0.609	1
positive regulation of myeloid cell differentiation (GO:0045639)	54	2	2.7	-	0.74	1	1
regulation of biomineralization (GO:0110149)	54	2	2.7	-	0.74	1	1
negative regulation of cation channel activity (GO:2001258)	27	1	1.35	-	0.74	1	1
regulation of cation channel activity (GO:2001257)	108	4	5.39	-	0.74	0.822	1
negative regulation of cell-matrix adhesion (GO:0001953)	27	1	1.35	-	0.74	1	1
spinal cord motor neuron differentiation (GO:0021522)	27	1	1.35	-	0.74	1	1
regulation of cellular senescence (GO:2000772)	27	1	1.35	-	0.74	1	1
positive regulation of peptidyl-lysine acetylation (GO:2000758)	27	1	1.35	-	0.74	1	1
response to ethanol (GO:0045471)	54	2	2.7	-	0.74	1	1
negative regulation of cell adhesion (GO:0007162)	162	6	8.09	-	0.74	0.585	1
fatty acid biosynthetic process (GO:0006633)	27	1	1.35	-	0.74	1	1
nephron epithelium morphogenesis (GO:0072088)	54	2	2.7	-	0.74	1	1
positive regulation of chromosome segregation (GO:0051984)	27	1	1.35	-	0.74	1	1
neural crest cell development (GO:0014032)	54	2	2.7	-	0.74	1	1
mRNA export from nucleus (GO:0006406)	81	3	4.05	-	0.74	0.799	1
mRNA-containing ribonucleoprotein complex export from nucleus (GO:0071427)	81	3	4.05	-	0.74	0.799	1
negative regulation of viral genome replication (GO:0045071)	27	1	1.35	-	0.74	1	1
regulation of mitotic sister chromatid segregation (GO:0033047)	54	2	2.7	-	0.74	1	1
endocytic recycling (GO:0032456)	27	1	1.35	-	0.74	1	1
positive regulation of cell cycle arrest (GO:0071158)	54	2	2.7	-	0.74	1	1
organelle localization by membrane tethering (GO:0140056)	108	4	5.39	-	0.74	0.822	1
mitochondrial gene expression (GO:0140053)	54	2	2.7	-	0.74	1	1
negative regulation of cytoskeleton organization (GO:0051494)	108	4	5.39	-	0.74	0.822	1
axon extension (GO:0048675)	27	1	1.35	-	0.74	1	1
tissue migration (GO:0090130)	54	2	2.7	-	0.74	1	1
chromosome separation (GO:0051304)	27	1	1.35	-	0.74	1	1
regulation of cell migration involved in sprouting angiogenesis (GO:0090049)	27	1	1.35	-	0.74	1	1
negative regulation of cellular component movement (GO:0051271)	189	7	9.44	-	0.74	0.609	1
regulation of biomineral tissue development (GO:0070167)	54	2	2.7	-	0.74	1	1
CD4-positive, alpha-beta T cell activation (GO:0035710)	27	1	1.35	-	0.74	1	1
regulation of potassium ion transport (GO:0043266)	54	2	2.7	-	0.74	1	1
platelet-derived growth factor receptor signaling pathway (GO:0048008)	27	1	1.35	-	0.74	1	1
regulation of protein localization to nucleus (GO:1900180)	81	3	4.05	-	0.74	0.799	1
positive regulation of tyrosine phosphorylation of STAT protein (GO:0042531)	27	1	1.35	-	0.74	1	1
positive regulation of phosphorylation (GO:0042327)	594	22	29.67	-	0.74	0.172	1
regulation of tumor necrosis factor superfamily cytokine production (GO:1903555)	81	3	4.05	-	0.74	0.799	1
memory (GO:0007613)	81	3	4.05	-	0.74	0.799	1
positive regulation of establishment of protein localization (GO:1904951)	243	9	12.14	-	0.74	0.454	1
regulation of DNA-templated transcription, elongation (GO:0032784)	42	7	2.1	+	3.34	0.00802	0.618
positive regulation of catalytic activity (GO:0043085)	865	32	43.2	-	0.74	0.0855	1
cell death (GO:0008219)	595	22	29.72	-	0.74	0.173	1
regulation of immune response (GO:0050776)	517	19	25.82	-	0.74	0.211	1
DNA-templated transcription, elongation (GO:0006354)	54	9	2.7	+	3.34	0.00278	0.335
regulation of ion transport (GO:0043269)	381	14	19.03	-	0.74	0.28	1
positive regulation of cellular component biogenesis (GO:0044089)	345	13	17.23	-	0.75	0.376	1
transmembrane receptor protein serine/threonine kinase signaling pathway (GO:0007178)	133	5	6.64	-	0.75	0.687	1
regulation of system process (GO:0044057)	346	13	17.28	-	0.75	0.376	1
embryo development ending in birth or egg hatching (GO:0009792)	453	17	22.63	-	0.75	0.268	1
regulation of chromosome segregation (GO:0051983)	80	3	4	-	0.75	0.799	1
positive regulation of locomotion (GO:0040017)	320	12	15.98	-	0.75	0.43	1
response to glucose (GO:0009749)	80	3	4	-	0.75	0.799	1
positive regulation of ion transmembrane transport (GO:0034767)	80	3	4	-	0.75	0.799	1
male gamete generation (GO:0048232)	374	14	18.68	-	0.75	0.331	1
regulation of immune effector process (GO:0002697)	187	7	9.34	-	0.75	0.608	1
cell activation (GO:0001775)	481	18	24.02	-	0.75	0.237	1
negative regulation of cell cycle process (GO:0010948)	214	8	10.69	-	0.75	0.524	1
localization of cell (GO:0051674)	590	22	29.47	-	0.75	0.203	1
cell motility (GO:0048870)	590	22	29.47	-	0.75	0.203	1
regulation of transmembrane transport (GO:0034762)	322	12	16.08	-	0.75	0.362	1
protein K48-linked ubiquitination (GO:0070936)	37	6	1.85	+	3.25	0.0154	0.917
regulation of transcription by RNA polymerase I (GO:0006356)	25	4	1.25	+	3.2	0.0469	1
transcription preinitiation complex assembly (GO:0070897)	25	4	1.25	+	3.2	0.0469	1
regulation of protein phosphorylation (GO:0001932)	833	31	41.61	-	0.75	0.096	1
regulation of MAPK cascade (GO:0043408)	419	16	20.93	-	0.76	0.356	1
regulation of lymphocyte proliferation (GO:0050670)	105	4	5.24	-	0.76	0.82	1
brain development (GO:0007420)	499	19	24.92	-	0.76	0.289	1
cerebellum development (GO:0021549)	79	3	3.95	-	0.76	1	1
regulation of tumor necrosis factor production (GO:0032680)	79	3	3.95	-	0.76	1	1
regulation of response to external stimulus (GO:0032101)	553	21	27.62	-	0.76	0.227	1
regulation of circadian rhythm (GO:0042752)	79	3	3.95	-	0.76	1	1
regulation of DNA recombination (GO:0000018)	79	3	3.95	-	0.76	1	1
steroid metabolic process (GO:0008202)	79	3	3.95	-	0.76	1	1
regulation of adaptive immune response (GO:0002819)	79	3	3.95	-	0.76	1	1
translational initiation (GO:0006413)	75	12	3.75	+	3.2	0.000807	0.143
iron ion homeostasis (GO:0055072)	32	5	1.6	+	3.13	0.0296	1
regulation of cation transmembrane transport (GO:1904062)	185	7	9.24	-	0.76	0.607	1
inorganic ion transmembrane transport (GO:0098660)	291	11	14.53	-	0.76	0.412	1
positive regulation of MAPK cascade (GO:0043410)	291	11	14.53	-	0.76	0.412	1
cell projection assembly (GO:0030031)	291	11	14.53	-	0.76	0.412	1
positive regulation of cell cycle (GO:0045787)	265	10	13.24	-	0.76	0.472	1
regulation of mononuclear cell proliferation (GO:0032944)	106	4	5.29	-	0.76	0.821	1
cellular response to calcium ion (GO:0071277)	53	2	2.65	-	0.76	1	1
mesenchymal cell differentiation (GO:0048762)	106	4	5.29	-	0.76	0.821	1
oogenesis (GO:0048477)	53	2	2.65	-	0.76	1	1
regulation of cardiac muscle contraction (GO:0055117)	53	2	2.65	-	0.76	1	1
cardiac conduction (GO:0061337)	53	2	2.65	-	0.76	1	1
central nervous system neuron development (GO:0021954)	53	2	2.65	-	0.76	1	1
spermatogenesis (GO:0007283)	362	14	18.08	-	0.77	0.389	1
regulation of kinase activity (GO:0043549)	543	21	27.12	-	0.77	0.264	1
chordate embryonic development (GO:0043009)	440	17	21.98	-	0.77	0.368	1
positive regulation of molecular function (GO:0044093)	1088	42	54.34	-	0.77	0.0895	1
positive regulation of cellular component organization (GO:0051130)	778	30	38.86	-	0.77	0.169	1
positive regulation of transcription by RNA polymerase II (GO:0045944)	988	38	49.35	-	0.77	0.105	1
negative regulation of kinase activity (GO:0033673)	156	6	7.79	-	0.77	0.709	1
positive regulation of biomineralization (GO:0110151)	26	1	1.3	-	0.77	1	1
nephron tubule morphogenesis (GO:0072078)	52	2	2.6	-	0.77	1	1
positive regulation of ATPase activity (GO:0032781)	26	1	1.3	-	0.77	1	1
regulation of monooxygenase activity (GO:0032768)	26	1	1.3	-	0.77	1	1
protein maturation (GO:0051604)	78	3	3.9	-	0.77	1	1
establishment of mitotic spindle localization (GO:0040001)	26	1	1.3	-	0.77	1	1
regulation of gluconeogenesis (GO:0006111)	26	1	1.3	-	0.77	1	1
response to axon injury (GO:0048678)	26	1	1.3	-	0.77	1	1
oocyte development (GO:0048599)	26	1	1.3	-	0.77	1	1
regulation of synapse structure or activity (GO:0050803)	156	6	7.79	-	0.77	0.709	1
negative regulation of axonogenesis (GO:0050771)	52	2	2.6	-	0.77	1	1
regulation of DNA damage response, signal transduction by p53 class mediator (GO:0043516)	26	1	1.3	-	0.77	1	1
positive regulation of biomineral tissue development (GO:0070169)	26	1	1.3	-	0.77	1	1
histone lysine demethylation (GO:0070076)	26	1	1.3	-	0.77	1	1
positive regulation of fibroblast proliferation (GO:0048146)	26	1	1.3	-	0.77	1	1
protein secretion (GO:0009306)	78	3	3.9	-	0.77	1	1
establishment of protein localization to extracellular region (GO:0035592)	78	3	3.9	-	0.77	1	1
positive regulation of blood vessel diameter (GO:0097755)	26	1	1.3	-	0.77	1	1
positive regulation of G1/S transition of mitotic cell cycle (GO:1900087)	26	1	1.3	-	0.77	1	1
positive regulation of cyclin-dependent protein kinase activity (GO:1904031)	26	1	1.3	-	0.77	1	1
protein localization to postsynaptic membrane (GO:1903539)	26	1	1.3	-	0.77	1	1
positive regulation of secretion by cell (GO:1903532)	208	8	10.39	-	0.77	0.626	1
microtubule anchoring (GO:0034453)	26	1	1.3	-	0.77	1	1
regulation of cartilage development (GO:0061035)	52	2	2.6	-	0.77	1	1
regulation of animal organ formation (GO:0003156)	26	1	1.3	-	0.77	1	1
cartilage morphogenesis (GO:0060536)	26	1	1.3	-	0.77	1	1
positive regulation of leukocyte migration (GO:0002687)	52	2	2.6	-	0.77	1	1
regulation of response to stress (GO:0080134)	860	33	42.96	-	0.77	0.139	1
ncRNA metabolic process (GO:0034660)	276	43	13.79	+	3.12	4.94e-10	4.44e-07
programmed cell death (GO:0012501)	574	22	28.67	-	0.77	0.235	1
transcription elongation from RNA polymerase II promoter (GO:0006368)	45	7	2.25	+	3.11	0.0111	0.765
oxidation-reduction process (GO:0055114)	235	9	11.74	-	0.77	0.542	1
regulation of metal ion transport (GO:0010959)	209	8	10.44	-	0.77	0.627	1
ion transport (GO:0006811)	549	21	27.42	-	0.77	0.265	1
organic acid metabolic process (GO:0006082)	230	9	11.49	-	0.78	0.643	1
regulation of mitotic nuclear division (GO:0007088)	128	5	6.39	-	0.78	0.836	1
transcription by RNA polymerase II (GO:0006366)	384	15	19.18	-	0.78	0.402	1
positive regulation of intracellular transport (GO:0032388)	128	5	6.39	-	0.78	0.836	1
protein acylation (GO:0043543)	128	5	6.39	-	0.78	0.836	1
lipid localization (GO:0010876)	128	5	6.39	-	0.78	0.836	1
leukocyte activation (GO:0045321)	410	16	20.48	-	0.78	0.415	1
regulation of protein kinase activity (GO:0045859)	487	19	24.32	-	0.78	0.335	1
regulation of osteoblast differentiation (GO:0045667)	77	3	3.85	-	0.78	1	1
adaptive immune response based on somatic recombination of immune receptors built from immunoglobulin superfamily domains (GO:0002460)	77	3	3.85	-	0.78	1	1
cell development (GO:0048468)	1130	44	56.44	-	0.78	0.0949	1
response to nitrogen compound (GO:1901698)	540	21	26.97	-	0.78	0.307	1
regulation of phagocytosis (GO:0050764)	46	7	2.3	+	3.05	0.0122	0.813
regulation of insulin secretion (GO:0050796)	103	4	5.14	-	0.78	0.82	1
negative regulation of MAPK cascade (GO:0043409)	103	4	5.14	-	0.78	0.82	1
negative regulation of cellular component organization (GO:0051129)	490	19	24.47	-	0.78	0.336	1
ion transmembrane transport (GO:0034220)	387	15	19.33	-	0.78	0.402	1
autophagy (GO:0006914)	155	6	7.74	-	0.78	0.708	1
process utilizing autophagic mechanism (GO:0061919)	155	6	7.74	-	0.78	0.708	1
regulation of endocytosis (GO:0030100)	126	5	6.29	-	0.79	0.835	1
response to organonitrogen compound (GO:0010243)	506	20	25.27	-	0.79	0.344	1
transmembrane transport (GO:0055085)	506	20	25.27	-	0.79	0.344	1
cell redox homeostasis (GO:0045454)	33	5	1.65	+	3.03	0.0328	1
regulation of cellular response to stress (GO:0080135)	481	19	24.02	-	0.79	0.335	1
regulation of reactive oxygen species metabolic process (GO:2000377)	76	3	3.8	-	0.79	1	1
regulation of organelle assembly (GO:1902115)	152	6	7.59	-	0.79	0.707	1
positive regulation of histone modification (GO:0031058)	76	3	3.8	-	0.79	1	1
negative regulation of cell death (GO:0060548)	558	22	27.87	-	0.79	0.315	1
regulation of immune system process (GO:0002682)	813	32	40.61	-	0.79	0.179	1
regulation of cellular response to growth factor stimulus (GO:0090287)	178	7	8.89	-	0.79	0.726	1
positive regulation of kinase activity (GO:0033674)	357	14	17.83	-	0.79	0.456	1
epithelium migration (GO:0090132)	51	2	2.55	-	0.79	1	1
positive regulation of cell cycle process (GO:0090068)	204	8	10.19	-	0.79	0.625	1
negative regulation of transport (GO:0051051)	255	10	12.74	-	0.79	0.558	1
positive regulation of MAP kinase activity (GO:0043406)	153	6	7.64	-	0.79	0.708	1
M phase (GO:0000279)	102	4	5.09	-	0.79	0.819	1
mitotic M phase (GO:0000087)	102	4	5.09	-	0.79	0.819	1
regulation of centrosome cycle (GO:0046605)	51	2	2.55	-	0.79	1	1
regulation of localization (GO:0032879)	1619	65	80.87	-	0.8	0.0621	1
negative regulation of DNA replication (GO:0008156)	33	5	1.65	+	3.03	0.0328	1
positive regulation of protein modification process (GO:0031401)	724	29	36.16	-	0.8	0.249	1
negative regulation of DNA repair (GO:0045738)	25	1	1.25	-	0.8	1	1
lung epithelium development (GO:0060428)	25	1	1.25	-	0.8	1	1
smooth muscle contraction (GO:0006939)	25	1	1.25	-	0.8	1	1
positive regulation of glial cell differentiation (GO:0045687)	25	1	1.25	-	0.8	1	1
regulation of keratinocyte differentiation (GO:0045616)	25	1	1.25	-	0.8	1	1
regulation of cardiac muscle cell differentiation (GO:2000725)	25	1	1.25	-	0.8	1	1
vitamin metabolic process (GO:0006766)	25	1	1.25	-	0.8	1	1
virion assembly (GO:0019068)	25	1	1.25	-	0.8	1	1
negative regulation of microtubule depolymerization (GO:0007026)	25	1	1.25	-	0.8	1	1
glycosyl compound metabolic process (GO:1901657)	25	1	1.25	-	0.8	1	1
regulation of hematopoietic progenitor cell differentiation (GO:1901532)	50	2	2.5	-	0.8	1	1
positive regulation of cytokinesis (GO:0032467)	25	1	1.25	-	0.8	1	1
detection of mechanical stimulus (GO:0050982)	25	1	1.25	-	0.8	1	1
animal organ formation (GO:0048645)	25	1	1.25	-	0.8	1	1
membrane biogenesis (GO:0044091)	25	1	1.25	-	0.8	1	1
positive regulation of calcium ion transmembrane transporter activity (GO:1901021)	25	1	1.25	-	0.8	1	1
positive regulation of mRNA processing (GO:0050685)	25	1	1.25	-	0.8	1	1
epithelial cell differentiation involved in kidney development (GO:0035850)	25	1	1.25	-	0.8	1	1
negative regulation of lipid biosynthetic process (GO:0051055)	25	1	1.25	-	0.8	1	1
multivesicular body assembly (GO:0036258)	25	1	1.25	-	0.8	1	1
multivesicular body organization (GO:0036257)	25	1	1.25	-	0.8	1	1
positive regulation of cell killing (GO:0031343)	25	1	1.25	-	0.8	1	1
somatic diversification of immunoglobulins (GO:0016445)	25	1	1.25	-	0.8	1	1
diterpenoid metabolic process (GO:0016101)	25	1	1.25	-	0.8	1	1
exocrine system development (GO:0035272)	25	1	1.25	-	0.8	1	1
embryonic forelimb morphogenesis (GO:0035115)	25	1	1.25	-	0.8	1	1
response to cadmium ion (GO:0046686)	25	1	1.25	-	0.8	1	1
epithelial cell migration (GO:0010631)	50	2	2.5	-	0.8	1	1
protein localization to chromosome (GO:0034502)	50	2	2.5	-	0.8	1	1
positive regulation of reactive oxygen species biosynthetic process (GO:1903428)	25	1	1.25	-	0.8	1	1
dendritic spine organization (GO:0097061)	25	1	1.25	-	0.8	1	1
maintenance of protein localization in organelle (GO:0072595)	25	1	1.25	-	0.8	1	1
positive regulation of pri-miRNA transcription by RNA polymerase II (GO:1902895)	25	1	1.25	-	0.8	1	1
mitotic DNA integrity checkpoint (GO:0044774)	75	3	3.75	-	0.8	1	1
regulation of synapse organization (GO:0050807)	150	6	7.49	-	0.8	0.848	1
cellular response to extracellular stimulus (GO:0031668)	150	6	7.49	-	0.8	0.848	1
negative regulation of epithelial cell proliferation (GO:0050680)	75	3	3.75	-	0.8	1	1
connective tissue development (GO:0061448)	150	6	7.49	-	0.8	0.848	1
negative regulation of growth (GO:0045926)	150	6	7.49	-	0.8	0.848	1
positive regulation of gene expression (GO:0010628)	1505	60	75.17	-	0.8	0.0724	1
positive regulation of phagocytosis (GO:0050766)	34	5	1.7	+	2.94	0.0362	1
regulation of cell cycle process (GO:0010564)	528	21	26.37	-	0.8	0.354	1
regulation of cellular localization (GO:0060341)	579	23	28.92	-	0.8	0.324	1
negative regulation of phosphorus metabolic process (GO:0010563)	369	15	18.43	-	0.81	0.541	1
glycerophospholipid metabolic process (GO:0006650)	123	5	6.14	-	0.81	0.835	1
nucleobase-containing small molecule metabolic process (GO:0055086)	123	5	6.14	-	0.81	0.835	1
regulation of cellular component organization (GO:0051128)	1652	67	82.51	-	0.81	0.0736	1
regulation of stem cell differentiation (GO:2000736)	74	3	3.7	-	0.81	1	1
cellular response to antibiotic (GO:0071236)	74	3	3.7	-	0.81	1	1
cellular localization (GO:0051641)	1480	60	73.92	-	0.81	0.0932	1
positive regulation of DNA-binding transcription factor activity (GO:0051091)	148	6	7.39	-	0.81	0.848	1
positive regulation of cation transmembrane transport (GO:1904064)	74	3	3.7	-	0.81	1	1
regulation of leukocyte differentiation (GO:1902105)	173	7	8.64	-	0.81	0.724	1
regulation of cytokine production (GO:0001817)	371	15	18.53	-	0.81	0.467	1
negative regulation of cell differentiation (GO:0045596)	470	19	23.48	-	0.81	0.446	1
response to oxygen levels (GO:0070482)	198	8	9.89	-	0.81	0.74	1
oxoacid metabolic process (GO:0043436)	223	9	11.14	-	0.81	0.64	1
anatomical structure formation involved in morphogenesis (GO:0048646)	595	24	29.72	-	0.81	0.331	1
positive regulation of RNA metabolic process (GO:0051254)	1364	55	68.13	-	0.81	0.109	1
adaptive immune response (GO:0002250)	149	6	7.44	-	0.81	0.848	1
response to organic cyclic compound (GO:0014070)	472	19	23.58	-	0.81	0.387	1
reproductive structure development (GO:0048608)	267	11	13.34	-	0.82	0.668	1
mitotic cell cycle process (GO:1903047)	437	18	21.83	-	0.82	0.499	1
protein localization (GO:0008104)	1263	52	63.08	-	0.82	0.167	1
regulation of hormone levels (GO:0010817)	243	10	12.14	-	0.82	0.654	1
immune response-regulating signaling pathway (GO:0002764)	243	10	12.14	-	0.82	0.654	1
negative regulation of cytokine production (GO:0001818)	146	6	7.29	-	0.82	0.847	1
regulation of calcium ion transport (GO:0051924)	146	6	7.29	-	0.82	0.847	1
regulation of muscle system process (GO:0090257)	146	6	7.29	-	0.82	0.847	1
response to organophosphorus (GO:0046683)	73	3	3.65	-	0.82	1	1
cell aging (GO:0007569)	41	6	2.05	+	2.93	0.0231	1
muscle tissue development (GO:0060537)	220	9	10.99	-	0.82	0.752	1
reproductive system development (GO:0061458)	269	11	13.44	-	0.82	0.668	1
tube morphogenesis (GO:0035239)	441	18	22.03	-	0.82	0.435	1
negative regulation of response to wounding (GO:1903035)	49	2	2.45	-	0.82	1	1
tissue remodeling (GO:0048771)	49	2	2.45	-	0.82	1	1
regulation of MAP kinase activity (GO:0043405)	196	8	9.79	-	0.82	0.739	1
endocrine system development (GO:0035270)	98	4	4.89	-	0.82	1	1
regulation of embryonic development (GO:0045995)	98	4	4.89	-	0.82	1	1
ATP-dependent chromatin remodeling (GO:0043044)	55	8	2.75	+	2.91	0.00962	0.725
negative regulation of phosphate metabolic process (GO:0045936)	368	15	18.38	-	0.82	0.54	1
positive regulation of DNA biosynthetic process (GO:2000573)	36	5	1.8	+	2.78	0.0437	1
neuroblast proliferation (GO:0007405)	24	1	1.2	-	0.83	1	1
somatic diversification of immune receptors via germline recombination within a single locus (GO:0002562)	24	1	1.2	-	0.83	1	1
Rho protein signal transduction (GO:0007266)	48	2	2.4	-	0.83	1	1
intracellular protein transmembrane transport (GO:0065002)	24	1	1.2	-	0.83	1	1
internal protein amino acid acetylation (GO:0006475)	96	4	4.79	-	0.83	1	1
negative regulation of interleukin-6 production (GO:0032715)	24	1	1.2	-	0.83	1	1
regulation of phosphatidylinositol 3-kinase signaling (GO:0014066)	72	3	3.6	-	0.83	1	1
positive regulation of reproductive process (GO:2000243)	48	2	2.4	-	0.83	1	1
response to interleukin-6 (GO:0070741)	24	1	1.2	-	0.83	1	1
negative regulation of intracellular protein transport (GO:0090317)	24	1	1.2	-	0.83	1	1
regulation of fibroblast growth factor receptor signaling pathway (GO:0040036)	24	1	1.2	-	0.83	1	1
positive regulation of lipid kinase activity (GO:0090218)	24	1	1.2	-	0.83	1	1
positive regulation of potassium ion transmembrane transport (GO:1901381)	24	1	1.2	-	0.83	1	1
protein tetramerization (GO:0051262)	72	3	3.6	-	0.83	1	1
regulation of protein transport (GO:0051223)	384	16	19.18	-	0.83	0.55	1
somatic cell DNA recombination (GO:0016444)	24	1	1.2	-	0.83	1	1
cellular component assembly involved in morphogenesis (GO:0010927)	72	3	3.6	-	0.83	1	1
calcium ion transmembrane import into cytosol (GO:0097553)	48	2	2.4	-	0.83	1	1
cyclic-nucleotide-mediated signaling (GO:0019935)	72	3	3.6	-	0.83	1	1
positive regulation of histone acetylation (GO:0035066)	24	1	1.2	-	0.83	1	1
phosphatidylcholine metabolic process (GO:0046470)	24	1	1.2	-	0.83	1	1
insulin secretion (GO:0030073)	24	1	1.2	-	0.83	1	1
aortic valve morphogenesis (GO:0003180)	24	1	1.2	-	0.83	1	1
positive regulation of nucleic acid-templated transcription (GO:1903508)	1297	54	64.78	-	0.83	0.173	1
positive regulation of RNA biosynthetic process (GO:1902680)	1298	54	64.83	-	0.83	0.173	1
regulation of establishment of protein localization (GO:0070201)	410	17	20.48	-	0.83	0.561	1
head development (GO:0060322)	531	22	26.52	-	0.83	0.472	1
tube development (GO:0035295)	556	23	27.77	-	0.83	0.422	1
cilium organization (GO:0044782)	242	10	12.09	-	0.83	0.654	1
sensory system development (GO:0048880)	242	10	12.09	-	0.83	0.654	1
negative regulation of transcription by RNA polymerase II (GO:0000122)	726	30	36.26	-	0.83	0.33	1
embryo development (GO:0009790)	678	28	33.86	-	0.83	0.36	1
regulation of extrinsic apoptotic signaling pathway (GO:2001236)	97	4	4.84	-	0.83	1	1
osteoblast differentiation (GO:0001649)	97	4	4.84	-	0.83	1	1
peptidyl-lysine acetylation (GO:0018394)	97	4	4.84	-	0.83	1	1
embryonic skeletal system development (GO:0048706)	97	4	4.84	-	0.83	1	1
alcohol metabolic process (GO:0006066)	97	4	4.84	-	0.83	1	1
response to carbohydrate (GO:0009743)	97	4	4.84	-	0.83	1	1
regulation of cell shape (GO:0008360)	97	4	4.84	-	0.83	1	1
negative regulation of leukocyte activation (GO:0002695)	97	4	4.84	-	0.83	1	1
positive regulation of transport (GO:0051050)	545	23	27.22	-	0.84	0.479	1
branching morphogenesis of an epithelial tube (GO:0048754)	95	4	4.75	-	0.84	1	1
regulation of hydrolase activity (GO:0051336)	760	32	37.96	-	0.84	0.386	1
negative regulation of establishment of protein localization (GO:1904950)	95	4	4.75	-	0.84	1	1
positive regulation of vasculature development (GO:1904018)	95	4	4.75	-	0.84	1	1
positive regulation of transcription, DNA-templated (GO:0045893)	1237	52	61.79	-	0.84	0.21	1
visual system development (GO:0150063)	238	10	11.89	-	0.84	0.762	1
cellular response to chemical stimulus (GO:0070887)	1476	62	73.72	-	0.84	0.156	1
negative regulation of protein kinase activity (GO:0006469)	143	6	7.14	-	0.84	0.846	1
cellular response to lipid (GO:0071396)	286	12	14.29	-	0.84	0.678	1
regulation of protein serine/threonine kinase activity (GO:0071900)	310	13	15.48	-	0.84	0.689	1
lipid biosynthetic process (GO:0008610)	167	7	8.34	-	0.84	0.857	1
cation transport (GO:0006812)	358	15	17.88	-	0.84	0.62	1
organic substance transport (GO:0071702)	1076	45	53.74	-	0.84	0.236	1
positive regulation of response to external stimulus (GO:0032103)	287	12	14.34	-	0.84	0.679	1
regulation of angiogenesis (GO:0045765)	164	7	8.19	-	0.85	0.856	1
regulation of catalytic activity (GO:0050790)	1361	58	67.98	-	0.85	0.229	1
internal peptidyl-lysine acetylation (GO:0018393)	94	4	4.7	-	0.85	1	1
regulation of reproductive process (GO:2000241)	94	4	4.7	-	0.85	1	1
regulation of defense response to virus (GO:0050688)	47	2	2.35	-	0.85	1	1
cranial skeletal system development (GO:1904888)	47	2	2.35	-	0.85	1	1
DNA damage checkpoint (GO:0000077)	94	4	4.7	-	0.85	1	1
cardiac cell development (GO:0055006)	47	2	2.35	-	0.85	1	1
ubiquitin-dependent ERAD pathway (GO:0030433)	47	2	2.35	-	0.85	1	1
B cell mediated immunity (GO:0019724)	47	2	2.35	-	0.85	1	1
striated muscle tissue development (GO:0014706)	212	9	10.59	-	0.85	0.75	1
macromolecule localization (GO:0033036)	1416	60	70.73	-	0.85	0.189	1
eye development (GO:0001654)	236	10	11.79	-	0.85	0.761	1
cellular response to oxygen levels (GO:0071453)	118	5	5.89	-	0.85	1	1
positive regulation of cellular protein metabolic process (GO:0032270)	944	40	47.15	-	0.85	0.308	1
cartilage development (GO:0051216)	118	5	5.89	-	0.85	1	1
inorganic cation transmembrane transport (GO:0098662)	260	11	12.99	-	0.85	0.772	1
positive regulation of proteolysis (GO:0045862)	213	9	10.64	-	0.85	0.75	1
positive regulation of peptide secretion (GO:0002793)	142	6	7.09	-	0.85	0.846	1
establishment of localization in cell (GO:0051649)	1066	45	53.24	-	0.85	0.265	1
metal ion transport (GO:0030001)	308	13	15.38	-	0.85	0.689	1
negative regulation of developmental process (GO:0051093)	625	27	31.22	-	0.86	0.507	1
regulation of RNA metabolic process (GO:0051252)	2780	120	138.85	-	0.86	0.0753	1
regulation of RNA biosynthetic process (GO:2001141)	2595	112	129.61	-	0.86	0.0864	1
regulation of cardiac conduction (GO:1903779)	36	5	1.8	+	2.78	0.0437	1
negative regulation of proteasomal protein catabolic process (GO:1901799)	37	5	1.85	+	2.71	0.0478	1
apoptotic process (GO:0006915)	512	22	25.57	-	0.86	0.533	1
sex differentiation (GO:0007548)	163	7	8.14	-	0.86	0.856	1
negative regulation of histone modification (GO:0031057)	37	5	1.85	+	2.71	0.0478	1
negative regulation of programmed cell death (GO:0043069)	513	22	25.62	-	0.86	0.533	1
myeloid leukocyte differentiation (GO:0002573)	70	3	3.5	-	0.86	1	1
regulation of smooth muscle cell proliferation (GO:0048660)	70	3	3.5	-	0.86	1	1
regulation of cyclin-dependent protein kinase activity (GO:1904029)	70	3	3.5	-	0.86	1	1
negative regulation of multicellular organismal process (GO:0051241)	747	32	37.31	-	0.86	0.432	1
lipid transport (GO:0006869)	117	5	5.84	-	0.86	1	1
nitrogen compound transport (GO:0071705)	936	40	46.75	-	0.86	0.345	1
hormone-mediated signaling pathway (GO:0009755)	117	5	5.84	-	0.86	1	1
response to drug (GO:0042493)	458	20	22.88	-	0.87	0.66	1
cation transmembrane transport (GO:0098655)	275	12	13.74	-	0.87	0.778	1
positive regulation of DNA replication (GO:0045740)	23	1	1.15	-	0.87	1	1
sensory organ development (GO:0007423)	368	16	18.38	-	0.87	0.714	1
positive regulation of cell cycle G2/M phase transition (GO:1902751)	23	1	1.15	-	0.87	1	1
regulation of muscle contraction (GO:0006937)	92	4	4.6	-	0.87	1	1
positive regulation of epidermis development (GO:0045684)	23	1	1.15	-	0.87	1	1
regulation of membrane repolarization (GO:0060306)	23	1	1.15	-	0.87	1	1
negative regulation of double-strand break repair (GO:2000780)	23	1	1.15	-	0.87	1	1
regulation of glial cell proliferation (GO:0060251)	23	1	1.15	-	0.87	1	1
photoreceptor cell maintenance (GO:0045494)	23	1	1.15	-	0.87	1	1
regulation of cell cycle phase transition (GO:1901987)	299	13	14.93	-	0.87	0.787	1
leukocyte homeostasis (GO:0001776)	46	2	2.3	-	0.87	1	1
tRNA-containing ribonucleoprotein complex export from nucleus (GO:0071431)	23	1	1.15	-	0.87	1	1
tRNA export from nucleus (GO:0006409)	23	1	1.15	-	0.87	1	1
retinoid metabolic process (GO:0001523)	23	1	1.15	-	0.87	1	1
regulation of transcription, DNA-templated (GO:0006355)	2553	111	127.52	-	0.87	0.105	1
negative regulation of extrinsic apoptotic signaling pathway via death domain receptors (GO:1902042)	23	1	1.15	-	0.87	1	1
regulation of chromosome separation (GO:1905818)	46	2	2.3	-	0.87	1	1
negative regulation of peptide hormone secretion (GO:0090278)	23	1	1.15	-	0.87	1	1
negative regulation of smooth muscle cell proliferation (GO:0048662)	23	1	1.15	-	0.87	1	1
protein K63-linked deubiquitination (GO:0070536)	23	1	1.15	-	0.87	1	1
protein insertion into membrane (GO:0051205)	23	1	1.15	-	0.87	1	1
positive regulation of phosphatidylinositol 3-kinase activity (GO:0043552)	23	1	1.15	-	0.87	1	1
smooth muscle cell differentiation (GO:0051145)	23	1	1.15	-	0.87	1	1
spliceosomal snRNP assembly (GO:0000387)	23	1	1.15	-	0.87	1	1
tRNA transport (GO:0051031)	23	1	1.15	-	0.87	1	1
steroid hormone mediated signaling pathway (GO:0043401)	92	4	4.6	-	0.87	1	1
CD4-positive, alpha-beta T cell differentiation (GO:0043367)	23	1	1.15	-	0.87	1	1
histone acetylation (GO:0016573)	92	4	4.6	-	0.87	1	1
establishment of mitotic spindle orientation (GO:0000132)	23	1	1.15	-	0.87	1	1
replication fork processing (GO:0031297)	23	1	1.15	-	0.87	1	1
regulation of histone deacetylation (GO:0031063)	23	1	1.15	-	0.87	1	1
negative regulation of hemostasis (GO:1900047)	23	1	1.15	-	0.87	1	1
inner ear auditory receptor cell differentiation (GO:0042491)	23	1	1.15	-	0.87	1	1
eye photoreceptor cell development (GO:0042462)	23	1	1.15	-	0.87	1	1
negative regulation of telomere maintenance via telomere lengthening (GO:1904357)	23	1	1.15	-	0.87	1	1
protein localization to cilium (GO:0061512)	23	1	1.15	-	0.87	1	1
negative regulation of alpha-beta T cell activation (GO:0046636)	23	1	1.15	-	0.87	1	1
neurotransmitter metabolic process (GO:0042133)	23	1	1.15	-	0.87	1	1
negative regulation of cyclin-dependent protein kinase activity (GO:1904030)	23	1	1.15	-	0.87	1	1
regulation of protein targeting (GO:1903533)	46	2	2.3	-	0.87	1	1
central nervous system neuron axonogenesis (GO:0021955)	23	1	1.15	-	0.87	1	1
lactation (GO:0007595)	23	1	1.15	-	0.87	1	1
female pregnancy (GO:0007565)	92	4	4.6	-	0.87	1	1
outflow tract septum morphogenesis (GO:0003148)	23	1	1.15	-	0.87	1	1
response to fibroblast growth factor (GO:0071774)	69	3	3.45	-	0.87	1	1
regulation of molecular function (GO:0065009)	1771	77	88.46	-	0.87	0.209	1
negative regulation of apoptotic process (GO:0043066)	507	22	25.32	-	0.87	0.6	1
positive regulation of type I interferon production (GO:0032481)	52	7	2.6	+	2.7	0.0212	1
positive regulation of cytokine production (GO:0001819)	231	10	11.54	-	0.87	0.761	1
small molecule metabolic process (GO:0044281)	439	19	21.93	-	0.87	0.653	1
regulation of transferase activity (GO:0051338)	601	26	30.02	-	0.87	0.561	1
regulation of nucleic acid-templated transcription (GO:1903506)	2592	112	129.46	-	0.87	0.0864	1
lipid metabolic process (GO:0006629)	362	16	18.08	-	0.88	0.713	1
regulation of vasculature development (GO:1901342)	181	8	9.04	-	0.88	0.864	1
in utero embryonic development (GO:0001701)	249	11	12.44	-	0.88	0.882	1
regulation of nucleobase-containing compound metabolic process (GO:0019219)	2926	129	146.15	-	0.88	0.11	1
cellular response to organic cyclic compound (GO:0071407)	318	14	15.88	-	0.88	0.793	1
positive regulation of metabolic process (GO:0009893)	2386	105	119.18	-	0.88	0.164	1
female gamete generation (GO:0007292)	91	4	4.55	-	0.88	1	1
response to calcium ion (GO:0051592)	91	4	4.55	-	0.88	1	1
protein homooligomerization (GO:0051260)	182	8	9.09	-	0.88	0.864	1
regulation of ion transmembrane transport (GO:0034765)	273	12	13.64	-	0.88	0.778	1
positive regulation of protein metabolic process (GO:0051247)	1001	44	50	-	0.88	0.445	1
positive regulation of macromolecule metabolic process (GO:0010604)	2277	100	113.73	-	0.88	0.174	1
cilium assembly (GO:0060271)	228	10	11.39	-	0.88	0.877	1
negative regulation of multi-organism process (GO:0043901)	114	5	5.69	-	0.88	1	1
positive regulation of biological process (GO:0048518)	3737	167	186.65	-	0.89	0.0837	1
regulation of cell death (GO:0010941)	963	43	48.1	-	0.89	0.485	1
nucleoside phosphate metabolic process (GO:0006753)	112	5	5.59	-	0.89	1	1
antigen receptor-mediated signaling pathway (GO:0050851)	112	5	5.59	-	0.89	1	1
nucleotide metabolic process (GO:0009117)	112	5	5.59	-	0.89	1	1
response to starvation (GO:0042594)	112	5	5.59	-	0.89	1	1
cellular response to oxidative stress (GO:0034599)	135	6	6.74	-	0.89	1	1
epithelial to mesenchymal transition (GO:0001837)	45	2	2.25	-	0.89	1	1
positive regulation of nuclear division (GO:0051785)	45	2	2.25	-	0.89	1	1
positive regulation of B cell activation (GO:0050871)	45	2	2.25	-	0.89	1	1
negative regulation of DNA binding (GO:0043392)	45	2	2.25	-	0.89	1	1
immunoglobulin mediated immune response (GO:0016064)	45	2	2.25	-	0.89	1	1
positive regulation of nitrogen compound metabolic process (GO:0051173)	2162	96	107.99	-	0.89	0.223	1
negative regulation of immune system process (GO:0002683)	248	11	12.39	-	0.89	0.882	1
response to oxidative stress (GO:0006979)	203	9	10.14	-	0.89	0.871	1
negative regulation of proteolysis involved in cellular protein catabolic process (GO:1903051)	45	6	2.25	+	2.67	0.0331	1
viral life cycle (GO:0019058)	113	5	5.64	-	0.89	1	1
positive regulation of macromolecule biosynthetic process (GO:0010557)	1440	65	71.92	-	0.9	0.434	1
regulation of lymphocyte differentiation (GO:0045619)	111	5	5.54	-	0.9	1	1
regulation of transport (GO:0051049)	1046	47	52.25	-	0.9	0.501	1
positive regulation of cellular metabolic process (GO:0031325)	2227	100	111.23	-	0.9	0.25	1
negative regulation of cellular process (GO:0048523)	3010	135	150.34	-	0.9	0.151	1
positive regulation of defense response (GO:0031349)	223	10	11.14	-	0.9	0.876	1
positive regulation of nucleobase-containing compound metabolic process (GO:0045935)	1450	65	72.42	-	0.9	0.398	1
negative regulation of nucleobase-containing compound metabolic process (GO:0045934)	1139	51	56.89	-	0.9	0.471	1
regulation of peptide transport (GO:0090087)	402	18	20.08	-	0.9	0.726	1
regulation of striated muscle cell differentiation (GO:0051153)	67	3	3.35	-	0.9	1	1
regulation of gene expression (GO:0010468)	3130	140	156.34	-	0.9	0.129	1
negative regulation of locomotion (GO:0040013)	197	9	9.84	-	0.91	1	1
immune response-activating signal transduction (GO:0002757)	219	10	10.94	-	0.91	1	1
cell cycle process (GO:0022402)	701	32	35.01	-	0.91	0.654	1
regulation of hemopoiesis (GO:1903706)	285	13	14.24	-	0.91	0.89	1
immune system development (GO:0002520)	395	18	19.73	-	0.91	0.814	1
negative regulation of blood pressure (GO:0045776)	22	1	1.1	-	0.91	1	1
negative regulation of cyclin-dependent protein serine/threonine kinase activity (GO:0045736)	22	1	1.1	-	0.91	1	1
negative regulation of calcium ion transmembrane transport (GO:1903170)	22	1	1.1	-	0.91	1	1
membrane assembly (GO:0071709)	22	1	1.1	-	0.91	1	1
mesonephric tubule morphogenesis (GO:0072171)	44	2	2.2	-	0.91	1	1
female meiotic nuclear division (GO:0007143)	22	1	1.1	-	0.91	1	1
mitotic G2/M transition checkpoint (GO:0044818)	22	1	1.1	-	0.91	1	1
peptidyl-tyrosine autophosphorylation (GO:0038083)	22	1	1.1	-	0.91	1	1
regulation of intrinsic apoptotic signaling pathway by p53 class mediator (GO:1902253)	22	1	1.1	-	0.91	1	1
response to amine (GO:0014075)	22	1	1.1	-	0.91	1	1
'de novo' protein folding (GO:0006458)	22	1	1.1	-	0.91	1	1
regulation of interleukin-12 production (GO:0032655)	22	1	1.1	-	0.91	1	1
regulation of interleukin-10 production (GO:0032653)	22	1	1.1	-	0.91	1	1
cellular response to interleukin-6 (GO:0071354)	22	1	1.1	-	0.91	1	1
cellular response to alkaloid (GO:0071312)	22	1	1.1	-	0.91	1	1
peptidyl-glutamic acid modification (GO:0018200)	22	1	1.1	-	0.91	1	1
regulation of axon extension involved in axon guidance (GO:0048841)	22	1	1.1	-	0.91	1	1
regulation of leukocyte apoptotic process (GO:2000106)	44	2	2.2	-	0.91	1	1
regulation of potassium ion transmembrane transport (GO:1901379)	44	2	2.2	-	0.91	1	1
negative regulation of coagulation (GO:0050819)	22	1	1.1	-	0.91	1	1
detection of light stimulus (GO:0009583)	22	1	1.1	-	0.91	1	1
response to dsRNA (GO:0043331)	22	1	1.1	-	0.91	1	1
granulocyte differentiation (GO:0030851)	22	1	1.1	-	0.91	1	1
mRNA transcription (GO:0009299)	22	1	1.1	-	0.91	1	1
ribonucleoside diphosphate metabolic process (GO:0009185)	22	1	1.1	-	0.91	1	1
purine ribonucleoside diphosphate metabolic process (GO:0009179)	22	1	1.1	-	0.91	1	1
purine nucleoside diphosphate metabolic process (GO:0009135)	22	1	1.1	-	0.91	1	1
collagen catabolic process (GO:0030574)	22	1	1.1	-	0.91	1	1
positive regulation of transforming growth factor beta receptor signaling pathway (GO:0030511)	22	1	1.1	-	0.91	1	1
positive regulation of phosphatase activity (GO:0010922)	22	1	1.1	-	0.91	1	1
positive regulation of glucose metabolic process (GO:0010907)	22	1	1.1	-	0.91	1	1
mechanoreceptor differentiation (GO:0042490)	44	2	2.2	-	0.91	1	1
bone remodeling (GO:0046849)	22	1	1.1	-	0.91	1	1
positive regulation of cellular response to transforming growth factor beta stimulus (GO:1903846)	22	1	1.1	-	0.91	1	1
viral budding (GO:0046755)	22	1	1.1	-	0.91	1	1
negative regulation of blood coagulation (GO:0030195)	22	1	1.1	-	0.91	1	1
membrane lipid biosynthetic process (GO:0046467)	22	1	1.1	-	0.91	1	1
snRNA 3'-end processing (GO:0034472)	22	1	1.1	-	0.91	1	1
regulation of mesenchymal cell proliferation (GO:0010464)	22	1	1.1	-	0.91	1	1
positive regulation of DNA recombination (GO:0045911)	22	1	1.1	-	0.91	1	1
negative regulation of cartilage development (GO:0061037)	22	1	1.1	-	0.91	1	1
pyrimidine-containing compound metabolic process (GO:0072527)	22	1	1.1	-	0.91	1	1
activation of innate immune response (GO:0002218)	132	6	6.59	-	0.91	1	1
cellular response to nutrient levels (GO:0031669)	132	6	6.59	-	0.91	1	1
regulation of mRNA stability (GO:0043488)	110	5	5.49	-	0.91	1	1
establishment of protein localization (GO:0045184)	881	40	44	-	0.91	0.627	1
negative regulation of biological process (GO:0048519)	3305	150	165.08	-	0.91	0.177	1
immune system process (GO:0002376)	1212	55	60.54	-	0.91	0.528	1
positive regulation of biosynthetic process (GO:0009891)	1480	67	73.92	-	0.91	0.44	1
regulation of apoptotic signaling pathway (GO:2001233)	243	11	12.14	-	0.91	0.882	1
regulation of cell cycle (GO:0051726)	818	37	40.86	-	0.91	0.616	1
positive regulation of protein serine/threonine kinase activity (GO:0071902)	199	9	9.94	-	0.91	1	1
hematopoietic or lymphoid organ development (GO:0048534)	368	17	18.38	-	0.92	0.903	1
regulation of epithelial cell migration (GO:0010632)	130	6	6.49	-	0.92	1	1
regulation of lymphocyte mediated immunity (GO:0002706)	65	3	3.25	-	0.92	1	1
positive regulation of angiogenesis (GO:0045766)	87	4	4.35	-	0.92	1	1
defense response to virus (GO:0051607)	87	4	4.35	-	0.92	1	1
activation of MAPK activity (GO:0000187)	87	4	4.35	-	0.92	1	1
muscle cell differentiation (GO:0042692)	174	8	8.69	-	0.92	1	1
response to external stimulus (GO:0009605)	1110	51	55.44	-	0.92	0.61	1
response to inorganic substance (GO:0010035)	283	13	14.14	-	0.92	0.89	1
extracellular matrix organization (GO:0030198)	196	9	9.79	-	0.92	1	1
chemical homeostasis (GO:0048878)	501	23	25.02	-	0.92	0.753	1
blood vessel development (GO:0001568)	327	15	16.33	-	0.92	0.897	1
positive regulation of epithelial cell proliferation (GO:0050679)	109	5	5.44	-	0.92	1	1
negative regulation of RNA metabolic process (GO:0051253)	1070	49	53.44	-	0.92	0.604	1
positive regulation of cellular biosynthetic process (GO:0031328)	1465	67	73.17	-	0.92	0.477	1
cardiovascular system development (GO:0072358)	343	16	17.13	-	0.93	0.9	1
regulation of programmed cell death (GO:0043067)	901	42	45	-	0.93	0.69	1
regulation of protein modification process (GO:0031399)	1137	53	56.79	-	0.93	0.665	1
cellular lipid metabolic process (GO:0044255)	279	13	13.94	-	0.93	1	1
protein complex oligomerization (GO:0051259)	279	13	13.94	-	0.93	1	1
ubiquitin-dependent protein catabolic process (GO:0006511)	322	15	16.08	-	0.93	0.897	1
peptidyl-serine phosphorylation (GO:0018105)	129	6	6.44	-	0.93	1	1
inner ear receptor cell differentiation (GO:0060113)	43	2	2.15	-	0.93	1	1
endoplasmic reticulum organization (GO:0007029)	43	2	2.15	-	0.93	1	1
negative regulation of RNA catabolic process (GO:1902369)	43	2	2.15	-	0.93	1	1
glomerulus development (GO:0032835)	43	2	2.15	-	0.93	1	1
glycerolipid biosynthetic process (GO:0045017)	86	4	4.3	-	0.93	1	1
regulation of DNA-dependent DNA replication (GO:0090329)	43	2	2.15	-	0.93	1	1
positive regulation of insulin secretion (GO:0032024)	43	2	2.15	-	0.93	1	1
regulation of protein import (GO:1904589)	43	2	2.15	-	0.93	1	1
regulation of mitotic sister chromatid separation (GO:0010965)	43	2	2.15	-	0.93	1	1
axoneme assembly (GO:0035082)	43	2	2.15	-	0.93	1	1
ureteric bud morphogenesis (GO:0060675)	43	2	2.15	-	0.93	1	1
amide transport (GO:0042886)	839	39	41.91	-	0.93	0.741	1
cell cycle (GO:0007049)	927	43	46.3	-	0.93	0.693	1
protein acetylation (GO:0006473)	108	5	5.39	-	0.93	1	1
developmental process involved in reproduction (GO:0003006)	424	20	21.18	-	0.94	0.909	1
peptidyl-tyrosine modification (GO:0018212)	106	5	5.29	-	0.94	1	1
peptidyl-tyrosine phosphorylation (GO:0018108)	106	5	5.29	-	0.94	1	1
negative regulation of gene expression (GO:0010629)	1295	61	64.68	-	0.94	0.683	1
regulation of macromolecule biosynthetic process (GO:0010556)	2888	136	144.25	-	0.94	0.452	1
regulation of apoptotic process (GO:0042981)	892	42	44.55	-	0.94	0.748	1
negative regulation of lymphocyte activation (GO:0051250)	85	4	4.25	-	0.94	1	1
glycosylation (GO:0070085)	85	4	4.25	-	0.94	1	1
peptide transport (GO:0015833)	829	39	41.41	-	0.94	0.803	1
regulation of cellular metabolic process (GO:0031323)	4060	191	202.79	-	0.94	0.313	1
regulation of ERK1 and ERK2 cascade (GO:0070372)	149	7	7.44	-	0.94	1	1
proteolysis (GO:0006508)	660	31	32.97	-	0.94	0.853	1
regulation of cellular macromolecule biosynthetic process (GO:2000112)	2813	132	140.5	-	0.94	0.448	1
roof of mouth development (GO:0060021)	64	3	3.2	-	0.94	1	1
regulation of interleukin-6 production (GO:0032675)	64	3	3.2	-	0.94	1	1
regulation of sister chromatid segregation (GO:0033045)	64	3	3.2	-	0.94	1	1
organic acid biosynthetic process (GO:0016053)	64	3	3.2	-	0.94	1	1
carboxylic acid biosynthetic process (GO:0046394)	64	3	3.2	-	0.94	1	1
negative regulation of nucleic acid-templated transcription (GO:1903507)	1004	47	50.15	-	0.94	0.703	1
regulation of cellular biosynthetic process (GO:0031326)	2928	137	146.25	-	0.94	0.396	1
negative regulation of RNA biosynthetic process (GO:1902679)	1005	47	50.2	-	0.94	0.703	1
regulation of primary metabolic process (GO:0080090)	3957	185	197.64	-	0.94	0.288	1
regulation of biosynthetic process (GO:0009889)	2953	138	147.5	-	0.94	0.397	1
negative regulation of cell activation (GO:0050866)	107	5	5.34	-	0.94	1	1
negative regulation of cellular amide metabolic process (GO:0034249)	107	5	5.34	-	0.94	1	1
negative regulation of transcription, DNA-templated (GO:0045892)	963	45	48.1	-	0.94	0.698	1
regulation of macromolecule metabolic process (GO:0060255)	4068	194	203.19	-	0.95	0.435	1
nucleobase-containing compound transport (GO:0015931)	147	7	7.34	-	0.95	1	1
multivesicular body sorting pathway (GO:0071985)	21	1	1.05	-	0.95	1	1
positive regulation of tissue remodeling (GO:0034105)	21	1	1.05	-	0.95	1	1
regulation of type I interferon-mediated signaling pathway (GO:0060338)	21	1	1.05	-	0.95	1	1
response to testosterone (GO:0033574)	21	1	1.05	-	0.95	1	1
negative regulation of intrinsic apoptotic signaling pathway (GO:2001243)	63	3	3.15	-	0.95	1	1
positive regulation of double-strand break repair (GO:2000781)	21	1	1.05	-	0.95	1	1
cell-substrate adherens junction assembly (GO:0007045)	21	1	1.05	-	0.95	1	1
regulation of cellular amino acid metabolic process (GO:0006521)	21	1	1.05	-	0.95	1	1
positive regulation of synapse assembly (GO:0051965)	42	2	2.1	-	0.95	1	1
regulation of amine transport (GO:0051952)	42	2	2.1	-	0.95	1	1
protein glycosylation (GO:0006486)	84	4	4.2	-	0.95	1	1
cellular response to osmotic stress (GO:0071470)	21	1	1.05	-	0.95	1	1
lens morphogenesis in camera-type eye (GO:0002089)	21	1	1.05	-	0.95	1	1
cellular response to estradiol stimulus (GO:0071392)	21	1	1.05	-	0.95	1	1
termination of RNA polymerase II transcription (GO:0006369)	21	1	1.05	-	0.95	1	1
negative regulation of signaling receptor activity (GO:2000272)	21	1	1.05	-	0.95	1	1
mitochondrial translation (GO:0032543)	42	2	2.1	-	0.95	1	1
positive regulation of DNA-templated transcription, initiation (GO:2000144)	21	1	1.05	-	0.95	1	1
cellular component maintenance (GO:0043954)	42	2	2.1	-	0.95	1	1
cellular response to fibroblast growth factor stimulus (GO:0044344)	63	3	3.15	-	0.95	1	1
protein K63-linked ubiquitination (GO:0070534)	21	1	1.05	-	0.95	1	1
bone cell development (GO:0098751)	21	1	1.05	-	0.95	1	1
spindle assembly (GO:0051225)	63	3	3.15	-	0.95	1	1
autophagy of mitochondrion (GO:0000422)	21	1	1.05	-	0.95	1	1
axonemal dynein complex assembly (GO:0070286)	21	1	1.05	-	0.95	1	1
response to virus (GO:0009615)	126	6	6.29	-	0.95	1	1
'de novo' posttranslational protein folding (GO:0051084)	21	1	1.05	-	0.95	1	1
positive regulation of morphogenesis of an epithelium (GO:1905332)	21	1	1.05	-	0.95	1	1
macromolecule glycosylation (GO:0043413)	84	4	4.2	-	0.95	1	1
positive regulation of cardiocyte differentiation (GO:1905209)	21	1	1.05	-	0.95	1	1
focal adhesion assembly (GO:0048041)	21	1	1.05	-	0.95	1	1
mitochondrion disassembly (GO:0061726)	21	1	1.05	-	0.95	1	1
cardiac muscle cell development (GO:0055013)	42	2	2.1	-	0.95	1	1
cardiac muscle cell differentiation (GO:0055007)	63	3	3.15	-	0.95	1	1
T cell homeostasis (GO:0043029)	21	1	1.05	-	0.95	1	1
regulation of BMP signaling pathway (GO:0030510)	63	3	3.15	-	0.95	1	1
cell-cell signaling involved in cardiac conduction (GO:0086019)	21	1	1.05	-	0.95	1	1
regulation of collagen metabolic process (GO:0010712)	21	1	1.05	-	0.95	1	1
positive regulation of anion transport (GO:1903793)	21	1	1.05	-	0.95	1	1
negative regulation of insulin secretion (GO:0046676)	21	1	1.05	-	0.95	1	1
regulation of centriole replication (GO:0046599)	21	1	1.05	-	0.95	1	1
metanephros morphogenesis (GO:0003338)	21	1	1.05	-	0.95	1	1
sensory perception of smell (GO:0007608)	21	1	1.05	-	0.95	1	1
response to monosaccharide (GO:0034284)	84	4	4.2	-	0.95	1	1
intracellular transport (GO:0046907)	844	40	42.16	-	0.95	0.805	1
positive regulation of transferase activity (GO:0051347)	401	19	20.03	-	0.95	0.907	1
vasculature development (GO:0001944)	338	16	16.88	-	0.95	1	1
regulation of organelle organization (GO:0033043)	888	42	44.35	-	0.95	0.809	1
regulation of transmembrane receptor protein serine/threonine kinase signaling pathway (GO:0090092)	148	7	7.39	-	0.95	1	1
regulation of binding (GO:0051098)	254	12	12.69	-	0.95	1	1
regulation of nitrogen compound metabolic process (GO:0051171)	3874	183	193.5	-	0.95	0.379	1
negative regulation of protein serine/threonine kinase activity (GO:0071901)	83	4	4.15	-	0.96	1	1
protein methylation (GO:0006479)	83	4	4.15	-	0.96	1	1
protein alkylation (GO:0008213)	83	4	4.15	-	0.96	1	1
glycerophospholipid biosynthetic process (GO:0046474)	83	4	4.15	-	0.96	1	1
regulation of chemotaxis (GO:0050920)	104	5	5.19	-	0.96	1	1
cellular response to inorganic substance (GO:0071241)	125	6	6.24	-	0.96	1	1
regulation of mRNA catabolic process (GO:0061013)	125	6	6.24	-	0.96	1	1
positive regulation of immune response (GO:0050778)	355	17	17.73	-	0.96	1	1
protein transport (GO:0015031)	816	39	40.76	-	0.96	0.867	1
cellular component organization (GO:0016043)	3516	168	175.62	-	0.96	0.507	1
regulation of metabolic process (GO:0019222)	4271	204	213.33	-	0.96	0.439	1
cellular macromolecule localization (GO:0070727)	945	46	47.2	-	0.97	0.938	1
regulation of intracellular protein transport (GO:0033157)	144	7	7.19	-	0.97	1	1
cellular response to metal ion (GO:0071248)	103	5	5.14	-	0.97	1	1
cellular response to biotic stimulus (GO:0071216)	103	5	5.14	-	0.97	1	1
response to xenobiotic stimulus (GO:0009410)	103	5	5.14	-	0.97	1	1
defense response (GO:0006952)	516	25	25.77	-	0.97	1	1
biological_process (GO:0008150)	9187	445	458.87	-	0.97	0.0828	1
glial cell development (GO:0021782)	62	3	3.1	-	0.97	1	1
regulation of striated muscle contraction (GO:0006942)	62	3	3.1	-	0.97	1	1
biomineralization (GO:0110148)	62	3	3.1	-	0.97	1	1
positive regulation of leukocyte proliferation (GO:0070665)	62	3	3.1	-	0.97	1	1
positive regulation of chemotaxis (GO:0050921)	62	3	3.1	-	0.97	1	1
response to amino acid (GO:0043200)	62	3	3.1	-	0.97	1	1
biomineral tissue development (GO:0031214)	62	3	3.1	-	0.97	1	1
negative regulation of catabolic process (GO:0009895)	186	9	9.29	-	0.97	1	1
modification-dependent macromolecule catabolic process (GO:0043632)	331	16	16.53	-	0.97	1	1
regulation of mRNA processing (GO:0050684)	122	6	6.09	-	0.98	1	1
monovalent inorganic cation homeostasis (GO:0055067)	61	3	3.05	-	0.98	1	1
cellular protein localization (GO:0034613)	940	46	46.95	-	0.98	0.938	1
regulation of vesicle-mediated transport (GO:0060627)	327	16	16.33	-	0.98	1	1
proteolysis involved in cellular protein catabolic process (GO:0051603)	348	17	17.38	-	0.98	1	1
membrane lipid metabolic process (GO:0006643)	41	2	2.05	-	0.98	1	1
double-strand break repair via nonhomologous end joining (GO:0006303)	41	2	2.05	-	0.98	1	1
interaction with symbiont (GO:0051702)	41	2	2.05	-	0.98	1	1
oligodendrocyte differentiation (GO:0048709)	41	2	2.05	-	0.98	1	1
regulation of oxidoreductase activity (GO:0051341)	41	2	2.05	-	0.98	1	1
regulation of ATPase activity (GO:0043462)	41	2	2.05	-	0.98	1	1
regulation of alpha-beta T cell differentiation (GO:0046637)	41	2	2.05	-	0.98	1	1
phosphatidylinositol metabolic process (GO:0046488)	82	4	4.1	-	0.98	1	1
regulation of leukocyte chemotaxis (GO:0002688)	41	2	2.05	-	0.98	1	1
meiotic cell cycle (GO:0051321)	161	8	8.04	-	0.99	1	1
secretion by cell (GO:0032940)	465	23	23.23	-	0.99	1	1
G protein-coupled receptor signaling pathway, coupled to cyclic nucleotide second messenger (GO:0007187)	81	4	4.05	-	0.99	1	1
modification-dependent protein catabolic process (GO:0019941)	324	16	16.18	-	0.99	1	1
camera-type eye development (GO:0043010)	203	10	10.14	-	0.99	1	1
gamete generation (GO:0007276)	467	23	23.33	-	0.99	1	1
sexual reproduction (GO:0019953)	539	27	26.92	+	1	1	1
multi-organism reproductive process (GO:0044703)	619	31	30.92	+	1	1	1
negative regulation of G protein-coupled receptor signaling pathway (GO:0045744)	20	1	1	+	1	1	1
limbic system development (GO:0021761)	80	4	4	+	1	1	1
purine nucleoside bisphosphate metabolic process (GO:0034032)	20	1	1	+	1	1	1
positive regulation of cation channel activity (GO:2001259)	40	2	2	+	1	1	1
spinal cord dorsal/ventral patterning (GO:0021513)	20	1	1	+	1	1	1
spinal cord patterning (GO:0021511)	20	1	1	+	1	1	1
negative regulation of endothelial cell proliferation (GO:0001937)	20	1	1	+	1	1	1
positive regulation of leukocyte mediated cytotoxicity (GO:0001912)	20	1	1	+	1	1	1
anatomical structure homeostasis (GO:0060249)	200	10	9.99	+	1	1	1
positive regulation of mononuclear cell proliferation (GO:0032946)	60	3	3	+	1	1	1
T cell differentiation involved in immune response (GO:0002292)	20	1	1	+	1	1	1
regulation of transforming growth factor beta production (GO:0071634)	20	1	1	+	1	1	1
regulation of cellular response to drug (GO:2001038)	20	1	1	+	1	1	1
B cell homeostasis (GO:0001782)	20	1	1	+	1	1	1
regulation of sister chromatid cohesion (GO:0007063)	20	1	1	+	1	1	1
positive regulation of CD4-positive, alpha-beta T cell activation (GO:2000516)	20	1	1	+	1	1	1
cellular response to chemokine (GO:1990869)	20	1	1	+	1	1	1
response to chemokine (GO:1990868)	20	1	1	+	1	1	1
positive regulation of calcium ion transport (GO:0051928)	60	3	3	+	1	1	1
metanephros development (GO:0001656)	60	3	3	+	1	1	1
columnar/cuboidal epithelial cell development (GO:0002066)	40	2	2	+	1	1	1
regulation of isotype switching (GO:0045191)	20	1	1	+	1	1	1
regulation of T cell differentiation in thymus (GO:0033081)	20	1	1	+	1	1	1
response to electrical stimulus (GO:0051602)	20	1	1	+	1	1	1
regulation of peptide hormone secretion (GO:0090276)	120	6	5.99	+	1	1	1
muscle fiber development (GO:0048747)	40	2	2	+	1	1	1
regulation of stem cell population maintenance (GO:2000036)	20	1	1	+	1	1	1
negative regulation of chondrocyte differentiation (GO:0032331)	20	1	1	+	1	1	1
regulation of chondrocyte differentiation (GO:0032330)	40	2	2	+	1	1	1
regulation of nitric-oxide synthase activity (GO:0050999)	20	1	1	+	1	1	1
response to mineralocorticoid (GO:0051385)	20	1	1	+	1	1	1
activation of protein kinase B activity (GO:0032148)	20	1	1	+	1	1	1
cellular response to interleukin-7 (GO:0098761)	20	1	1	+	1	1	1
response to interleukin-7 (GO:0098760)	20	1	1	+	1	1	1
protein polymerization (GO:0051258)	60	3	3	+	1	1	1
regulation of DNA methylation (GO:0044030)	20	1	1	+	1	1	1
regulation of TOR signaling (GO:0032006)	60	3	3	+	1	1	1
negative regulation of blood vessel endothelial cell migration (GO:0043537)	20	1	1	+	1	1	1
positive regulation of blood vessel endothelial cell migration (GO:0043536)	40	2	2	+	1	1	1
regulation of blood vessel endothelial cell migration (GO:0043535)	60	3	3	+	1	1	1
negative regulation of calcium ion transmembrane transporter activity (GO:1901020)	20	1	1	+	1	1	1
chaperone cofactor-dependent protein refolding (GO:0051085)	20	1	1	+	1	1	1
regulation of vascular endothelial growth factor receptor signaling pathway (GO:0030947)	20	1	1	+	1	1	1
regulation of vesicle fusion (GO:0031338)	20	1	1	+	1	1	1
negative regulation of potassium ion transport (GO:0043267)	20	1	1	+	1	1	1
regulation of transcription involved in G1/S transition of mitotic cell cycle (GO:0000083)	20	1	1	+	1	1	1
potassium ion homeostasis (GO:0055075)	20	1	1	+	1	1	1
cardiac myofibril assembly (GO:0055003)	20	1	1	+	1	1	1
regulation of bone mineralization (GO:0030500)	40	2	2	+	1	1	1
regulation of protein import into nucleus (GO:0042306)	40	2	2	+	1	1	1
response to arsenic-containing substance (GO:0046685)	20	1	1	+	1	1	1
sperm-egg recognition (GO:0035036)	20	1	1	+	1	1	1
macrophage activation (GO:0042116)	20	1	1	+	1	1	1
positive regulation of translational initiation (GO:0045948)	20	1	1	+	1	1	1
regulation of synaptic vesicle recycling (GO:1903421)	20	1	1	+	1	1	1
negative regulation of muscle hypertrophy (GO:0014741)	20	1	1	+	1	1	1
ribonucleoside bisphosphate metabolic process (GO:0033875)	20	1	1	+	1	1	1
nucleoside bisphosphate metabolic process (GO:0033865)	20	1	1	+	1	1	1
negative regulation of wound healing (GO:0061045)	40	2	2	+	1	1	1
negative regulation of leukocyte migration (GO:0002686)	20	1	1	+	1	1	1
negative regulation of cellular macromolecule biosynthetic process (GO:2000113)	1103	55	55.09	-	1	1	1
regulation of response to biotic stimulus (GO:0002831)	281	14	14.04	-	1	1	1
immune effector process (GO:0002252)	402	20	20.08	-	1	1	1
negative regulation of protein modification process (GO:0031400)	402	20	20.08	-	1	1	1
response to ammonium ion (GO:0060359)	79	4	3.95	+	1.01	1	1
negative regulation of biosynthetic process (GO:0009890)	1185	60	59.19	+	1.01	0.888	1
reproductive process (GO:0022414)	889	45	44.4	+	1.01	0.936	1
hemopoiesis (GO:0030097)	336	17	16.78	+	1.01	0.899	1
rhythmic process (GO:0048511)	178	9	8.89	+	1.01	0.863	1
negative regulation of organelle organization (GO:0010639)	277	14	13.84	+	1.01	0.889	1
reproduction (GO:0000003)	891	45	44.5	+	1.01	0.936	1
meiotic cell cycle process (GO:1903046)	119	6	5.94	+	1.01	1	1
regulation of innate immune response (GO:0045088)	238	12	11.89	+	1.01	0.881	1
RNA transport (GO:0050658)	139	7	6.94	+	1.01	1	1
nucleic acid transport (GO:0050657)	139	7	6.94	+	1.01	1	1
cellular process (GO:0009987)	7586	388	378.9	+	1.02	0.398	1
mitotic cell cycle (GO:0000278)	489	25	24.42	+	1.02	0.915	1
response to lipopolysaccharide (GO:0032496)	137	7	6.84	+	1.02	0.844	1
positive regulation of apoptotic signaling pathway (GO:2001235)	98	5	4.89	+	1.02	0.818	1
regulation of peptidase activity (GO:0052547)	196	10	9.79	+	1.02	0.869	1
cellular response to topologically incorrect protein (GO:0035967)	98	5	4.89	+	1.02	0.818	1
negative regulation of translation (GO:0017148)	98	5	4.89	+	1.02	0.818	1
negative regulation of macromolecule biosynthetic process (GO:0010558)	1159	59	57.89	+	1.02	0.886	1
regulation of double-strand break repair (GO:2000779)	59	3	2.95	+	1.02	1	1
regulation of NIK/NF-kappaB signaling (GO:1901222)	59	3	2.95	+	1.02	1	1
positive regulation of lymphocyte proliferation (GO:0050671)	59	3	2.95	+	1.02	1	1
negative regulation of cellular biosynthetic process (GO:0031327)	1180	60	58.94	+	1.02	0.887	1
glycoprotein biosynthetic process (GO:0009101)	118	6	5.89	+	1.02	0.833	1
cAMP-mediated signaling (GO:0019933)	59	3	2.95	+	1.02	1	1
regulation of mRNA metabolic process (GO:1903311)	236	12	11.79	+	1.02	0.88	1
response to stress (GO:0006950)	1832	93	91.5	+	1.02	0.86	1
organophosphate metabolic process (GO:0019637)	276	14	13.79	+	1.02	0.889	1
regulation of response to DNA damage stimulus (GO:2001020)	155	8	7.74	+	1.03	0.853	1
multicellular organism reproduction (GO:0032504)	543	28	27.12	+	1.03	0.84	1
regulation of DNA binding (GO:0051101)	97	5	4.84	+	1.03	0.816	1
export from cell (GO:0140352)	486	25	24.27	+	1.03	0.832	1
negative regulation of metabolic process (GO:0009892)	1964	101	98.1	+	1.03	0.731	1
negative regulation of cellular metabolic process (GO:0031324)	1772	91	88.51	+	1.03	0.766	1
positive regulation of translation (GO:0045727)	78	4	3.9	+	1.03	0.797	1
Fc receptor mediated stimulatory signaling pathway (GO:0002431)	39	2	1.95	+	1.03	1	1
stem cell proliferation (GO:0072089)	39	2	1.95	+	1.03	1	1
Fc-gamma receptor signaling pathway (GO:0038094)	39	2	1.95	+	1.03	1	1
modification by host of symbiont morphology or physiology (GO:0051851)	39	2	1.95	+	1.03	1	1
polysaccharide metabolic process (GO:0005976)	39	2	1.95	+	1.03	1	1
regulation of interleukin-1 production (GO:0032652)	39	2	1.95	+	1.03	1	1
negative regulation of molecular function (GO:0044092)	663	34	33.12	+	1.03	0.854	1
secretion (GO:0046903)	518	27	25.87	+	1.04	0.836	1
negative regulation of nitrogen compound metabolic process (GO:0051172)	1654	86	82.61	+	1.04	0.668	1
embryonic skeletal system morphogenesis (GO:0048704)	77	4	3.85	+	1.04	0.794	1
ear development (GO:0043583)	154	8	7.69	+	1.04	0.852	1
regulation of hormone secretion (GO:0046883)	154	8	7.69	+	1.04	0.852	1
cellular protein catabolic process (GO:0044257)	367	19	18.33	+	1.04	0.808	1
multicellular organismal reproductive process (GO:0048609)	541	28	27.02	+	1.04	0.84	1
cytosolic calcium ion transport (GO:0060401)	58	3	2.9	+	1.04	0.766	1
chondrocyte differentiation (GO:0002062)	58	3	2.9	+	1.04	0.766	1
regulation of heart rate (GO:0002027)	58	3	2.9	+	1.04	0.766	1
regulation of RNA stability (GO:0043487)	116	6	5.79	+	1.04	0.831	1
regulation of cellular response to heat (GO:1900034)	58	3	2.9	+	1.04	0.766	1
regulation of cytokine biosynthetic process (GO:0042035)	58	3	2.9	+	1.04	0.766	1
mitotic cell cycle phase transition (GO:0044772)	190	10	9.49	+	1.05	0.866	1
negative regulation of toll-like receptor signaling pathway (GO:0034122)	19	1	0.95	+	1.05	1	1
platelet degranulation (GO:0002576)	57	3	2.85	+	1.05	0.763	1
regulation of epidermal cell differentiation (GO:0045604)	38	2	1.9	+	1.05	0.716	1
regulation of endothelial cell differentiation (GO:0045601)	19	1	0.95	+	1.05	1	1
negative regulation of axon guidance (GO:1902668)	19	1	0.95	+	1.05	1	1
face development (GO:0060324)	38	2	1.9	+	1.05	0.716	1
immune response-regulating cell surface receptor signaling pathway involved in phagocytosis (GO:0002433)	38	2	1.9	+	1.05	0.716	1
regulation of glycoprotein metabolic process (GO:1903018)	19	1	0.95	+	1.05	1	1
dorsal spinal cord development (GO:0021516)	19	1	0.95	+	1.05	1	1
positive regulation of nitric oxide biosynthetic process (GO:0045429)	19	1	0.95	+	1.05	1	1
regulation of collagen biosynthetic process (GO:0032965)	19	1	0.95	+	1.05	1	1
glycolipid metabolic process (GO:0006664)	19	1	0.95	+	1.05	1	1
alpha-beta T cell differentiation involved in immune response (GO:0002293)	19	1	0.95	+	1.05	1	1
alpha-beta T cell activation involved in immune response (GO:0002287)	19	1	0.95	+	1.05	1	1
toxin transport (GO:1901998)	19	1	0.95	+	1.05	1	1
negative regulation of CD4-positive, alpha-beta T cell activation (GO:2000515)	19	1	0.95	+	1.05	1	1
response to vitamin (GO:0033273)	38	2	1.9	+	1.05	0.716	1
walking behavior (GO:0090659)	19	1	0.95	+	1.05	1	1
Fc-gamma receptor signaling pathway involved in phagocytosis (GO:0038096)	38	2	1.9	+	1.05	0.716	1
columnar/cuboidal epithelial cell differentiation (GO:0002065)	76	4	3.8	+	1.05	0.792	1
sprouting angiogenesis (GO:0002040)	38	2	1.9	+	1.05	0.716	1
astrocyte development (GO:0014002)	19	1	0.95	+	1.05	1	1
mitochondrial respiratory chain complex assembly (GO:0033108)	19	1	0.95	+	1.05	1	1
regulation of metaphase/anaphase transition of cell cycle (GO:1902099)	38	2	1.9	+	1.05	0.716	1
negative regulation of axon extension involved in axon guidance (GO:0048843)	19	1	0.95	+	1.05	1	1
regulation of meiotic nuclear division (GO:0040020)	19	1	0.95	+	1.05	1	1
regulation of protein localization to cell surface (GO:2000008)	19	1	0.95	+	1.05	1	1
platelet aggregation (GO:0070527)	19	1	0.95	+	1.05	1	1
cellular polysaccharide metabolic process (GO:0044264)	38	2	1.9	+	1.05	0.716	1
meiotic chromosome separation (GO:0051307)	19	1	0.95	+	1.05	1	1
embryonic digestive tract development (GO:0048566)	19	1	0.95	+	1.05	1	1
protein heterotetramerization (GO:0051290)	19	1	0.95	+	1.05	1	1
inositol phosphate-mediated signaling (GO:0048016)	19	1	0.95	+	1.05	1	1
developmental induction (GO:0031128)	19	1	0.95	+	1.05	1	1
positive regulation of nitric oxide metabolic process (GO:1904407)	19	1	0.95	+	1.05	1	1
positive regulation of bone mineralization (GO:0030501)	19	1	0.95	+	1.05	1	1
lipid phosphorylation (GO:0046834)	38	2	1.9	+	1.05	0.716	1
tRNA methylation (GO:0030488)	19	1	0.95	+	1.05	1	1
regulation of lipid storage (GO:0010883)	19	1	0.95	+	1.05	1	1
endosome to lysosome transport (GO:0008333)	38	2	1.9	+	1.05	0.716	1
negative regulation of cardiac muscle hypertrophy (GO:0010614)	19	1	0.95	+	1.05	1	1
regulation of glycoprotein biosynthetic process (GO:0010559)	19	1	0.95	+	1.05	1	1
positive regulation of blood circulation (GO:1903524)	38	2	1.9	+	1.05	0.716	1
liposaccharide metabolic process (GO:1903509)	19	1	0.95	+	1.05	1	1
negative regulation of response to cytokine stimulus (GO:0060761)	38	2	1.9	+	1.05	0.716	1
visual behavior (GO:0007632)	38	2	1.9	+	1.05	0.716	1
adult walking behavior (GO:0007628)	19	1	0.95	+	1.05	1	1
pulmonary valve development (GO:0003177)	19	1	0.95	+	1.05	1	1
extracellular structure organization (GO:0043062)	210	11	10.49	+	1.05	0.872	1
cellular catabolic process (GO:0044248)	785	41	39.21	+	1.05	0.734	1
regulation of autophagy (GO:0010506)	188	10	9.39	+	1.06	0.738	1
negative regulation of macromolecule metabolic process (GO:0010605)	1844	98	92.1	+	1.06	0.518	1
gastrulation (GO:0007369)	113	6	5.64	+	1.06	0.827	1
nuclear export (GO:0051168)	113	6	5.64	+	1.06	0.827	1
protein localization to membrane (GO:0072657)	264	14	13.19	+	1.06	0.775	1
exocytosis (GO:0006887)	354	19	17.68	+	1.07	0.711	1
regulation of calcium ion transmembrane transporter activity (GO:1901019)	56	3	2.8	+	1.07	0.759	1
detection of abiotic stimulus (GO:0009582)	56	3	2.8	+	1.07	0.759	1
protein-containing complex disassembly (GO:0032984)	131	7	6.54	+	1.07	0.839	1
development of primary sexual characteristics (GO:0045137)	131	7	6.54	+	1.07	0.839	1
sodium ion transport (GO:0006814)	75	4	3.75	+	1.07	0.79	1
regulation of T cell proliferation (GO:0042129)	75	4	3.75	+	1.07	0.79	1
ion homeostasis (GO:0050801)	338	18	16.88	+	1.07	0.8	1
negative regulation of catalytic activity (GO:0043086)	443	24	22.13	+	1.08	0.657	1
nuclear envelope organization (GO:0006998)	37	2	1.85	+	1.08	0.709	1
positive regulation of intrinsic apoptotic signaling pathway (GO:2001244)	37	2	1.85	+	1.08	0.709	1
adenylate cyclase-modulating G protein-coupled receptor signaling pathway (GO:0007188)	74	4	3.7	+	1.08	0.788	1
regulation of CD4-positive, alpha-beta T cell activation (GO:2000514)	37	2	1.85	+	1.08	0.709	1
positive regulation of interleukin-6 production (GO:0032755)	37	2	1.85	+	1.08	0.709	1
regulation of protein deacetylation (GO:0090311)	37	2	1.85	+	1.08	0.709	1
meiotic nuclear division (GO:0140013)	111	6	5.54	+	1.08	0.825	1
detection of stimulus involved in sensory perception (GO:0050906)	37	2	1.85	+	1.08	0.709	1
IRE1-mediated unfolded protein response (GO:0036498)	37	2	1.85	+	1.08	0.709	1
regulation of cell killing (GO:0031341)	37	2	1.85	+	1.08	0.709	1
transition metal ion transport (GO:0000041)	37	2	1.85	+	1.08	0.709	1
positive regulation of histone methylation (GO:0031062)	37	2	1.85	+	1.08	0.709	1
regulation of tumor necrosis factor-mediated signaling pathway (GO:0010803)	37	2	1.85	+	1.08	0.709	1
regulation of mitotic metaphase/anaphase transition (GO:0030071)	37	2	1.85	+	1.08	0.709	1
neuroepithelial cell differentiation (GO:0060563)	37	2	1.85	+	1.08	0.709	1
catabolic process (GO:0009056)	872	47	43.55	+	1.08	0.571	1
cellular response to stress (GO:0033554)	1097	59	54.79	+	1.08	0.559	1
response to metal ion (GO:0010038)	186	10	9.29	+	1.08	0.735	1
gonad development (GO:0008406)	128	7	6.39	+	1.09	0.687	1
regulation of endopeptidase activity (GO:0052548)	183	10	9.14	+	1.09	0.732	1
positive regulation of response to biotic stimulus (GO:0002833)	183	10	9.14	+	1.09	0.732	1
cellular glucose homeostasis (GO:0001678)	55	3	2.75	+	1.09	0.756	1
positive regulation of organelle assembly (GO:1902117)	55	3	2.75	+	1.09	0.756	1
sodium ion transmembrane transport (GO:0035725)	55	3	2.75	+	1.09	0.756	1
activation of immune response (GO:0002253)	257	14	12.84	+	1.09	0.666	1
male sex differentiation (GO:0046661)	92	5	4.6	+	1.09	0.809	1
cellular protein modification process (GO:0006464)	1804	98	90.11	+	1.09	0.375	1
protein modification process (GO:0036211)	1804	98	90.11	+	1.09	0.375	1
cellular component organization or biogenesis (GO:0071840)	3644	201	182.01	+	1.1	0.0914	1
regulation of catabolic process (GO:0009894)	581	32	29.02	+	1.1	0.558	1
regulation of protein metabolic process (GO:0051246)	1635	90	81.66	+	1.1	0.325	1
negative regulation of secretion (GO:0051048)	109	6	5.44	+	1.1	0.824	1
regulation of cellular protein metabolic process (GO:0032268)	1546	85	77.22	+	1.1	0.345	1
regulation of DNA repair (GO:0006282)	91	5	4.55	+	1.1	0.807	1
homeostatic process (GO:0042592)	819	45	40.91	+	1.1	0.505	1
organelle assembly (GO:0070925)	493	27	24.62	+	1.1	0.598	1
substantia nigra development (GO:0021762)	18	1	0.9	+	1.11	0.604	1
immune response (GO:0006955)	648	36	32.37	+	1.11	0.516	1
phagocytosis (GO:0006909)	108	6	5.39	+	1.11	0.823	1
negative regulation of glial cell differentiation (GO:0045686)	18	1	0.9	+	1.11	0.604	1
regulation of neutrophil migration (GO:1902622)	18	1	0.9	+	1.11	0.604	1
iron ion transport (GO:0006826)	18	1	0.9	+	1.11	0.604	1
response to amphetamine (GO:0001975)	18	1	0.9	+	1.11	0.604	1
startle response (GO:0001964)	18	1	0.9	+	1.11	0.604	1
negative regulation of cytokine-mediated signaling pathway (GO:0001960)	36	2	1.8	+	1.11	0.702	1
metanephric nephron morphogenesis (GO:0072273)	18	1	0.9	+	1.11	0.604	1
regulation of metanephros development (GO:0072215)	18	1	0.9	+	1.11	0.604	1
regulation of epidermal growth factor-activated receptor activity (GO:0007176)	18	1	0.9	+	1.11	0.604	1
negative regulation of transcription regulatory region DNA binding (GO:2000678)	18	1	0.9	+	1.11	0.604	1
CD4-positive, alpha-beta T cell differentiation involved in immune response (GO:0002294)	18	1	0.9	+	1.11	0.604	1
regulation of granulocyte chemotaxis (GO:0071622)	18	1	0.9	+	1.11	0.604	1
branching involved in ureteric bud morphogenesis (GO:0001658)	36	2	1.8	+	1.11	0.702	1
protein K11-linked ubiquitination (GO:0070979)	18	1	0.9	+	1.11	0.604	1
histone H3 deacetylation (GO:0070932)	18	1	0.9	+	1.11	0.604	1
regulation of anoikis (GO:2000209)	18	1	0.9	+	1.11	0.604	1
negative regulation of chromatin silencing (GO:0031936)	18	1	0.9	+	1.11	0.604	1
response to interleukin-12 (GO:0070671)	18	1	0.9	+	1.11	0.604	1
regulation of intracellular transport (GO:0032386)	216	12	10.79	+	1.11	0.638	1
peptidyl-lysine trimethylation (GO:0018023)	18	1	0.9	+	1.11	0.604	1
positive regulation of meiotic cell cycle (GO:0051446)	18	1	0.9	+	1.11	0.604	1
postsynaptic signal transduction (GO:0098926)	18	1	0.9	+	1.11	0.604	1
regulation of kidney development (GO:0090183)	36	2	1.8	+	1.11	0.702	1
regulation of cholesterol metabolic process (GO:0090181)	18	1	0.9	+	1.11	0.604	1
triglyceride homeostasis (GO:0070328)	18	1	0.9	+	1.11	0.604	1
regulation of G0 to G1 transition (GO:0070316)	36	2	1.8	+	1.11	0.702	1
regulation of digestive system process (GO:0044058)	18	1	0.9	+	1.11	0.604	1
protein peptidyl-prolyl isomerization (GO:0000413)	18	1	0.9	+	1.11	0.604	1
cytokine secretion (GO:0050663)	18	1	0.9	+	1.11	0.604	1
positive regulation of CD4-positive, alpha-beta T cell differentiation (GO:0043372)	18	1	0.9	+	1.11	0.604	1
cortical cytoskeleton organization (GO:0030865)	36	2	1.8	+	1.11	0.702	1
histone methylation (GO:0016571)	72	4	3.6	+	1.11	0.784	1
regulation of hair cycle (GO:0042634)	18	1	0.9	+	1.11	0.604	1
[truncated: 11,498 more rows]

## Sheet: Group 2 Process
Analysis Type:	PANTHER Overrepresentation Test (Released 20190711)
Annotation Version and Release Date:	GO Ontology database Released 2019-07-03
Analyzed List:	upload_1 (Homo sapiens)
Reference List:	disordered_uniprot.txt (Homo sapiens)
Test Type:	FISHER
Correction:	FDR
GO biological process complete	disordered_uniprot.txt - REFLIST (10531)	upload_1 (1069)	upload_1 (expected)	upload_1 (over/under)	upload_1 (fold Enrichment)	upload_1 (raw P-value)	upload_1 (FDR)
positive regulation of hydrogen peroxide catabolic process (GO:1903285)	1	1	0.1	+	9.85	0.176	1
positive regulation of glutathione peroxidase activity (GO:1903284)	1	1	0.1	+	9.85	0.176	1
regulation of glutathione peroxidase activity (GO:1903282)	1	1	0.1	+	9.85	0.176	1
postganglionic parasympathetic fiber development (GO:0021784)	1	1	0.1	+	9.85	0.176	1
pronephric duct morphogenesis (GO:0039023)	1	1	0.1	+	9.85	0.176	1
pronephric duct development (GO:0039022)	1	1	0.1	+	9.85	0.176	1
pronephric nephron tubule morphogenesis (GO:0039008)	1	1	0.1	+	9.85	0.176	1
pronephric nephron morphogenesis (GO:0039007)	1	1	0.1	+	9.85	0.176	1
signal transduction involved in intra-S DNA damage checkpoint (GO:0072428)	1	1	0.1	+	9.85	0.176	1
vitamin A import (GO:0071939)	1	1	0.1	+	9.85	0.176	1
vitamin A transport (GO:0071938)	1	1	0.1	+	9.85	0.176	1
peptide antigen assembly with MHC class I protein complex (GO:0002502)	1	1	0.1	+	9.85	0.176	1
peptide antigen assembly with MHC protein complex (GO:0002501)	1	1	0.1	+	9.85	0.176	1
ventral midline determination (GO:0007371)	1	1	0.1	+	9.85	0.176	1
regulation of TRAIL-activated apoptotic signaling pathway (GO:1903121)	2	2	0.2	+	9.85	0.0449	1
positive regulation of estradiol secretion (GO:2000866)	1	1	0.1	+	9.85	0.176	1
positive regulation of parathyroid hormone secretion (GO:2000830)	1	1	0.1	+	9.85	0.176	1
negative regulation of synaptic vesicle clustering (GO:2000808)	1	1	0.1	+	9.85	0.176	1
positive regulation of endocardial cushion to mesenchymal transition involved in heart valve formation (GO:2000802)	1	1	0.1	+	9.85	0.176	1
regulation of endocardial cushion to mesenchymal transition involved in heart valve formation (GO:2000800)	1	1	0.1	+	9.85	0.176	1
assembly of large subunit precursor of preribosome (GO:1902626)	1	1	0.1	+	9.85	0.176	1
purine nucleobase transport (GO:0006863)	1	1	0.1	+	9.85	0.176	1
protein glycosylation in Golgi (GO:0033578)	1	1	0.1	+	9.85	0.176	1
DNA replication, Okazaki fragment processing (GO:0033567)	1	1	0.1	+	9.85	0.176	1
regulation of systemic arterial blood pressure by ischemic conditions (GO:0001980)	1	1	0.1	+	9.85	0.176	1
mesenchymal to epithelial transition involved in metanephric renal vesicle formation (GO:0072285)	1	1	0.1	+	9.85	0.176	1
cell proliferation involved in heart valve development (GO:2000793)	1	1	0.1	+	9.85	0.176	1
roof plate formation (GO:0021509)	1	1	0.1	+	9.85	0.176	1
metanephric glomerular mesangial cell development (GO:0072255)	1	1	0.1	+	9.85	0.176	1
positive regulation of establishment or maintenance of cell polarity regulating cell shape (GO:2000771)	1	1	0.1	+	9.85	0.176	1
regulation of establishment or maintenance of cell polarity regulating cell shape (GO:2000769)	1	1	0.1	+	9.85	0.176	1
regulation of calcium import into the mitochondrion (GO:0110097)	1	1	0.1	+	9.85	0.176	1
detection of cell density by contact stimulus involved in contact inhibition (GO:0060248)	1	1	0.1	+	9.85	0.176	1
detection of cell density by contact stimulus (GO:0060246)	1	1	0.1	+	9.85	0.176	1
detection of cell density (GO:0060245)	1	1	0.1	+	9.85	0.176	1
negative regulation of cardiac vascular smooth muscle cell differentiation (GO:2000723)	1	1	0.1	+	9.85	0.176	1
MHC class I protein complex assembly (GO:0002397)	1	1	0.1	+	9.85	0.176	1
MHC protein complex assembly (GO:0002396)	1	1	0.1	+	9.85	0.176	1
androgen catabolic process (GO:0006710)	1	1	0.1	+	9.85	0.176	1
B cell affinity maturation (GO:0002344)	1	1	0.1	+	9.85	0.176	1
peripheral B cell selection (GO:0002343)	1	1	0.1	+	9.85	0.176	1
B cell selection (GO:0002339)	1	1	0.1	+	9.85	0.176	1
regulation of histone H2B conserved C-terminal lysine ubiquitination (GO:2001173)	1	1	0.1	+	9.85	0.176	1
negative regulation of ATP biosynthetic process (GO:2001170)	2	2	0.2	+	9.85	0.0449	1
plasma cell differentiation (GO:0002317)	1	1	0.1	+	9.85	0.176	1
NK T cell differentiation (GO:0001865)	1	1	0.1	+	9.85	0.176	1
positive regulation of type I hypersensitivity (GO:0001812)	1	1	0.1	+	9.85	0.176	1
regulation of type I hypersensitivity (GO:0001810)	1	1	0.1	+	9.85	0.176	1
positive regulation of type III hypersensitivity (GO:0001805)	1	1	0.1	+	9.85	0.176	1
regulation of type III hypersensitivity (GO:0001803)	1	1	0.1	+	9.85	0.176	1
positive regulation of SREBP signaling pathway (GO:2000640)	1	1	0.1	+	9.85	0.176	1
positive regulation by organism of signal transduction in other organism involved in symbiotic interaction (GO:0052526)	3	3	0.3	+	9.85	0.0126	0.807
positive regulation by host of symbiont signal transduction pathway (GO:0052525)	3	3	0.3	+	9.85	0.0126	0.803
somatotropin secreting cell development (GO:0060133)	1	1	0.1	+	9.85	0.176	1
sphingomyelin biosynthetic process (GO:0006686)	1	1	0.1	+	9.85	0.176	1
positive regulation of neurotrophin production (GO:0032901)	1	1	0.1	+	9.85	0.176	1
monocyte activation involved in immune response (GO:0002280)	1	1	0.1	+	9.85	0.176	1
myeloid dendritic cell activation involved in immune response (GO:0002277)	1	1	0.1	+	9.85	0.176	1
positive regulation of interleukin-13 biosynthetic process (GO:0045368)	1	1	0.1	+	9.85	0.176	1
regulation of interleukin-13 biosynthetic process (GO:0045366)	1	1	0.1	+	9.85	0.176	1
endothelial cell-cell adhesion (GO:0071603)	2	2	0.2	+	9.85	0.0449	1
positive regulation of tendon cell differentiation (GO:2001051)	1	1	0.1	+	9.85	0.176	1
regulation of tendon cell differentiation (GO:2001049)	1	1	0.1	+	9.85	0.176	1
negative regulation of collagen binding (GO:0033342)	1	1	0.1	+	9.85	0.176	1
regulation of collagen binding (GO:0033341)	1	1	0.1	+	9.85	0.176	1
modulation by host of symbiont signal transduction pathway (GO:0052470)	3	3	0.3	+	9.85	0.0126	0.799
regulation of neurotrophin production (GO:0032899)	1	1	0.1	+	9.85	0.176	1
actin ubiquitination (GO:0007014)	1	1	0.1	+	9.85	0.176	1
mesenchymal to epithelial transition involved in renal vesicle formation (GO:0072036)	1	1	0.1	+	9.85	0.176	1
Spemann organizer formation (GO:0060061)	1	1	0.1	+	9.85	0.176	1
positive regulation of peptidyl-serine dephosphorylation (GO:1902310)	1	1	0.1	+	9.85	0.176	1
glutamine biosynthetic process (GO:0006542)	1	1	0.1	+	9.85	0.176	1
protein ufmylation (GO:0071569)	2	2	0.2	+	9.85	0.0449	1
arginine biosynthetic process (GO:0006526)	1	1	0.1	+	9.85	0.176	1
negative regulation of catecholamine uptake involved in synaptic transmission (GO:0051945)	1	1	0.1	+	9.85	0.176	1
L-glutamate import (GO:0051938)	1	1	0.1	+	9.85	0.176	1
basic amino acid transmembrane transport (GO:1990822)	1	1	0.1	+	9.85	0.176	1
negative regulation of mitochondrial DNA metabolic process (GO:1901859)	1	1	0.1	+	9.85	0.176	1
positive regulation of peroxidase activity (GO:2000470)	1	1	0.1	+	9.85	0.176	1
regulation of peroxidase activity (GO:2000468)	1	1	0.1	+	9.85	0.176	1
positive regulation of interleukin-23 production (GO:0032747)	1	1	0.1	+	9.85	0.176	1
positive regulation of interleukin-15 production (GO:0032738)	1	1	0.1	+	9.85	0.176	1
peptidyl-glutamic acid poly-ADP-ribosylation (GO:0018424)	1	1	0.1	+	9.85	0.176	1
cellular response to cell-matrix adhesion (GO:0071460)	1	1	0.1	+	9.85	0.176	1
general adaptation syndrome, behavioral process (GO:0051867)	1	1	0.1	+	9.85	0.176	1
microglia development (GO:0014005)	1	1	0.1	+	9.85	0.176	1
microglia differentiation (GO:0014004)	1	1	0.1	+	9.85	0.176	1
intermediate filament polymerization or depolymerization (GO:0045105)	1	1	0.1	+	9.85	0.176	1
negative regulation of histone phosphorylation (GO:0033128)	2	2	0.2	+	9.85	0.0449	1
endocardial cushion to mesenchymal transition (GO:0090500)	1	1	0.1	+	9.85	0.176	1
aminophospholipid translocation (GO:0140331)	1	1	0.1	+	9.85	0.176	1
regulation of interleukin-23 production (GO:0032667)	1	1	0.1	+	9.85	0.176	1
regulation of interleukin-15 production (GO:0032658)	1	1	0.1	+	9.85	0.176	1
positive regulation of intrinsic apoptotic signaling pathway in response to DNA damage by p53 class mediator (GO:1902167)	1	1	0.1	+	9.85	0.176	1
positive regulation of cyclic nucleotide-gated ion channel activity (GO:1902161)	1	1	0.1	+	9.85	0.176	1
regulation of cyclic nucleotide-gated ion channel activity (GO:1902159)	1	1	0.1	+	9.85	0.176	1
medium-chain fatty acid biosynthetic process (GO:0051792)	1	1	0.1	+	9.85	0.176	1
medium-chain fatty acid metabolic process (GO:0051791)	1	1	0.1	+	9.85	0.176	1
response to iron ion starvation (GO:1990641)	1	1	0.1	+	9.85	0.176	1
protein de-ADP-ribosylation (GO:0051725)	1	1	0.1	+	9.85	0.176	1
protein import into mitochondrial intermembrane space (GO:0045041)	1	1	0.1	+	9.85	0.176	1
nucleoside transmembrane transport (GO:1901642)	1	1	0.1	+	9.85	0.176	1
peptidyl-glutamate ADP-deribosylation (GO:0140291)	1	1	0.1	+	9.85	0.176	1
regulation of hydrogen peroxide catabolic process (GO:2000295)	1	1	0.1	+	9.85	0.176	1
regulation of myotome development (GO:2000290)	1	1	0.1	+	9.85	0.176	1
positive regulation of myotome development (GO:2000287)	1	1	0.1	+	9.85	0.176	1
negative regulation of oxidative phosphorylation uncoupler activity (GO:2000276)	1	1	0.1	+	9.85	0.176	1
regulation of oxidative phosphorylation uncoupler activity (GO:2000275)	1	1	0.1	+	9.85	0.176	1
negative regulation of glutamate metabolic process (GO:2000212)	1	1	0.1	+	9.85	0.176	1
positive regulation of signal transduction in other organism (GO:0044502)	3	3	0.3	+	9.85	0.0126	0.795
cellular oligosaccharide catabolic process (GO:0051692)	1	1	0.1	+	9.85	0.176	1
protein K69-linked ufmylation (GO:1990592)	2	2	0.2	+	9.85	0.0449	1
cellular oligosaccharide metabolic process (GO:0051691)	1	1	0.1	+	9.85	0.176	1
actomyosin contractile ring contraction (GO:0000916)	1	1	0.1	+	9.85	0.176	1
protein polyufmylation (GO:1990564)	2	2	0.2	+	9.85	0.0449	1
cellular response to tumor cell (GO:0071228)	1	1	0.1	+	9.85	0.176	1
positive regulation of telomeric RNA transcription from RNA pol II promoter (GO:1901582)	1	1	0.1	+	9.85	0.176	1
negative regulation of telomeric RNA transcription from RNA pol II promoter (GO:1901581)	1	1	0.1	+	9.85	0.176	1
regulation of telomeric RNA transcription from RNA pol II promoter (GO:1901580)	1	1	0.1	+	9.85	0.176	1
negative regulation of vascular smooth muscle cell differentiation involved in phenotypic switching (GO:1905931)	1	1	0.1	+	9.85	0.176	1
regulation of vascular smooth muscle cell differentiation involved in phenotypic switching (GO:1905930)	1	1	0.1	+	9.85	0.176	1
fatty acid derivative catabolic process (GO:1901569)	1	1	0.1	+	9.85	0.176	1
negative regulation of norepinephrine uptake (GO:0051622)	1	1	0.1	+	9.85	0.176	1
regulation of norepinephrine uptake (GO:0051621)	1	1	0.1	+	9.85	0.176	1
negative regulation of cell differentiation involved in phenotypic switching (GO:1905916)	1	1	0.1	+	9.85	0.176	1
regulation of cell differentiation involved in phenotypic switching (GO:1905915)	1	1	0.1	+	9.85	0.176	1
positive regulation of anion channel activity (GO:1901529)	1	1	0.1	+	9.85	0.176	1
positive regulation of mammary stem cell proliferation (GO:2000103)	1	1	0.1	+	9.85	0.176	1
regulation of mammary stem cell proliferation (GO:2000101)	1	1	0.1	+	9.85	0.176	1
protein citrullination (GO:0018101)	1	1	0.1	+	9.85	0.176	1
negative regulation of dopamine uptake involved in synaptic transmission (GO:0051585)	1	1	0.1	+	9.85	0.176	1
histone H3-K23 acetylation (GO:0043972)	2	2	0.2	+	9.85	0.0449	1
intrinsic apoptotic signaling pathway in response to nitrosative stress (GO:1990442)	1	1	0.1	+	9.85	0.176	1
positive regulation of somatostatin secretion (GO:0090274)	1	1	0.1	+	9.85	0.176	1
regulation of somatostatin secretion (GO:0090273)	1	1	0.1	+	9.85	0.176	1
negative regulation of fibroblast growth factor production (GO:0090272)	1	1	0.1	+	9.85	0.176	1
vitamin D3 metabolic process (GO:0070640)	1	1	0.1	+	9.85	0.176	1
positive regulation of endocardial cushion to mesenchymal transition (GO:0140051)	1	1	0.1	+	9.85	0.176	1
regulation of endocardial cushion to mesenchymal transition (GO:0140049)	1	1	0.1	+	9.85	0.176	1
regulation of transcription involved in anterior/posterior axis specification (GO:0044324)	1	1	0.1	+	9.85	0.176	1
negative regulation of determination of dorsal identity (GO:2000016)	1	1	0.1	+	9.85	0.176	1
regulation of adaxial/abaxial pattern formation (GO:2000011)	1	1	0.1	+	9.85	0.176	1
negative regulation of phospholipid biosynthetic process (GO:0071072)	1	1	0.1	+	9.85	0.176	1
polyadenylation-dependent mRNA catabolic process (GO:0071047)	1	1	0.1	+	9.85	0.176	1
negative regulation of double-stranded telomeric DNA binding (GO:1905768)	1	1	0.1	+	9.85	0.176	1
regulation of double-stranded telomeric DNA binding (GO:1905767)	1	1	0.1	+	9.85	0.176	1
nuclear polyadenylation-dependent mRNA catabolic process (GO:0071042)	1	1	0.1	+	9.85	0.176	1
negative regulation of collateral sprouting of intact axon in response to injury (GO:0048685)	1	1	0.1	+	9.85	0.176	1
regulation of collateral sprouting of intact axon in response to injury (GO:0048683)	1	1	0.1	+	9.85	0.176	1
post-embryonic digestive tract morphogenesis (GO:0048621)	1	1	0.1	+	9.85	0.176	1
RNA localization to chromatin (GO:1990280)	1	1	0.1	+	9.85	0.176	1
histone H2A-T120 phosphorylation (GO:1990245)	1	1	0.1	+	9.85	0.176	1
positive regulation of cyclic-nucleotide phosphodiesterase activity (GO:0051343)	3	3	0.3	+	9.85	0.0126	0.792
nucleotide-excision repair involved in interstrand cross-link repair (GO:1901255)	1	1	0.1	+	9.85	0.176	1
prolactin secretion (GO:0070459)	1	1	0.1	+	9.85	0.176	1
regulation of acyl-CoA biosynthetic process (GO:0050812)	1	1	0.1	+	9.85	0.176	1
positive regulation by host of symbiont cAMP-mediated signal transduction (GO:0075206)	3	3	0.3	+	9.85	0.0126	0.788
modulation by host of symbiont cAMP-mediated signal transduction (GO:0075205)	3	3	0.3	+	9.85	0.0126	0.784
maintenance of translational fidelity (GO:1990145)	1	1	0.1	+	9.85	0.176	1
ribosome-associated ubiquitin-dependent protein catabolic process (GO:1990116)	1	1	0.1	+	9.85	0.176	1
regulation of translational initiation by eIF2 alpha dephosphorylation (GO:0036496)	1	1	0.1	+	9.85	0.176	1
positive regulation of translation initiation in response to endoplasmic reticulum stress (GO:0036494)	1	1	0.1	+	9.85	0.176	1
positive regulation of translation in response to endoplasmic reticulum stress (GO:0036493)	1	1	0.1	+	9.85	0.176	1
histone citrullination (GO:0036414)	1	1	0.1	+	9.85	0.176	1
histone H3-R26 citrullination (GO:0036413)	1	1	0.1	+	9.85	0.176	1
enzyme-directed rRNA 2'-O-methylation (GO:0000453)	1	1	0.1	+	9.85	0.176	1
regulation of coenzyme metabolic process (GO:0051196)	1	1	0.1	+	9.85	0.176	1
glucocorticoid secretion (GO:0035933)	1	1	0.1	+	9.85	0.176	1
corticosteroid hormone secretion (GO:0035930)	1	1	0.1	+	9.85	0.176	1
negative regulation of mitochondrial ATP synthesis coupled electron transport (GO:1905447)	1	1	0.1	+	9.85	0.176	1
regulation of actin phosphorylation (GO:0043538)	1	1	0.1	+	9.85	0.176	1
negative regulation of NK T cell proliferation (GO:0051141)	1	1	0.1	+	9.85	0.176	1
negative regulation of NK T cell activation (GO:0051134)	1	1	0.1	+	9.85	0.176	1
regulation of lateral mesodermal cell fate specification (GO:0048378)	1	1	0.1	+	9.85	0.176	1
positive regulation of small intestinal transit (GO:0120058)	1	1	0.1	+	9.85	0.176	1
regulation of small intestinal transit (GO:0120057)	1	1	0.1	+	9.85	0.176	1
epidermal stem cell homeostasis (GO:0036334)	1	1	0.1	+	9.85	0.176	1
spliceosome conformational change to release U4 (or U4atac) and U1 (or U11) (GO:0000388)	1	1	0.1	+	9.85	0.176	1
generation of catalytic spliceosome for first transesterification step (GO:0000349)	1	1	0.1	+	9.85	0.176	1
ceramide phosphoethanolamine biosynthetic process (GO:1905373)	1	1	0.1	+	9.85	0.176	1
ceramide phosphoethanolamine metabolic process (GO:1905371)	1	1	0.1	+	9.85	0.176	1
positive regulation of strand invasion (GO:0098530)	1	1	0.1	+	9.85	0.176	1
egg coat formation (GO:0035803)	1	1	0.1	+	9.85	0.176	1
slow-twitch skeletal muscle fiber contraction (GO:0031444)	1	1	0.1	+	9.85	0.176	1
cortisol secretion (GO:0043400)	1	1	0.1	+	9.85	0.176	1
negative regulation of macropinocytosis (GO:1905302)	1	1	0.1	+	9.85	0.176	1
regulation of Golgi to plasma membrane CFTR protein transport (GO:0042999)	1	1	0.1	+	9.85	0.176	1
negative regulation of isotype switching to IgA isotypes (GO:0048297)	1	1	0.1	+	9.85	0.176	1
norepinephrine secretion (GO:0048243)	1	1	0.1	+	9.85	0.176	1
response to antidepressant (GO:0036276)	1	1	0.1	+	9.85	0.176	1
Kupffer's vesicle development (GO:0070121)	1	1	0.1	+	9.85	0.176	1
7-methylguanosine cap hypermethylation (GO:0036261)	1	1	0.1	+	9.85	0.176	1
negative regulation of G1/S transition of mitotic cell cycle by negative regulation of transcription from RNA polymerase II promoter (GO:1900477)	1	1	0.1	+	9.85	0.176	1
purine nucleobase transmembrane transport (GO:1904823)	1	1	0.1	+	9.85	0.176	1
cellular response to menadione (GO:0036245)	1	1	0.1	+	9.85	0.176	1
regulation of translation involved in cellular response to UV (GO:1904803)	1	1	0.1	+	9.85	0.176	1
contractile ring contraction (GO:0036213)	1	1	0.1	+	9.85	0.176	1
spermine transport (GO:0000296)	1	1	0.1	+	9.85	0.176	1
protein unfolding (GO:0043335)	1	1	0.1	+	9.85	0.176	1
negative regulation of RNA binding (GO:1905215)	1	1	0.1	+	9.85	0.176	1
primary follicle stage (GO:0048160)	1	1	0.1	+	9.85	0.176	1
positive regulation of myofibroblast differentiation (GO:1904762)	1	1	0.1	+	9.85	0.176	1
negative regulation of protein localization to nucleolus (GO:1904750)	1	1	0.1	+	9.85	0.176	1
positive regulation of polarized epithelial cell differentiation (GO:0030862)	1	1	0.1	+	9.85	0.176	1
phenotypic switching (GO:0036166)	1	1	0.1	+	9.85	0.176	1
long-chain fatty-acyl-CoA catabolic process (GO:0036116)	1	1	0.1	+	9.85	0.176	1
fatty-acyl-CoA catabolic process (GO:0036115)	1	1	0.1	+	9.85	0.176	1
medium-chain fatty-acyl-CoA catabolic process (GO:0036114)	1	1	0.1	+	9.85	0.176	1
medium-chain fatty-acyl-CoA metabolic process (GO:0036112)	1	1	0.1	+	9.85	0.176	1
negative regulation of protein serine/threonine phosphatase activity (GO:1905183)	1	1	0.1	+	9.85	0.176	1
TIRAP-dependent toll-like receptor 4 signaling pathway (GO:0035665)	1	1	0.1	+	9.85	0.176	1
TIRAP-dependent toll-like receptor signaling pathway (GO:0035664)	1	1	0.1	+	9.85	0.176	1
positive regulation of vascular smooth muscle cell dedifferentiation (GO:1905176)	1	1	0.1	+	9.85	0.176	1
regulation of vascular smooth muscle cell dedifferentiation (GO:1905174)	1	1	0.1	+	9.85	0.176	1
positive regulation of axo-dendritic protein transport (GO:1905128)	1	1	0.1	+	9.85	0.176	1
regulation of axo-dendritic protein transport (GO:1905126)	1	1	0.1	+	9.85	0.176	1
fibroblast growth factor receptor signaling pathway involved in orbitofrontal cortex development (GO:0035607)	2	2	0.2	+	9.85	0.0449	1
fibroblast growth factor receptor signaling pathway involved in positive regulation of cell proliferation in bone marrow (GO:0035604)	1	1	0.1	+	9.85	0.176	1
fibroblast growth factor receptor signaling pathway involved in hemopoiesis (GO:0035603)	1	1	0.1	+	9.85	0.176	1
fibroblast growth factor receptor signaling pathway involved in negative regulation of apoptotic process in bone marrow cell (GO:0035602)	1	1	0.1	+	9.85	0.176	1
tRNA methylthiolation (GO:0035600)	1	1	0.1	+	9.85	0.176	1
positive regulation of somatic stem cell division (GO:1904677)	1	1	0.1	+	9.85	0.176	1
regulation of somatic stem cell division (GO:1904675)	1	1	0.1	+	9.85	0.176	1
antigen processing and presentation, exogenous lipid antigen via MHC class Ib (GO:0048007)	2	2	0.2	+	9.85	0.0449	1
antigen processing and presentation of lipid antigen via MHC class Ib (GO:0048003)	2	2	0.2	+	9.85	0.0449	1
positive regulation of phenotypic switching (GO:1900241)	1	1	0.1	+	9.85	0.176	1
negative regulation of phenotypic switching (GO:1900240)	1	1	0.1	+	9.85	0.176	1
positive regulation of anterograde axonal transport of mitochondrion (GO:0061881)	1	1	0.1	+	9.85	0.176	1
regulation of anterograde axonal transport of mitochondrion (GO:0061880)	1	1	0.1	+	9.85	0.176	1
positive regulation of interleukin-17 secretion (GO:1905078)	1	1	0.1	+	9.85	0.176	1
aminophospholipid transport (GO:0015917)	1	1	0.1	+	9.85	0.176	1
negative regulation of selenocysteine insertion sequence binding (GO:1904574)	1	1	0.1	+	9.85	0.176	1
regulation of selenocysteine insertion sequence binding (GO:1904573)	1	1	0.1	+	9.85	0.176	1
negative regulation of mRNA binding (GO:1904572)	1	1	0.1	+	9.85	0.176	1
negative regulation of selenocysteine incorporation (GO:1904570)	1	1	0.1	+	9.85	0.176	1
regulation of selenocysteine incorporation (GO:1904569)	1	1	0.1	+	9.85	0.176	1
negative regulation of bone trabecula formation (GO:1900155)	1	1	0.1	+	9.85	0.176	1
regulation of bone trabecula formation (GO:1900154)	1	1	0.1	+	9.85	0.176	1
calcium-independent cell-cell adhesion via plasma membrane cell-adhesion molecules (GO:0016338)	1	1	0.1	+	9.85	0.176	1
gastric emptying (GO:0035483)	1	1	0.1	+	9.85	0.176	1
gastric motility (GO:0035482)	1	1	0.1	+	9.85	0.176	1
norepinephrine transport (GO:0015874)	1	1	0.1	+	9.85	0.176	1
pyrimidine nucleoside transport (GO:0015864)	1	1	0.1	+	9.85	0.176	1
purine nucleoside transmembrane transport (GO:0015860)	1	1	0.1	+	9.85	0.176	1
nucleoside transport (GO:0015858)	1	1	0.1	+	9.85	0.176	1
pyrimidine nucleobase transport (GO:0015855)	1	1	0.1	+	9.85	0.176	1
nucleobase transport (GO:0015851)	1	1	0.1	+	9.85	0.176	1
cytoplasmic sequestering of CFTR protein (GO:0043004)	1	1	0.1	+	9.85	0.176	1
negative regulation of Golgi to plasma membrane CFTR protein transport (GO:0043002)	1	1	0.1	+	9.85	0.176	1
L-glutamate transmembrane transport (GO:0015813)	1	1	0.1	+	9.85	0.176	1
negative regulation of hemoglobin biosynthetic process (GO:0046986)	1	1	0.1	+	9.85	0.176	1
regulation of eIF2 alpha phosphorylation by heme (GO:0010999)	1	1	0.1	+	9.85	0.176	1
activation of cysteine-type endopeptidase activity involved in apoptotic process by cytochrome c (GO:0008635)	1	1	0.1	+	9.85	0.176	1
intrinsic apoptotic signaling pathway in response to osmotic stress (GO:0008627)	1	1	0.1	+	9.85	0.176	1
positive regulation of TRAIL-activated apoptotic signaling pathway (GO:1903984)	2	2	0.2	+	9.85	0.0449	1
transepithelial water transport (GO:0035377)	1	1	0.1	+	9.85	0.176	1
response to acrylamide (GO:1903937)	1	1	0.1	+	9.85	0.176	1
cellular response to bisphenol A (GO:1903926)	1	1	0.1	+	9.85	0.176	1
response to bisphenol A (GO:1903925)	1	1	0.1	+	9.85	0.176	1
positive regulation of endoplasmic reticulum stress-induced eIF2 alpha dephosphorylation (GO:1903917)	1	1	0.1	+	9.85	0.176	1
regulation of endoplasmic reticulum stress-induced eIF2 alpha dephosphorylation (GO:1903916)	1	1	0.1	+	9.85	0.176	1
terpenoid transport (GO:0046865)	1	1	0.1	+	9.85	0.176	1
isoprenoid transport (GO:0046864)	1	1	0.1	+	9.85	0.176	1
mitochondrial double-strand break repair via homologous recombination (GO:0097552)	1	1	0.1	+	9.85	0.176	1
mitochondrial double-strand break repair (GO:0097551)	1	1	0.1	+	9.85	0.176	1
positive regulation of small intestine smooth muscle contraction (GO:1904349)	1	1	0.1	+	9.85	0.176	1
regulation of small intestine smooth muscle contraction (GO:1904347)	1	1	0.1	+	9.85	0.176	1
positive regulation of gastric mucosal blood circulation (GO:1904346)	1	1	0.1	+	9.85	0.176	1
regulation of gastric mucosal blood circulation (GO:1904344)	1	1	0.1	+	9.85	0.176	1
synaptic vesicle budding from endosome (GO:0016182)	2	2	0.2	+	9.85	0.0449	1
cholesterol storage (GO:0010878)	1	1	0.1	+	9.85	0.176	1
response to desipramine (GO:1904307)	1	1	0.1	+	9.85	0.176	1
positive regulation of gastro-intestinal system smooth muscle contraction (GO:1904306)	1	1	0.1	+	9.85	0.176	1
regulation of gastro-intestinal system smooth muscle contraction (GO:1904304)	1	1	0.1	+	9.85	0.176	1
positive regulation of chemokine (C-C motif) ligand 20 production (GO:1903886)	1	1	0.1	+	9.85	0.176	1
regulation of chemokine (C-C motif) ligand 20 production (GO:1903884)	1	1	0.1	+	9.85	0.176	1
positive regulation of interleukin-17-mediated signaling pathway (GO:1903883)	1	1	0.1	+	9.85	0.176	1
regulation of interleukin-17-mediated signaling pathway (GO:1903881)	1	1	0.1	+	9.85	0.176	1
cell competition in a multicellular organism (GO:0035212)	1	1	0.1	+	9.85	0.176	1
positive regulation of polynucleotide adenylyltransferase activity (GO:1904247)	1	1	0.1	+	9.85	0.176	1
synaptic vesicle lumen acidification (GO:0097401)	1	1	0.1	+	9.85	0.176	1
positive regulation of inorganic anion transmembrane transport (GO:1903797)	1	1	0.1	+	9.85	0.176	1
negative regulation of MDA-5 signaling pathway (GO:0039534)	2	2	0.2	+	9.85	0.0449	1
negative regulation of centriole elongation (GO:1903723)	1	1	0.1	+	9.85	0.176	1
post-embryonic forelimb morphogenesis (GO:0035128)	1	1	0.1	+	9.85	0.176	1
post-embryonic limb morphogenesis (GO:0035127)	1	1	0.1	+	9.85	0.176	1
post-embryonic appendage morphogenesis (GO:0035120)	1	1	0.1	+	9.85	0.176	1
atrioventricular node cell fate commitment (GO:0060929)	1	1	0.1	+	9.85	0.176	1
cardiac pacemaker cell fate commitment (GO:0060927)	1	1	0.1	+	9.85	0.176	1
mesenchymal cell differentiation involved in lung development (GO:0060915)	1	1	0.1	+	9.85	0.176	1
peptidyl-aspartic acid hydroxylation (GO:0042264)	1	1	0.1	+	9.85	0.176	1
retinol transport (GO:0034633)	1	1	0.1	+	9.85	0.176	1
response to clozapine (GO:0097338)	1	1	0.1	+	9.85	0.176	1
positive regulation of protein O-linked glycosylation (GO:1904100)	1	1	0.1	+	9.85	0.176	1
heparan sulfate proteoglycan catabolic process (GO:0030200)	1	1	0.1	+	9.85	0.176	1
negative regulation of transcription by transcription factor localization (GO:0010621)	2	2	0.2	+	9.85	0.0449	1
sperm entry (GO:0035037)	1	1	0.1	+	9.85	0.176	1
growth plate cartilage axis specification (GO:0003421)	1	1	0.1	+	9.85	0.176	1
regulation of protein O-linked glycosylation (GO:1904098)	1	1	0.1	+	9.85	0.176	1
regulation of nucleus size (GO:0097298)	1	1	0.1	+	9.85	0.176	1
positive regulation of spontaneous neurotransmitter secretion (GO:1904050)	1	1	0.1	+	9.85	0.176	1
sequestering of neurotransmitter (GO:0042137)	1	1	0.1	+	9.85	0.176	1
tRNA N1-guanine methylation (GO:0002939)	1	1	0.1	+	9.85	0.176	1
negative regulation of phosphatidylinositol biosynthetic process (GO:0010512)	1	1	0.1	+	9.85	0.176	1
positive regulation of histone deubiquitination (GO:1903586)	1	1	0.1	+	9.85	0.176	1
regulation of histone deubiquitination (GO:1903584)	1	1	0.1	+	9.85	0.176	1
cellular response to selenite ion (GO:0072715)	1	1	0.1	+	9.85	0.176	1
response to selenite ion (GO:0072714)	1	1	0.1	+	9.85	0.176	1
type B pancreatic cell fate commitment (GO:0003327)	1	1	0.1	+	9.85	0.176	1
U5 snRNA 3'-end processing (GO:0034476)	1	1	0.1	+	9.85	0.176	1
U1 snRNA 3'-end processing (GO:0034473)	1	1	0.1	+	9.85	0.176	1
syncytiotrophoblast cell differentiation involved in labyrinthine layer development (GO:0060715)	1	1	0.1	+	9.85	0.176	1
small-subunit processome assembly (GO:0034462)	1	1	0.1	+	9.85	0.176	1
response to injury involved in regulation of muscle adaptation (GO:0014876)	1	1	0.1	+	9.85	0.176	1
response to muscle activity involved in regulation of muscle adaptation (GO:0014873)	1	1	0.1	+	9.85	0.176	1
negative regulation of acute inflammatory response to non-antigenic stimulus (GO:0002878)	1	1	0.1	+	9.85	0.176	1
regulation of acute inflammatory response to non-antigenic stimulus (GO:0002877)	1	1	0.1	+	9.85	0.176	1
negative regulation of translational initiation by iron (GO:0045993)	1	1	0.1	+	9.85	0.176	1
negative regulation of dopamine metabolic process (GO:0045963)	1	1	0.1	+	9.85	0.176	1
DNA methylation on cytosine within a CG sequence (GO:0010424)	2	2	0.2	+	9.85	0.0449	1
alveolar primary septum development (GO:0061143)	1	1	0.1	+	9.85	0.176	1
positive regulation of mitotic cell cycle DNA replication (GO:1903465)	1	1	0.1	+	9.85	0.176	1
negative regulation of catecholamine metabolic process (GO:0045914)	1	1	0.1	+	9.85	0.176	1
Okazaki fragment processing involved in mitotic DNA replication (GO:1903461)	1	1	0.1	+	9.85	0.176	1
negative regulation of renal phosphate excretion (GO:1903403)	1	1	0.1	+	9.85	0.176	1
regulation of renal phosphate excretion (GO:1903402)	1	1	0.1	+	9.85	0.176	1
branch elongation involved in salivary gland morphogenesis (GO:0060667)	1	1	0.1	+	9.85	0.176	1
regulation of branching involved in salivary gland morphogenesis by mesenchymal-epithelial signaling (GO:0060665)	1	1	0.1	+	9.85	0.176	1
mammary gland bud morphogenesis (GO:0060648)	1	1	0.1	+	9.85	0.176	1
chylomicron remnant clearance (GO:0034382)	1	1	0.1	+	9.85	0.176	1
negative regulation of mitochondrial electron transport, NADH to ubiquinone (GO:1902957)	1	1	0.1	+	9.85	0.176	1
negative regulation of tau-protein kinase activity (GO:1902948)	1	1	0.1	+	9.85	0.176	1
mammary gland bud formation (GO:0060615)	1	1	0.1	+	9.85	0.176	1
positive regulation of voltage-gated chloride channel activity (GO:1902943)	1	1	0.1	+	9.85	0.176	1
regulation of voltage-gated chloride channel activity (GO:1902941)	1	1	0.1	+	9.85	0.176	1
negative regulation of anion channel activity (GO:0010360)	1	1	0.1	+	9.85	0.176	1
regulation of B cell cytokine production (GO:0002721)	1	1	0.1	+	9.85	0.176	1
arginine deiminase pathway (GO:0019546)	1	1	0.1	+	9.85	0.176	1
ventricular zone neuroblast division (GO:0021847)	2	2	0.2	+	9.85	0.0449	1
endocardial cushion to mesenchymal transition involved in heart valve formation (GO:0003199)	1	1	0.1	+	9.85	0.176	1
dichotomous subdivision of terminal units involved in mammary gland duct morphogenesis (GO:0060598)	1	1	0.1	+	9.85	0.176	1
fibroblast growth factor receptor signaling pathway involved in mammary gland specification (GO:0060595)	1	1	0.1	+	9.85	0.176	1
cell fate determination involved in pattern specification (GO:0060582)	1	1	0.1	+	9.85	0.176	1
ventral spinal cord interneuron fate determination (GO:0060580)	1	1	0.1	+	9.85	0.176	1
Purkinje myocyte differentiation (GO:0003168)	1	1	0.1	+	9.85	0.176	1
pyrimidine-containing compound transmembrane transport (GO:0072531)	1	1	0.1	+	9.85	0.176	1
purine-containing compound transmembrane transport (GO:0072530)	1	1	0.1	+	9.85	0.176	1
protein localization to spindle microtubule (GO:1902889)	1	1	0.1	+	9.85	0.176	1
regulation of strand invasion (GO:0060542)	1	1	0.1	+	9.85	0.176	1
regulation of protein localization to nucleolus (GO:1904749)	7	6	0.71	+	8.44	0.000587	0.103
ubiquitin-independent protein catabolic process via the multivesicular body sorting pathway (GO:0090611)	5	4	0.51	+	7.88	0.00619	0.572
regulation of catecholamine uptake involved in synaptic transmission (GO:0051940)	4	3	0.41	+	7.39	0.0206	0.967
protein-chromophore linkage (GO:0018298)	4	3	0.41	+	7.39	0.0206	0.964
regulation of dopamine uptake involved in synaptic transmission (GO:0051584)	4	3	0.41	+	7.39	0.0206	0.961
spliceosomal conformational changes to generate catalytic conformation (GO:0000393)	4	3	0.41	+	7.39	0.0206	0.957
regulation of isotype switching to IgA isotypes (GO:0048296)	4	3	0.41	+	7.39	0.0206	0.954
regulation of myofibroblast differentiation (GO:1904760)	4	3	0.41	+	7.39	0.0206	0.951
positive regulation of protein localization to nucleolus (GO:1904751)	4	3	0.41	+	7.39	0.0206	0.947
negative regulation of viral-induced cytoplasmic pattern recognition receptor signaling pathway (GO:0039532)	4	3	0.41	+	7.39	0.0206	0.944
positive regulation of interleukin-10 secretion (GO:2001181)	3	2	0.3	+	6.57	0.0703	1
natural killer cell activation involved in immune response (GO:0002323)	3	2	0.3	+	6.57	0.0703	1
response to host immune response (GO:0052572)	3	2	0.3	+	6.57	0.0703	1
response to immune response of other organism involved in symbiotic interaction (GO:0052564)	3	2	0.3	+	6.57	0.0703	1
viral release from host cell (GO:0019076)	3	2	0.3	+	6.57	0.0703	1
mitotic cytokinesis checkpoint (GO:0044878)	3	2	0.3	+	6.57	0.0703	1
positive regulation of dendritic cell chemotaxis (GO:2000510)	3	2	0.3	+	6.57	0.0703	1
regulation of dendritic cell chemotaxis (GO:2000508)	3	2	0.3	+	6.57	0.0703	1
negative regulation of cellular respiration (GO:1901856)	3	2	0.3	+	6.57	0.0703	1
negative regulation of transcription of nucleolar large rRNA by RNA polymerase I (GO:1901837)	3	2	0.3	+	6.57	0.0703	1
negative regulation of cellular amine metabolic process (GO:0033239)	3	2	0.3	+	6.57	0.0703	1
evasion or tolerance of defense response of other organism involved in symbiotic interaction (GO:0051807)	3	2	0.3	+	6.57	0.0703	1
evasion or tolerance of immune response of other organism involved in symbiotic interaction (GO:0051805)	3	2	0.3	+	6.57	0.0703	1
movement in environment of other organism involved in symbiotic interaction (GO:0052192)	3	2	0.3	+	6.57	0.0703	1
movement in host environment (GO:0052126)	3	2	0.3	+	6.57	0.0703	1
lagging strand elongation (GO:0006273)	3	2	0.3	+	6.57	0.0703	1
positive regulation of growth rate (GO:0040010)	3	2	0.3	+	6.57	0.0703	1
sensory perception of sweet taste (GO:0050916)	3	2	0.3	+	6.57	0.0703	1
negative regulation of pinocytosis (GO:0048550)	3	2	0.3	+	6.57	0.0703	1
postsynaptic intermediate filament cytoskeleton organization (GO:0099185)	3	2	0.3	+	6.57	0.0703	1
positive regulation of translational initiation in response to stress (GO:0032058)	3	2	0.3	+	6.57	0.0703	1
positive regulation of translation in response to stress (GO:0032056)	3	2	0.3	+	6.57	0.0703	1
evasion or tolerance of host immune response (GO:0020012)	3	2	0.3	+	6.57	0.0703	1
positive regulation of NK T cell differentiation (GO:0051138)	3	2	0.3	+	6.57	0.0703	1
exit from host cell (GO:0035891)	3	2	0.3	+	6.57	0.0703	1
exit from host (GO:0035890)	3	2	0.3	+	6.57	0.0703	1
histone H3-K27 trimethylation (GO:0098532)	6	4	0.61	+	6.57	0.00957	0.717
positive regulation of isotype switching to IgA isotypes (GO:0048298)	3	2	0.3	+	6.57	0.0703	1
negative regulation of myofibroblast differentiation (GO:1904761)	3	2	0.3	+	6.57	0.0703	1
negative regulation of purine nucleotide biosynthetic process (GO:1900372)	3	2	0.3	+	6.57	0.0703	1
negative regulation of nucleotide biosynthetic process (GO:0030809)	3	2	0.3	+	6.57	0.0703	1
C-terminal protein deglutamylation (GO:0035609)	3	2	0.3	+	6.57	0.0703	1
evasion or tolerance by virus of host immune response (GO:0030683)	3	2	0.3	+	6.57	0.0703	1
evasion or tolerance of host defense response (GO:0030682)	3	2	0.3	+	6.57	0.0703	1
regulation of synaptic vesicle priming (GO:0010807)	3	2	0.3	+	6.57	0.0703	1
interleukin-17-mediated signaling pathway (GO:0097400)	3	2	0.3	+	6.57	0.0703	1
negative regulation of RIG-I signaling pathway (GO:0039536)	3	2	0.3	+	6.57	0.0703	1
cellular response to interleukin-17 (GO:0097398)	3	2	0.3	+	6.57	0.0703	1
response to interleukin-17 (GO:0097396)	3	2	0.3	+	6.57	0.0703	1
growth hormone secretion (GO:0030252)	3	2	0.3	+	6.57	0.0703	1
U4 snRNA 3'-end processing (GO:0034475)	3	2	0.3	+	6.57	0.0703	1
protein maturation by protein folding (GO:0022417)	3	2	0.3	+	6.57	0.0703	1
regulation of mitotic cell cycle DNA replication (GO:1903463)	3	2	0.3	+	6.57	0.0703	1
septum secundum development (GO:0003285)	3	2	0.3	+	6.57	0.0703	1
branchiomeric skeletal muscle development (GO:0014707)	3	2	0.3	+	6.57	0.0703	1
positive regulation of epithelial cell proliferation involved in lung morphogenesis (GO:0060501)	3	2	0.3	+	6.57	0.0703	1
histone H3-K36 demethylation (GO:0070544)	8	5	0.81	+	6.16	0.00451	0.479
positive regulation of DNA topoisomerase (ATP-hydrolyzing) activity (GO:2000373)	5	3	0.51	+	5.91	0.0307	1
regulation of DNA topoisomerase (ATP-hydrolyzing) activity (GO:2000371)	5	3	0.51	+	5.91	0.0307	1
modulation of signal transduction in other organism involved in symbiotic interaction (GO:0052250)	5	3	0.51	+	5.91	0.0307	1
modulation of signal transduction in other organism (GO:0044501)	5	3	0.51	+	5.91	0.0307	1
negative regulation of protein localization to cell surface (GO:2000009)	5	3	0.51	+	5.91	0.0307	1
regulation of cyclic-nucleotide phosphodiesterase activity (GO:0051342)	5	3	0.51	+	5.91	0.0307	1
ribosomal large subunit export from nucleus (GO:0000055)	5	3	0.51	+	5.91	0.0307	1
positive regulation of isomerase activity (GO:0010912)	5	3	0.51	+	5.91	0.0307	1
regulation of isomerase activity (GO:0010911)	5	3	0.51	+	5.91	0.0307	1
negative regulation of alpha-beta T cell proliferation (GO:0046642)	5	3	0.51	+	5.91	0.0307	1
regulation of collagen fibril organization (GO:1904026)	5	3	0.51	+	5.91	0.0307	1
positive regulation of ryanodine-sensitive calcium-release channel activity (GO:0060316)	7	4	0.71	+	5.63	0.014	0.826
positive regulation of extrinsic apoptotic signaling pathway via death domain receptors (GO:1902043)	7	4	0.71	+	5.63	0.014	0.822
negative regulation of vascular smooth muscle cell differentiation (GO:1905064)	7	4	0.71	+	5.63	0.014	0.819
negative regulation of chromatin silencing (GO:0031936)	18	10	1.83	+	5.47	0.000118	0.029
histone H3-K27 methylation (GO:0070734)	11	6	1.12	+	5.37	0.00307	0.373
negative regulation of autophagosome assembly (GO:1902902)	11	6	1.12	+	5.37	0.00307	0.37
DNA ligation (GO:0006266)	10	5	1.02	+	4.93	0.00901	0.707
detection of calcium ion (GO:0005513)	10	5	1.02	+	4.93	0.00901	0.703
negative regulation of cellular amino acid metabolic process (GO:0045763)	2	1	0.2	+	4.93	0.252	1
negative regulation of action potential (GO:0045759)	2	1	0.2	+	4.93	0.252	1
orbitofrontal cortex development (GO:0021769)	4	2	0.41	+	4.93	0.0991	1
pronephric nephron tubule development (GO:0039020)	2	1	0.2	+	4.93	0.252	1
pronephric nephron development (GO:0039019)	2	1	0.2	+	4.93	0.252	1
alditol metabolic process (GO:0019400)	4	2	0.41	+	4.93	0.0991	1
bronchiole development (GO:0060435)	2	1	0.2	+	4.93	0.252	1
voluntary skeletal muscle contraction (GO:0003010)	2	1	0.2	+	4.93	0.252	1
positive regulation of maintenance of mitotic sister chromatid cohesion (GO:0034184)	4	2	0.41	+	4.93	0.0991	1
lung vasculature development (GO:0060426)	4	2	0.41	+	4.93	0.0991	1
positive regulation of toll-like receptor 3 signaling pathway (GO:0034141)	2	1	0.2	+	4.93	0.252	1
establishment or maintenance of cell polarity regulating cell shape (GO:0071963)	2	1	0.2	+	4.93	0.252	1
activation-induced cell death of T cells (GO:0006924)	4	2	0.41	+	4.93	0.0991	1
positive regulation of growth hormone receptor signaling pathway (GO:0060399)	2	1	0.2	+	4.93	0.252	1
regulation of estradiol secretion (GO:2000864)	2	1	0.2	+	4.93	0.252	1
rescue of stalled ribosome (GO:0072344)	2	1	0.2	+	4.93	0.252	1
positive regulation of glucocorticoid secretion (GO:2000851)	2	1	0.2	+	4.93	0.252	1
regulation of parathyroid hormone secretion (GO:2000828)	2	1	0.2	+	4.93	0.252	1
positive regulation of androgen receptor activity (GO:2000825)	2	1	0.2	+	4.93	0.252	1
positive regulation of maintenance of sister chromatid cohesion (GO:0034093)	4	2	0.41	+	4.93	0.0991	1
maintenance of mitotic sister chromatid cohesion (GO:0034088)	2	1	0.2	+	4.93	0.252	1
maintenance of sister chromatid cohesion (GO:0034086)	2	1	0.2	+	4.93	0.252	1
establishment of sister chromatid cohesion (GO:0034085)	4	2	0.41	+	4.93	0.0991	1
negative regulation of ryanodine-sensitive calcium-release channel activity (GO:0060315)	6	3	0.61	+	4.93	0.043	1
positive regulation of circadian sleep/wake cycle, non-REM sleep (GO:0046010)	2	1	0.2	+	4.93	0.252	1
purine nucleoside bisphosphate catabolic process (GO:0034034)	2	1	0.2	+	4.93	0.252	1
cellular response to norepinephrine stimulus (GO:0071874)	2	1	0.2	+	4.93	0.252	1
ribonucleoside bisphosphate catabolic process (GO:0034031)	2	1	0.2	+	4.93	0.252	1
mRNA alternative polyadenylation (GO:0110104)	4	2	0.41	+	4.93	0.0991	1
triglyceride-rich lipoprotein particle clearance (GO:0071830)	2	1	0.2	+	4.93	0.252	1
response to mycotoxin (GO:0010046)	2	1	0.2	+	4.93	0.252	1
granuloma formation (GO:0002432)	2	1	0.2	+	4.93	0.252	1
positive regulation of microtubule plus-end binding (GO:1903033)	2	1	0.2	+	4.93	0.252	1
regulation of microtubule plus-end binding (GO:1903031)	2	1	0.2	+	4.93	0.252	1
negative regulation of RNA polymerase II regulatory region sequence-specific DNA binding (GO:1903026)	6	3	0.61	+	4.93	0.043	1
negative regulation of mesenchymal cell proliferation involved in lung development (GO:2000791)	2	1	0.2	+	4.93	0.252	1
regulation of mesenchymal cell proliferation involved in lung development (GO:2000790)	2	1	0.2	+	4.93	0.252	1
metanephric glomerular mesangial cell differentiation (GO:0072254)	2	1	0.2	+	4.93	0.252	1
B-1 B cell differentiation (GO:0001923)	2	1	0.2	+	4.93	0.252	1
positive regulation of hh target transcription factor activity (GO:0007228)	2	1	0.2	+	4.93	0.252	1
signal transduction downstream of smoothened (GO:0007227)	2	1	0.2	+	4.93	0.252	1
phospholipase C-activating G protein-coupled acetylcholine receptor signaling pathway (GO:0007207)	2	1	0.2	+	4.93	0.252	1
protein localization to nucleolus (GO:1902570)	6	3	0.61	+	4.93	0.043	1
metanephric mesangial cell differentiation (GO:0072209)	2	1	0.2	+	4.93	0.252	1
regulation of cardiac vascular smooth muscle cell differentiation (GO:2000722)	2	1	0.2	+	4.93	0.252	1
DNA strand resection involved in replication fork processing (GO:0110025)	2	1	0.2	+	4.93	0.252	1
specification of axis polarity (GO:0065001)	2	1	0.2	+	4.93	0.252	1
positive regulation of lens epithelial cell proliferation (GO:2001111)	2	1	0.2	+	4.93	0.252	1
positive regulation of interleukin-4 biosynthetic process (GO:0045404)	2	1	0.2	+	4.93	0.252	1
regulation of lens epithelial cell proliferation (GO:2001109)	2	1	0.2	+	4.93	0.252	1
positive regulation of inositol trisphosphate biosynthetic process (GO:0032962)	2	1	0.2	+	4.93	0.252	1
regulation of SREBP signaling pathway (GO:2000638)	2	1	0.2	+	4.93	0.252	1
pronephros morphogenesis (GO:0072114)	2	1	0.2	+	4.93	0.252	1
sphingomyelin metabolic process (GO:0006684)	2	1	0.2	+	4.93	0.252	1
positive regulation of attachment of mitotic spindle microtubules to kinetochore (GO:1902425)	2	1	0.2	+	4.93	0.252	1
regulation of attachment of mitotic spindle microtubules to kinetochore (GO:1902423)	2	1	0.2	+	4.93	0.252	1
negative regulation of mononuclear cell migration (GO:0071676)	4	2	0.41	+	4.93	0.0991	1
smooth muscle cell chemotaxis (GO:0071670)	2	1	0.2	+	4.93	0.252	1
astrocyte activation involved in immune response (GO:0002265)	2	1	0.2	+	4.93	0.252	1
response to molecule of fungal origin (GO:0002238)	2	1	0.2	+	4.93	0.252	1
negative regulation of integrin-mediated signaling pathway (GO:2001045)	2	1	0.2	+	4.93	0.252	1
evasion or tolerance of host defenses by virus (GO:0019049)	4	2	0.41	+	4.93	0.0991	1
membrane raft polarization (GO:0001766)	2	1	0.2	+	4.93	0.252	1
positive regulation of metanephric mesenchymal cell migration (GO:2000591)	2	1	0.2	+	4.93	0.252	1
negative regulation of platelet-derived growth factor receptor-alpha signaling pathway (GO:2000584)	2	1	0.2	+	4.93	0.252	1
negative regulation of CD4-positive, alpha-beta T cell proliferation (GO:2000562)	4	2	0.41	+	4.93	0.0991	1
negative regulation of DNA endoreduplication (GO:0032876)	6	3	0.61	+	4.93	0.043	1
tyrosine metabolic process (GO:0006570)	2	1	0.2	+	4.93	0.252	1
nuclear cell cycle DNA replication initiation (GO:1902315)	4	2	0.41	+	4.93	0.0991	1
cytoplasmic translational termination (GO:0002184)	2	1	0.2	+	4.93	0.252	1
tRNA wobble position uridine thiolation (GO:0002143)	2	1	0.2	+	4.93	0.252	1
positive regulation of catecholamine uptake involved in synaptic transmission (GO:0051944)	2	1	0.2	+	4.93	0.252	1
negative regulation of post-translational protein modification (GO:1901874)	2	1	0.2	+	4.93	0.252	1
catecholamine uptake involved in synaptic transmission (GO:0051934)	2	1	0.2	+	4.93	0.252	1
regulation of post-translational protein modification (GO:1901873)	2	1	0.2	+	4.93	0.252	1
cellular response to mycophenolic acid (GO:0071506)	2	1	0.2	+	4.93	0.252	1
response to mycophenolic acid (GO:0071505)	2	1	0.2	+	4.93	0.252	1
cellular response to nitrosative stress (GO:0071500)	2	1	0.2	+	4.93	0.252	1
T-tubule organization (GO:0033292)	4	2	0.41	+	4.93	0.0991	1
endothelial cell-matrix adhesion (GO:0090673)	2	1	0.2	+	4.93	0.252	1
negative regulation of cAMP-dependent protein kinase activity (GO:2000480)	8	4	0.81	+	4.93	0.0194	0.967
pre-replicative complex assembly involved in cell cycle DNA replication (GO:1902299)	4	2	0.41	+	4.93	0.0991	1
cell cycle DNA replication initiation (GO:1902292)	4	2	0.41	+	4.93	0.0991	1
DNA methylation on cytosine (GO:0032776)	4	2	0.41	+	4.93	0.0991	1
positive regulation of intrinsic apoptotic signaling pathway by p53 class mediator (GO:1902255)	2	1	0.2	+	4.93	0.252	1
cellular response to UV-B (GO:0071493)	2	1	0.2	+	4.93	0.252	1
cellular response to blue light (GO:0071483)	2	1	0.2	+	4.93	0.252	1
regulation of translational initiation by iron (GO:0006447)	2	1	0.2	+	4.93	0.252	1
regulation of gamma-aminobutyric acid secretion (GO:0014052)	2	1	0.2	+	4.93	0.252	1
threonyl-tRNA aminoacylation (GO:0006435)	2	1	0.2	+	4.93	0.252	1
cellular response to dsDNA (GO:1990786)	2	1	0.2	+	4.93	0.252	1
response to dsDNA (GO:1990784)	2	1	0.2	+	4.93	0.252	1
glutamyl-tRNA aminoacylation (GO:0006424)	2	1	0.2	+	4.93	0.252	1
general adaptation syndrome (GO:0051866)	2	1	0.2	+	4.93	0.252	1
regulation of circadian sleep/wake cycle, non-REM sleep (GO:0045188)	2	1	0.2	+	4.93	0.252	1
evasion or tolerance of defenses of other organism involved in symbiotic interaction (GO:0051834)	4	2	0.41	+	4.93	0.0991	1
avoidance of defenses of other organism involved in symbiotic interaction (GO:0051832)	4	2	0.41	+	4.93	0.0991	1
clustering of voltage-gated potassium channels (GO:0045163)	2	1	0.2	+	4.93	0.252	1
negative regulation of peptidyl-serine phosphorylation of STAT protein (GO:0033140)	2	1	0.2	+	4.93	0.252	1
lipid export from cell (GO:0140353)	2	1	0.2	+	4.93	0.252	1
mitochondrial tRNA methylation (GO:0070901)	2	1	0.2	+	4.93	0.252	1
positive regulation of chemokine (C-X-C motif) ligand 1 production (GO:2000340)	2	1	0.2	+	4.93	0.252	1
regulation of chemokine (C-X-C motif) ligand 1 production (GO:2000338)	2	1	0.2	+	4.93	0.252	1
mRNA 3'-end processing by stem-loop binding and cleavage (GO:0006398)	4	2	0.41	+	4.93	0.0991	1
induction of synaptic vesicle exocytosis by positive regulation of presynaptic cytosolic calcium ion concentration (GO:0099703)	2	1	0.2	+	4.93	0.252	1
response to host defenses (GO:0052200)	4	2	0.41	+	4.93	0.0991	1
transcription elongation from RNA polymerase I promoter (GO:0006362)	12	6	1.22	+	4.93	0.00425	0.466
peptidyl-serine ADP-ribosylation (GO:0018312)	2	1	0.2	+	4.93	0.252	1
cellular response to interleukin-18 (GO:0071351)	2	1	0.2	+	4.93	0.252	1
G0 to G1 transition (GO:0045023)	2	1	0.2	+	4.93	0.252	1
DNA deamination (GO:0045006)	2	1	0.2	+	4.93	0.252	1
DNA replication proofreading (GO:0045004)	2	1	0.2	+	4.93	0.252	1
oncogene-induced cell senescence (GO:0090402)	2	1	0.2	+	4.93	0.252	1
regulation of translation at postsynapse (GO:0140245)	2	1	0.2	+	4.93	0.252	1
response to defenses of other organism involved in symbiotic interaction (GO:0052173)	4	2	0.41	+	4.93	0.0991	1
regulation of glutamate metabolic process (GO:2000211)	2	1	0.2	+	4.93	0.252	1
positive regulation of anoikis (GO:2000210)	4	2	0.41	+	4.93	0.0991	1
regulation of Fas signaling pathway (GO:1902044)	2	1	0.2	+	4.93	0.252	1
leading strand elongation (GO:0006272)	2	1	0.2	+	4.93	0.252	1
pre-replicative complex assembly involved in nuclear cell cycle DNA replication (GO:0006267)	4	2	0.41	+	4.93	0.0991	1
cellular response to molecule of fungal origin (GO:0071226)	2	1	0.2	+	4.93	0.252	1
cellular response to bacterial lipopeptide (GO:0071221)	2	1	0.2	+	4.93	0.252	1
cellular response to bacterial lipoprotein (GO:0071220)	2	1	0.2	+	4.93	0.252	1
negative regulation of serotonin uptake (GO:0051612)	2	1	0.2	+	4.93	0.252	1
regulation of serotonin uptake (GO:0051611)	2	1	0.2	+	4.93	0.252	1
positive regulation of amyloid fibril formation (GO:1905908)	2	1	0.2	+	4.93	0.252	1
negative regulation of oxidative phosphorylation (GO:0090324)	2	1	0.2	+	4.93	0.252	1
regulation of translation at postsynapse, modulating synaptic transmission (GO:0099578)	2	1	0.2	+	4.93	0.252	1
replicative cell aging (GO:0001302)	4	2	0.41	+	4.93	0.0991	1
synaptic signaling via neuropeptide (GO:0099538)	2	1	0.2	+	4.93	0.252	1
positive regulation of presynaptic cytosolic calcium concentration (GO:0099533)	2	1	0.2	+	4.93	0.252	1
peptidyl-cysteine oxidation (GO:0018171)	2	1	0.2	+	4.93	0.252	1
evasion or tolerance of host defenses (GO:0044415)	4	2	0.41	+	4.93	0.0991	1
avoidance of host defenses (GO:0044413)	4	2	0.41	+	4.93	0.0991	1
protein urmylation (GO:0032447)	2	1	0.2	+	4.93	0.252	1
positive regulation of sodium:proton antiporter activity (GO:0032417)	2	1	0.2	+	4.93	0.252	1
positive regulation of dopamine uptake involved in synaptic transmission (GO:0051586)	2	1	0.2	+	4.93	0.252	1
dopamine uptake involved in synaptic transmission (GO:0051583)	2	1	0.2	+	4.93	0.252	1
negative regulation of neurotransmitter uptake (GO:0051581)	2	1	0.2	+	4.93	0.252	1
entry of viral genome into host nucleus through nuclear pore complex via importin (GO:0075506)	2	1	0.2	+	4.93	0.252	1
smooth endoplasmic reticulum calcium ion homeostasis (GO:0051563)	2	1	0.2	+	4.93	0.252	1
mitochondrion-endoplasmic reticulum membrane tethering (GO:1990456)	2	1	0.2	+	4.93	0.252	1
negative regulation of keratinocyte migration (GO:0051548)	2	1	0.2	+	4.93	0.252	1
negative regulation of osteoclast proliferation (GO:0090291)	2	1	0.2	+	4.93	0.252	1
protein localization to nuclear pore (GO:0090204)	2	1	0.2	+	4.93	0.252	1
regulation of determination of dorsal identity (GO:2000015)	2	1	0.2	+	4.93	0.252	1
glycerol metabolic process (GO:0006071)	4	2	0.41	+	4.93	0.0991	1
N-terminal peptidyl-glycine N-myristoylation (GO:0018008)	2	1	0.2	+	4.93	0.252	1
nuclear retention of unspliced pre-mRNA at the site of transcription (GO:0071048)	2	1	0.2	+	4.93	0.252	1
positive regulation of cortisol secretion (GO:0051464)	2	1	0.2	+	4.93	0.252	1
nuclear mRNA surveillance of spliceosomal pre-mRNA splicing (GO:0071030)	2	1	0.2	+	4.93	0.252	1
collateral sprouting in absence of injury (GO:0048669)	2	1	0.2	+	4.93	0.252	1
central nervous system myelin maintenance (GO:0032286)	2	1	0.2	+	4.93	0.252	1
sensory perception of umami taste (GO:0050917)	2	1	0.2	+	4.93	0.252	1
negative regulation of synaptic transmission, dopaminergic (GO:0032227)	2	1	0.2	+	4.93	0.252	1
tRNA (guanine-N7)-methylation (GO:0106004)	2	1	0.2	+	4.93	0.252	1
regulation of plasma membrane repair (GO:1905684)	2	1	0.2	+	4.93	0.252	1
female meiosis chromosome separation (GO:0051309)	2	1	0.2	+	4.93	0.252	1
negative regulation of ribosome biogenesis (GO:0090071)	2	1	0.2	+	4.93	0.252	1
negative regulation of thrombin-activated receptor signaling pathway (GO:0070495)	2	1	0.2	+	4.93	0.252	1
regulation of thrombin-activated receptor signaling pathway (GO:0070494)	2	1	0.2	+	4.93	0.252	1
negative regulation of monocyte chemotaxis (GO:0090027)	2	1	0.2	+	4.93	0.252	1
histone H3-K14 acetylation (GO:0044154)	2	1	0.2	+	4.93	0.252	1
positive regulation of appetite (GO:0032100)	2	1	0.2	+	4.93	0.252	1
negative regulation of release of sequestered calcium ion into cytosol (GO:0051280)	6	3	0.61	+	4.93	0.043	1
blue light signaling pathway (GO:0009785)	2	1	0.2	+	4.93	0.252	1
negative regulation of protein autoubiquitination (GO:1905524)	2	1	0.2	+	4.93	0.252	1
negative regulation of trophoblast cell migration (GO:1901164)	2	1	0.2	+	4.93	0.252	1
response to bacterial lipopeptide (GO:0070339)	2	1	0.2	+	4.93	0.252	1
synaptic vesicle recycling via endosome (GO:0036466)	4	2	0.41	+	4.93	0.0991	1
positive regulation of response to food (GO:0032097)	2	1	0.2	+	4.93	0.252	1
senescence-associated heterochromatin focus assembly (GO:0035986)	2	1	0.2	+	4.93	0.252	1
response to host (GO:0075136)	4	2	0.41	+	4.93	0.0991	1
cleavage in ITS2 between 5.8S rRNA and LSU-rRNA of tricistronic rRNA transcript (SSU-rRNA, 5.8S rRNA, LSU-rRNA) (GO:0000448)	2	1	0.2	+	4.93	0.252	1
negative regulation of DNA duplex unwinding (GO:1905463)	2	1	0.2	+	4.93	0.252	1
regulation of DNA duplex unwinding (GO:1905462)	2	1	0.2	+	4.93	0.252	1
positive regulation of vascular associated smooth muscle cell apoptotic process (GO:1905461)	4	2	0.41	+	4.93	0.0991	1
negative regulation of vascular associated smooth muscle cell apoptotic process (GO:1905460)	2	1	0.2	+	4.93	0.252	1
regulation of translational initiation in response to stress (GO:0043558)	8	4	0.81	+	4.93	0.0194	0.964
regulation of vascular associated smooth muscle cell apoptotic process (GO:1905459)	6	3	0.61	+	4.93	0.043	1
steroid hormone secretion (GO:0035929)	2	1	0.2	+	4.93	0.252	1
regulation of NK T cell proliferation (GO:0051140)	2	1	0.2	+	4.93	0.252	1
inhibition of cysteine-type endopeptidase activity involved in apoptotic process (GO:1990001)	4	2	0.41	+	4.93	0.0991	1
response to blue light (GO:0009637)	2	1	0.2	+	4.93	0.252	1
negative regulation of fermentation (GO:1901003)	2	1	0.2	+	4.93	0.252	1
pre-replicative complex assembly (GO:0036388)	4	2	0.41	+	4.93	0.0991	1
transcription factor catabolic process (GO:0036369)	2	1	0.2	+	4.93	0.252	1
negative regulation of maintenance of mitotic sister chromatid cohesion, telomeric (GO:1904908)	2	1	0.2	+	4.93	0.252	1
regulation of maintenance of mitotic sister chromatid cohesion, telomeric (GO:1904907)	2	1	0.2	+	4.93	0.252	1
palmitic acid biosynthetic process (GO:1900535)	2	1	0.2	+	4.93	0.252	1
palmitic acid metabolic process (GO:1900533)	2	1	0.2	+	4.93	0.252	1
umbilical cord morphogenesis (GO:0036304)	2	1	0.2	+	4.93	0.252	1
cis assembly of pre-catalytic spliceosome (GO:0000354)	2	1	0.2	+	4.93	0.252	1
generation of catalytic spliceosome for second transesterification step (GO:0000350)	2	1	0.2	+	4.93	0.252	1
regulation of fermentation (GO:0043465)	2	1	0.2	+	4.93	0.252	1
regulation of gastric motility (GO:1905333)	2	1	0.2	+	4.93	0.252	1
polynucleotide 3' dephosphorylation (GO:0098506)	2	1	0.2	+	4.93	0.252	1
negative regulation of Golgi to plasma membrane protein transport (GO:0042997)	2	1	0.2	+	4.93	0.252	1
positive regulation of amyloid precursor protein biosynthetic process (GO:0042986)	2	1	0.2	+	4.93	0.252	1
negative regulation of DNA recombination at telomere (GO:0048239)	2	1	0.2	+	4.93	0.252	1
negative regulation of protein localization to chromosome, telomeric region (GO:1904815)	2	1	0.2	+	4.93	0.252	1
positive regulation of protein oxidation (GO:1904808)	2	1	0.2	+	4.93	0.252	1
regulation of protein oxidation (GO:1904806)	2	1	0.2	+	4.93	0.252	1
positive regulation of metanephric mesenchymal cell migration by platelet-derived growth factor receptor-beta signaling pathway (GO:0035793)	2	1	0.2	+	4.93	0.252	1
negative regulation of CD8-positive, alpha-beta T cell differentiation (GO:0043377)	2	1	0.2	+	4.93	0.252	1
negative regulation of aspartic-type peptidase activity (GO:1905246)	2	1	0.2	+	4.93	0.252	1
natural killer cell degranulation (GO:0043320)	2	1	0.2	+	4.93	0.252	1
positive regulation of telomeric DNA binding (GO:1904744)	2	1	0.2	+	4.93	0.252	1
negative regulation of telomeric DNA binding (GO:1904743)	2	1	0.2	+	4.93	0.252	1
regulation of telomeric DNA binding (GO:1904742)	4	2	0.41	+	4.93	0.0991	1
regulation of polarized epithelial cell differentiation (GO:0030860)	2	1	0.2	+	4.93	0.252	1
catecholamine secretion (GO:0050432)	2	1	0.2	+	4.93	0.252	1
cellular response to mycotoxin (GO:0036146)	2	1	0.2	+	4.93	0.252	1
negative regulation of chaperone-mediated autophagy (GO:1904715)	2	1	0.2	+	4.93	0.252	1
midbody abscission (GO:0061952)	16	8	1.62	+	4.93	0.000972	0.153
positive regulation of protein serine/threonine phosphatase activity (GO:1905184)	2	1	0.2	+	4.93	0.252	1
negative regulation of cardiac muscle tissue regeneration (GO:1905179)	2	1	0.2	+	4.93	0.252	1
regulation of cardiac muscle tissue regeneration (GO:1905178)	2	1	0.2	+	4.93	0.252	1
interleukin-18-mediated signaling pathway (GO:0035655)	2	1	0.2	+	4.93	0.252	1
tRNA transcription by RNA polymerase III (GO:0042797)	6	3	0.61	+	4.93	0.043	1
5S class rRNA transcription by RNA polymerase III (GO:0042791)	6	3	0.61	+	4.93	0.043	1
nucleolar large rRNA transcription by RNA polymerase I (GO:0042790)	2	1	0.2	+	4.93	0.252	1
negative regulation of type B pancreatic cell proliferation (GO:1904691)	2	1	0.2	+	4.93	0.252	1
positive regulation of somatic stem cell population maintenance (GO:1904674)	2	1	0.2	+	4.93	0.252	1
regulation of phenotypic switching (GO:1900239)	4	2	0.41	+	4.93	0.0991	1
regulation of metanephric mesenchymal cell migration by platelet-derived growth factor receptor-beta signaling pathway (GO:1900238)	2	1	0.2	+	4.93	0.252	1
chromatin silencing at centromere (GO:0030702)	2	1	0.2	+	4.93	0.252	1
urea cycle (GO:0000050)	2	1	0.2	+	4.93	0.252	1
histone H4-K20 demethylation (GO:0035574)	2	1	0.2	+	4.93	0.252	1
regulation of interleukin-17 secretion (GO:1905076)	2	1	0.2	+	4.93	0.252	1
oxidative single-stranded RNA demethylation (GO:0035553)	2	1	0.2	+	4.93	0.252	1
allantois development (GO:1905069)	2	1	0.2	+	4.93	0.252	1
DNA replication, removal of RNA primer (GO:0043137)	2	1	0.2	+	4.93	0.252	1
proline transmembrane transport (GO:0035524)	2	1	0.2	+	4.93	0.252	1
thelarche (GO:0042695)	2	1	0.2	+	4.93	0.252	1
late endosomal microautophagy (GO:0061738)	4	2	0.41	+	4.93	0.0991	1
atrial cardiac muscle cell development (GO:0055014)	2	1	0.2	+	4.93	0.252	1
atrial cardiac muscle cell differentiation (GO:0055011)	2	1	0.2	+	4.93	0.252	1
polyamine transport (GO:0015846)	2	1	0.2	+	4.93	0.252	1
L-cystine transport (GO:0015811)	2	1	0.2	+	4.93	0.252	1
L-alanine transport (GO:0015808)	2	1	0.2	+	4.93	0.252	1
nuclear migration along microfilament (GO:0031022)	2	1	0.2	+	4.93	0.252	1
basic amino acid transport (GO:0015802)	2	1	0.2	+	4.93	0.252	1
regulation of translational initiation by eIF2 alpha phosphorylation (GO:0010998)	4	2	0.41	+	4.93	0.0991	1
chemoattraction of axon (GO:0061642)	2	1	0.2	+	4.93	0.252	1
positive regulation of anion transmembrane transport (GO:1903961)	2	1	0.2	+	4.93	0.252	1
negative regulation of endoplasmic reticulum stress-induced eIF2 alpha phosphorylation (GO:1903912)	2	1	0.2	+	4.93	0.252	1
positive regulation of hippo signaling (GO:0035332)	2	1	0.2	+	4.93	0.252	1
glutamine family amino acid biosynthetic process (GO:0009084)	4	2	0.41	+	4.93	0.0991	1
modulation by virus of host gene expression (GO:0039656)	2	1	0.2	+	4.93	0.252	1
negative regulation of dendrite extension (GO:1903860)	2	1	0.2	+	4.93	0.252	1
modification by virus of host mRNA processing (GO:0046778)	2	1	0.2	+	4.93	0.252	1
histone H4-K20 trimethylation (GO:0034773)	6	3	0.61	+	4.93	0.043	1
regulation of polynucleotide adenylyltransferase activity (GO:1904245)	2	1	0.2	+	4.93	0.252	1
regulation of mRNA export from nucleus (GO:0010793)	4	2	0.41	+	4.93	0.0991	1
negative regulation of circadian sleep/wake cycle, REM sleep (GO:0042322)	2	1	0.2	+	4.93	0.252	1
regulation of circadian sleep/wake cycle, REM sleep (GO:0042320)	2	1	0.2	+	4.93	0.252	1
negative regulation of transcription from RNA polymerase II promoter in response to UV-induced DNA damage (GO:0010768)	2	1	0.2	+	4.93	0.252	1
neuroblast migration (GO:0097402)	2	1	0.2	+	4.93	0.252	1
positive regulation of hydrogen peroxide metabolic process (GO:0010726)	2	1	0.2	+	4.93	0.252	1
positive regulation of norepinephrine secretion (GO:0010701)	2	1	0.2	+	4.93	0.252	1
regulation of DNA double-strand break processing (GO:1903775)	2	1	0.2	+	4.93	0.252	1
positive regulation of potassium ion export across plasma membrane (GO:1903766)	2	1	0.2	+	4.93	0.252	1
regulation of MDA-5 signaling pathway (GO:0039533)	4	2	0.41	+	4.93	0.0991	1
cardiac vascular smooth muscle cell development (GO:0060948)	2	1	0.2	+	4.93	0.252	1
epithelial to mesenchymal transition involved in cardiac fibroblast development (GO:0060940)	2	1	0.2	+	4.93	0.252	1
response to prostaglandin F (GO:0034696)	2	1	0.2	+	4.93	0.252	1
His-Purkinje system cell differentiation (GO:0060932)	2	1	0.2	+	4.93	0.252	1
atrioventricular node cell development (GO:0060928)	2	1	0.2	+	4.93	0.252	1
atrioventricular node cell differentiation (GO:0060922)	2	1	0.2	+	4.93	0.252	1
mesenchymal cell proliferation involved in lung development (GO:0060916)	2	1	0.2	+	4.93	0.252	1
alpha-beta T cell proliferation (GO:0046633)	2	1	0.2	+	4.93	0.252	1
response to antipsychotic drug (GO:0097332)	2	1	0.2	+	4.93	0.252	1
cardiac muscle cell apoptotic process (GO:0010659)	2	1	0.2	+	4.93	0.252	1
striated muscle cell apoptotic process (GO:0010658)	2	1	0.2	+	4.93	0.252	1
protein localization to microvillus (GO:1904106)	2	1	0.2	+	4.93	0.252	1
adult feeding behavior (GO:0008343)	2	1	0.2	+	4.93	0.252	1
regulation of transcription from RNA polymerase II promoter in response to arsenic-containing substance (GO:0061394)	2	1	0.2	+	4.93	0.252	1
closure of optic fissure (GO:0061386)	2	1	0.2	+	4.93	0.252	1
positive regulation of chaperone-mediated protein folding (GO:1903646)	2	1	0.2	+	4.93	0.252	1
saliva secretion (GO:0046541)	2	1	0.2	+	4.93	0.252	1
regulation of cell differentiation involved in embryonic placenta development (GO:0060800)	4	2	0.41	+	4.93	0.0991	1
protoporphyrinogen IX metabolic process (GO:0046501)	4	2	0.41	+	4.93	0.0991	1
proteoglycan catabolic process (GO:0030167)	2	1	0.2	+	4.93	0.252	1
pancreatic juice secretion (GO:0030157)	2	1	0.2	+	4.93	0.252	1
positive regulation of collagen fibril organization (GO:1904028)	2	1	0.2	+	4.93	0.252	1
negative regulation of collagen fibril organization (GO:1904027)	2	1	0.2	+	4.93	0.252	1
positive regulation of eating behavior (GO:1904000)	2	1	0.2	+	4.93	0.252	1
negative regulation of exosomal secretion (GO:1903542)	2	1	0.2	+	4.93	0.252	1
positive regulation of single strand break repair (GO:1903518)	2	1	0.2	+	4.93	0.252	1
pulmonary myocardium development (GO:0003350)	2	1	0.2	+	4.93	0.252	1
cellular response to diamide (GO:0072738)	2	1	0.2	+	4.93	0.252	1
response to diamide (GO:0072737)	2	1	0.2	+	4.93	0.252	1
septum transversum development (GO:0003343)	2	1	0.2	+	4.93	0.252	1
proepicardium development (GO:0003342)	2	1	0.2	+	4.93	0.252	1
mammary gland branching involved in thelarche (GO:0060744)	2	1	0.2	+	4.93	0.252	1
pancreatic PP cell fate commitment (GO:0003329)	2	1	0.2	+	4.93	0.252	1
pancreatic A cell fate commitment (GO:0003326)	2	1	0.2	+	4.93	0.252	1
positive regulation of inositol phosphate biosynthetic process (GO:0060732)	6	3	0.61	+	4.93	0.043	1
pancreatic PP cell differentiation (GO:0003312)	2	1	0.2	+	4.93	0.252	1
cholesterol esterification (GO:0034435)	2	1	0.2	+	4.93	0.252	1
sterol esterification (GO:0034434)	2	1	0.2	+	4.93	0.252	1
steroid esterification (GO:0034433)	2	1	0.2	+	4.93	0.252	1
positive regulation of hypersensitivity (GO:0002885)	2	1	0.2	+	4.93	0.252	1
regulation of hypersensitivity (GO:0002883)	2	1	0.2	+	4.93	0.252	1
esophagus smooth muscle contraction (GO:0014846)	2	1	0.2	+	4.93	0.252	1
gastro-intestinal system smooth muscle contraction (GO:0014831)	2	1	0.2	+	4.93	0.252	1
positive regulation of acute inflammatory response to antigenic stimulus (GO:0002866)	2	1	0.2	+	4.93	0.252	1
negative regulation of acute inflammatory response to antigenic stimulus (GO:0002865)	2	1	0.2	+	4.93	0.252	1
regulation of acute inflammatory response to antigenic stimulus (GO:0002864)	4	2	0.41	+	4.93	0.0991	1
positive regulation of inflammatory response to antigenic stimulus (GO:0002863)	2	1	0.2	+	4.93	0.252	1
release of sequestered calcium ion into cytosol by sarcoplasmic reticulum (GO:0014808)	6	3	0.61	+	4.93	0.043	1
negative regulation of chromatin silencing at rDNA (GO:0061188)	2	1	0.2	+	4.93	0.252	1
regulation of chromatin silencing at rDNA (GO:0061187)	2	1	0.2	+	4.93	0.252	1
negative regulation of mitotic cell cycle DNA replication (GO:1903464)	2	1	0.2	+	4.93	0.252	1
protein transport from ciliary membrane to plasma membrane (GO:1903445)	2	1	0.2	+	4.93	0.252	1
regulation of DNA recombination at telomere (GO:0072695)	2	1	0.2	+	4.93	0.252	1
negative regulation of synaptic vesicle recycling (GO:1903422)	2	1	0.2	+	4.93	0.252	1
urea metabolic process (GO:0019627)	2	1	0.2	+	4.93	0.252	1
cardiac septum cell differentiation (GO:0003292)	2	1	0.2	+	4.93	0.252	1
atrial septum secundum morphogenesis (GO:0003290)	2	1	0.2	+	4.93	0.252	1
apoptotic process involved in heart morphogenesis (GO:0003278)	2	1	0.2	+	4.93	0.252	1
epithelial cell proliferation involved in salivary gland morphogenesis (GO:0060664)	2	1	0.2	+	4.93	0.252	1
interleukin-17 secretion (GO:0072615)	2	1	0.2	+	4.93	0.252	1
mitotic DNA replication initiation (GO:1902975)	4	2	0.41	+	4.93	0.0991	1
regulation of mitochondrial electron transport, NADH to ubiquinone (GO:1902956)	2	1	0.2	+	4.93	0.252	1
negative regulation of muscle atrophy (GO:0014736)	2	1	0.2	+	4.93	0.252	1
twitch skeletal muscle contraction (GO:0014721)	2	1	0.2	+	4.93	0.252	1
regulation of anion channel activity (GO:0010359)	4	2	0.41	+	4.93	0.0991	1
positive regulation of single stranded viral RNA replication via double stranded DNA intermediate (GO:0045870)	2	1	0.2	+	4.93	0.252	1
regulation of sequestering of zinc ion (GO:0061088)	2	1	0.2	+	4.93	0.252	1
nucleoside bisphosphate catabolic process (GO:0033869)	2	1	0.2	+	4.93	0.252	1
umbilical cord development (GO:0061027)	2	1	0.2	+	4.93	0.252	1
positive regulation of protein folding (GO:1903334)	2	1	0.2	+	4.93	0.252	1
negative regulation of dendritic spine morphogenesis (GO:0061002)	6	3	0.61	+	4.93	0.043	1
tricuspid valve formation (GO:0003195)	2	1	0.2	+	4.93	0.252	1
mammary gland specification (GO:0060594)	2	1	0.2	+	4.93	0.252	1
Purkinje myocyte development (GO:0003165)	2	1	0.2	+	4.93	0.252	1
myoblast fate determination (GO:0007518)	2	1	0.2	+	4.93	0.252	1
fibroblast activation (GO:0072537)	2	1	0.2	+	4.93	0.252	1
squamous basal epithelial stem cell differentiation involved in prostate gland acinus development (GO:0060529)	2	1	0.2	+	4.93	0.252	1
prostate epithelial cord elongation (GO:0060523)	2	1	0.2	+	4.93	0.252	1
positive regulation of glomerular filtration (GO:0003104)	2	1	0.2	+	4.93	0.252	1
snoRNA splicing (GO:0034247)	2	1	0.2	+	4.93	0.252	1
negative regulation of leukocyte chemotaxis (GO:0002689)	2	1	0.2	+	4.93	0.252	1
tRNA thio-modification (GO:0034227)	2	1	0.2	+	4.93	0.252	1
mitotic cytokinetic process (GO:1902410)	17	8	1.73	+	4.64	0.00132	0.195
nucleosome positioning (GO:0016584)	17	8	1.73	+	4.64	0.00132	0.193
ribosomal large subunit assembly (GO:0000027)	17	8	1.73	+	4.64	0.00132	0.191
nucleotide-excision repair, DNA incision, 3'-to lesion (GO:0006295)	11	5	1.12	+	4.48	0.0121	0.818
nucleotide-excision repair, preincision complex stabilization (GO:0006293)	11	5	1.12	+	4.48	0.0121	0.814
G1 phase (GO:0051318)	11	5	1.12	+	4.48	0.0121	0.81
maturation of LSU-rRNA from tricistronic rRNA transcript (SSU-rRNA, 5.8S rRNA, LSU-rRNA) (GO:0000463)	11	5	1.12	+	4.48	0.0121	0.806
intra-S DNA damage checkpoint (GO:0031573)	11	5	1.12	+	4.48	0.0121	0.802
mitotic G1 phase (GO:0000080)	11	5	1.12	+	4.48	0.0121	0.798
DNA topological change (GO:0006265)	9	4	0.91	+	4.38	0.0261	1
regulation of vascular smooth muscle cell differentiation (GO:1905063)	9	4	0.91	+	4.38	0.0261	1
histone H4-K20 methylation (GO:0034770)	9	4	0.91	+	4.38	0.0261	1
ribosomal large subunit biogenesis (GO:0042273)	45	20	4.57	+	4.38	8.23e-07	0.000555
mitotic DNA replication (GO:1902969)	9	4	0.91	+	4.38	0.0261	1
ribosome localization (GO:0033750)	7	3	0.71	+	4.22	0.0573	1
regulation of maintenance of mitotic sister chromatid cohesion (GO:0034182)	7	3	0.71	+	4.22	0.0573	1
regulation of maintenance of sister chromatid cohesion (GO:0034091)	7	3	0.71	+	4.22	0.0573	1
plasma membrane repair (GO:0001778)	7	3	0.71	+	4.22	0.0573	1
regulation of cell communication by electrical coupling involved in cardiac conduction (GO:1901844)	7	3	0.71	+	4.22	0.0573	1
DNA strand elongation involved in DNA replication (GO:0006271)	7	3	0.71	+	4.22	0.0573	1
regulation of growth rate (GO:0040009)	7	3	0.71	+	4.22	0.0573	1
establishment of protein localization to chromatin (GO:0071169)	7	3	0.71	+	4.22	0.0573	1
nuclear mRNA surveillance (GO:0071028)	7	3	0.71	+	4.22	0.0573	1
nuclear RNA surveillance (GO:0071027)	7	3	0.71	+	4.22	0.0573	1
positive regulation of sequestering of calcium ion (GO:0051284)	7	3	0.71	+	4.22	0.0573	1
maturation of LSU-rRNA (GO:0000470)	14	6	1.42	+	4.22	0.00756	0.658
DNA ligation involved in DNA repair (GO:0051103)	7	3	0.71	+	4.22	0.0573	1
sarcoplasmic reticulum calcium ion transport (GO:0070296)	7	3	0.71	+	4.22	0.0573	1
tRNA transcription (GO:0009304)	7	3	0.71	+	4.22	0.0573	1
ribosomal subunit export from nucleus (GO:0000054)	7	3	0.71	+	4.22	0.0573	1
SNARE complex assembly (GO:0035493)	7	3	0.71	+	4.22	0.0573	1
protein folding in endoplasmic reticulum (GO:0034975)	7	3	0.71	+	4.22	0.0573	1
regulation of inositol phosphate biosynthetic process (GO:0010919)	7	3	0.71	+	4.22	0.0573	1
positive regulation of nuclear cell cycle DNA replication (GO:0010571)	7	3	0.71	+	4.22	0.0573	1
release of sequestered calcium ion into cytosol by endoplasmic reticulum (GO:1903514)	7	3	0.71	+	4.22	0.0573	1
prostate gland growth (GO:0060736)	7	3	0.71	+	4.22	0.0573	1
positive regulation of viral release from host cell (GO:1902188)	12	5	1.22	+	4.1	0.0159	0.865
RNA polymerase II preinitiation complex assembly (GO:0051123)	12	5	1.22	+	4.1	0.0159	0.862
lung-associated mesenchyme development (GO:0060484)	5	2	0.51	+	3.94	0.131	1
positive regulation of catecholamine secretion (GO:0033605)	5	2	0.51	+	3.94	0.131	1
endosomal vesicle fusion (GO:0034058)	5	2	0.51	+	3.94	0.131	1
antigen processing and presentation via MHC class Ib (GO:0002475)	5	2	0.51	+	3.94	0.131	1
regulation of epithelial cell proliferation involved in lung morphogenesis (GO:2000794)	5	2	0.51	+	3.94	0.131	1
polyphosphate catabolic process (GO:0006798)	5	2	0.51	+	3.94	0.131	1
polyphosphate metabolic process (GO:0006797)	5	2	0.51	+	3.94	0.131	1
primitive hemopoiesis (GO:0060215)	5	2	0.51	+	3.94	0.131	1
regulation of interleukin-10 secretion (GO:2001179)	5	2	0.51	+	3.94	0.131	1
positive regulation of interleukin-6 biosynthetic process (GO:0045410)	5	2	0.51	+	3.94	0.131	1
histamine secretion (GO:0001821)	5	2	0.51	+	3.94	0.131	1
cellular response to indole-3-methanol (GO:0071681)	5	2	0.51	+	3.94	0.131	1
response to indole-3-methanol (GO:0071680)	5	2	0.51	+	3.94	0.131	1
regulation of CD4-positive, alpha-beta T cell proliferation (GO:2000561)	5	2	0.51	+	3.94	0.131	1
gastric acid secretion (GO:0001696)	5	2	0.51	+	3.94	0.131	1
positive regulation of interleukin-13 production (GO:0032736)	5	2	0.51	+	3.94	0.131	1
C-terminal protein amino acid modification (GO:0018410)	5	2	0.51	+	3.94	0.131	1
azole transport (GO:0045117)	5	2	0.51	+	3.94	0.131	1
CRD-mediated mRNA stabilization (GO:0070934)	5	2	0.51	+	3.94	0.131	1
regulation of mitotic spindle assembly (GO:1901673)	20	8	2.03	+	3.94	0.00295	0.368
protein transport within lipid bilayer (GO:0032594)	5	2	0.51	+	3.94	0.131	1
mitochondrial DNA replication (GO:0006264)	5	2	0.51	+	3.94	0.131	1
histamine transport (GO:0051608)	5	2	0.51	+	3.94	0.131	1
positive regulation of brown fat cell differentiation (GO:0090336)	5	2	0.51	+	3.94	0.131	1
regulation of ribonucleoprotein complex localization (GO:2000197)	5	2	0.51	+	3.94	0.131	1
regulation of centromere complex assembly (GO:0090230)	5	2	0.51	+	3.94	0.131	1
negative regulation of DNA damage checkpoint (GO:2000002)	5	2	0.51	+	3.94	0.131	1
nucleotide-excision repair, DNA duplex unwinding (GO:0000717)	10	4	1.02	+	3.94	0.0339	1
establishment of protein localization to mitochondrial membrane (GO:0090151)	5	2	0.51	+	3.94	0.131	1
abscission (GO:0009838)	5	2	0.51	+	3.94	0.131	1
box C/D snoRNP assembly (GO:0000492)	5	2	0.51	+	3.94	0.131	1
negative regulation of insulin-like growth factor receptor signaling pathway (GO:0043569)	5	2	0.51	+	3.94	0.131	1
regulation of inositol 1,4,5-trisphosphate-sensitive calcium-release channel activity (GO:0031585)	5	2	0.51	+	3.94	0.131	1
regulation of NK T cell differentiation (GO:0051136)	5	2	0.51	+	3.94	0.131	1
ESCRT III complex disassembly (GO:1904903)	10	4	1.02	+	3.94	0.0339	1
lactate transmembrane transport (GO:0035873)	5	2	0.51	+	3.94	0.131	1
ESCRT complex disassembly (GO:1904896)	10	4	1.02	+	3.94	0.0339	1
protein side chain deglutamylation (GO:0035610)	5	2	0.51	+	3.94	0.131	1
negative regulation of transcription by RNA polymerase I (GO:0016479)	5	2	0.51	+	3.94	0.131	1
response to sodium arsenite (GO:1903935)	5	2	0.51	+	3.94	0.131	1
lactate transport (GO:0015727)	5	2	0.51	+	3.94	0.131	1
regulation of spontaneous synaptic transmission (GO:0150003)	5	2	0.51	+	3.94	0.131	1
regulation of centriole elongation (GO:1903722)	5	2	0.51	+	3.94	0.131	1
zymogen inhibition (GO:0097341)	5	2	0.51	+	3.94	0.131	1
inhibition of cysteine-type endopeptidase activity (GO:0097340)	5	2	0.51	+	3.94	0.131	1
regulation of cell communication by electrical coupling (GO:0010649)	10	4	1.02	+	3.94	0.0339	1
mammalian oogenesis stage (GO:0022605)	5	2	0.51	+	3.94	0.131	1
chorio-allantoic fusion (GO:0060710)	5	2	0.51	+	3.94	0.131	1
nuclear-transcribed mRNA catabolic process, exonucleolytic, 3'-5' (GO:0034427)	5	2	0.51	+	3.94	0.131	1
regulation of tau-protein kinase activity (GO:1902947)	5	2	0.51	+	3.94	0.131	1
forebrain ventricular zone progenitor cell division (GO:0021869)	5	2	0.51	+	3.94	0.131	1
regulation of nuclear cell cycle DNA replication (GO:0033262)	15	6	1.52	+	3.94	0.00977	0.724
nucleotide-excision repair, DNA incision (GO:0033683)	18	7	1.83	+	3.83	0.00604	0.566
peptidyl-lysine trimethylation (GO:0018023)	18	7	1.83	+	3.83	0.00604	0.562
chromosome condensation (GO:0030261)	36	14	3.65	+	3.83	0.000116	0.0289
termination of RNA polymerase I transcription (GO:0006363)	13	5	1.32	+	3.79	0.0204	0.972
RNA capping (GO:0036260)	13	5	1.32	+	3.79	0.0204	0.969
7-methylguanosine RNA capping (GO:0009452)	13	5	1.32	+	3.79	0.0204	0.965
mating behavior (GO:0007617)	13	5	1.32	+	3.79	0.0204	0.962
positive regulation of gene expression, epigenetic (GO:0045815)	47	18	4.77	+	3.77	1.5e-05	0.00563
posttranslational protein targeting to endoplasmic reticulum membrane (GO:0006620)	8	3	0.81	+	3.69	0.0735	1
rRNA-containing ribonucleoprotein complex export from nucleus (GO:0071428)	8	3	0.81	+	3.69	0.0735	1
glycogen biosynthetic process (GO:0005978)	8	3	0.81	+	3.69	0.0735	1
regulation of histone phosphorylation (GO:0033127)	8	3	0.81	+	3.69	0.0735	1
pyrimidine dimer repair (GO:0006290)	8	3	0.81	+	3.69	0.0735	1
forebrain morphogenesis (GO:0048853)	8	3	0.81	+	3.69	0.0735	1
RNA surveillance (GO:0071025)	8	3	0.81	+	3.69	0.0735	1
regulation of synaptic transmission, dopaminergic (GO:0032225)	8	3	0.81	+	3.69	0.0735	1
glucan biosynthetic process (GO:0009250)	8	3	0.81	+	3.69	0.0735	1
synaptic vesicle maturation (GO:0016188)	8	3	0.81	+	3.69	0.0735	1
hepatocyte apoptotic process (GO:0097284)	8	3	0.81	+	3.69	0.0735	1
regulation of catecholamine metabolic process (GO:0042069)	8	3	0.81	+	3.69	0.0735	1
regulation of dopamine metabolic process (GO:0042053)	8	3	0.81	+	3.69	0.0735	1
negative regulation of necrotic cell death (GO:0060547)	8	3	0.81	+	3.69	0.0735	1
diaphragm development (GO:0060539)	8	3	0.81	+	3.69	0.0735	1
regulation of transcription of nucleolar large rRNA by RNA polymerase I (GO:1901836)	11	4	1.12	+	3.58	0.0429	1
synaptic vesicle transport along microtubule (GO:0099517)	11	4	1.12	+	3.58	0.0429	1
synaptic vesicle cytoskeletal transport (GO:0099514)	11	4	1.12	+	3.58	0.0429	1
anterograde synaptic vesicle transport (GO:0048490)	11	4	1.12	+	3.58	0.0429	1
negative regulation of microtubule polymerization (GO:0031115)	11	4	1.12	+	3.58	0.0429	1
positive regulation of exosomal secretion (GO:1903543)	11	4	1.12	+	3.58	0.0429	1
positive regulation of neurotransmitter secretion (GO:0001956)	14	5	1.42	+	3.52	0.0256	1
positive regulation of signal transduction by p53 class mediator (GO:1901798)	14	5	1.42	+	3.52	0.0256	1
global genome nucleotide-excision repair (GO:0070911)	14	5	1.42	+	3.52	0.0256	1
positive regulation of histone deacetylation (GO:0031065)	14	5	1.42	+	3.52	0.0256	1
regulation of cardiac muscle contraction by regulation of the release of sequestered calcium ion (GO:0010881)	14	5	1.42	+	3.52	0.0256	1
negative regulation of gene silencing (GO:0060969)	28	10	2.84	+	3.52	0.00182	0.253
transcription initiation from RNA polymerase I promoter (GO:0006361)	17	6	1.73	+	3.48	0.0155	0.868
nucleotide-excision repair, DNA incision, 5'-to lesion (GO:0006296)	17	6	1.73	+	3.48	0.0155	0.865
regulation of chromatin silencing (GO:0031935)	34	12	3.45	+	3.48	0.000713	0.117
maturation of 5.8S rRNA (GO:0000460)	17	6	1.73	+	3.48	0.0155	0.861
rRNA transcription (GO:0009303)	17	6	1.73	+	3.48	0.0155	0.858
regulation of cardiac muscle contraction by calcium ion signaling (GO:0010882)	17	6	1.73	+	3.48	0.0155	0.854
positive regulation of release of sequestered calcium ion into cytosol (GO:0051281)	20	7	2.03	+	3.45	0.00948	0.719
replication fork processing (GO:0031297)	23	8	2.33	+	3.43	0.00584	0.555
protein targeting to ER (GO:0045047)	52	18	5.28	+	3.41	4.49e-05	0.0144
transcription by RNA polymerase I (GO:0006360)	21	7	2.13	+	3.28	0.0117	0.799
positive regulation by host of viral transcription (GO:0043923)	15	5	1.52	+	3.28	0.0317	1
resolution of meiotic recombination intermediates (GO:0000712)	15	5	1.52	+	3.28	0.0317	1
regulation of spindle assembly (GO:0090169)	27	9	2.74	+	3.28	0.00443	0.479
maturation of 5.8S rRNA from tricistronic rRNA transcript (SSU-rRNA, 5.8S rRNA, LSU-rRNA) (GO:0000466)	15	5	1.52	+	3.28	0.0317	1
cGMP-mediated signaling (GO:0019934)	15	5	1.52	+	3.28	0.0317	1
negative regulation of cardiac muscle cell apoptotic process (GO:0010667)	15	5	1.52	+	3.28	0.0317	1
negative regulation of acute inflammatory response (GO:0002674)	3	1	0.3	+	3.28	0.321	1
positive regulation of adenylate cyclase activity (GO:0045762)	6	2	0.61	+	3.28	0.164	1
maintenance of DNA methylation (GO:0010216)	6	2	0.61	+	3.28	0.164	1
negative regulation of hypoxia-induced intrinsic apoptotic signaling pathway (GO:1903298)	3	1	0.3	+	3.28	0.321	1
regulation of hypoxia-induced intrinsic apoptotic signaling pathway (GO:1903297)	3	1	0.3	+	3.28	0.321	1
cerebral cortex regionalization (GO:0021796)	6	2	0.61	+	3.28	0.164	1
U2-type prespliceosome assembly (GO:1903241)	3	1	0.3	+	3.28	0.321	1
ventral midline development (GO:0007418)	3	1	0.3	+	3.28	0.321	1
heparan sulfate proteoglycan biosynthetic process, enzymatic modification (GO:0015015)	3	1	0.3	+	3.28	0.321	1
positive regulation of digestive system process (GO:0060456)	3	1	0.3	+	3.28	0.321	1
activation of protein kinase A activity (GO:0034199)	12	4	1.22	+	3.28	0.0532	1
negative regulation of maintenance of mitotic sister chromatid cohesion (GO:0034183)	3	1	0.3	+	3.28	0.321	1
pigment catabolic process (GO:0046149)	3	1	0.3	+	3.28	0.321	1
positive regulation of toll-like receptor 2 signaling pathway (GO:0034137)	3	1	0.3	+	3.28	0.321	1
cellular component disassembly involved in execution phase of apoptosis (GO:0006921)	12	4	1.22	+	3.28	0.0532	1
nitrogen cycle metabolic process (GO:0071941)	3	1	0.3	+	3.28	0.321	1
histamine secretion by mast cell (GO:0002553)	3	1	0.3	+	3.28	0.321	1
negative regulation of transcription involved in G1/S transition of mitotic cell cycle (GO:0071930)	3	1	0.3	+	3.28	0.321	1
neurofilament bundle assembly (GO:0033693)	3	1	0.3	+	3.28	0.321	1
negative regulation of osteoblast proliferation (GO:0033689)	6	2	0.61	+	3.28	0.164	1
positive regulation of melanocyte differentiation (GO:0045636)	3	1	0.3	+	3.28	0.321	1
regulation of melanocyte differentiation (GO:0045634)	3	1	0.3	+	3.28	0.321	1
vestibulocochlear nerve formation (GO:0021650)	3	1	0.3	+	3.28	0.321	1
positive regulation of dopamine secretion (GO:0033603)	3	1	0.3	+	3.28	0.321	1
negative regulation of SMAD protein signal transduction (GO:0060392)	3	1	0.3	+	3.28	0.321	1
negative regulation of glucocorticoid secretion (GO:2000850)	3	1	0.3	+	3.28	0.321	1
regulation of glucocorticoid secretion (GO:2000849)	6	2	0.61	+	3.28	0.164	1
negative regulation of corticosteroid hormone secretion (GO:2000847)	3	1	0.3	+	3.28	0.321	1
negative regulation of steroid hormone secretion (GO:2000832)	3	1	0.3	+	3.28	0.321	1
heart trabecula formation (GO:0060347)	9	3	0.91	+	3.28	0.0915	1
negative regulation of transcription from RNA polymerase II promoter involved in smooth muscle cell differentiation (GO:2000820)	3	1	0.3	+	3.28	0.321	1
negative regulation of interferon-gamma-mediated signaling pathway (GO:0060336)	6	2	0.61	+	3.28	0.164	1
negative regulation of maintenance of sister chromatid cohesion (GO:0034092)	3	1	0.3	+	3.28	0.321	1
negative regulation of response to interferon-gamma (GO:0060331)	6	2	0.61	+	3.28	0.164	1
positive regulation of glucose mediated signaling pathway (GO:1902661)	3	1	0.3	+	3.28	0.321	1
regulation of glucose mediated signaling pathway (GO:1902659)	3	1	0.3	+	3.28	0.321	1
response to norepinephrine (GO:0071873)	3	1	0.3	+	3.28	0.321	1
water transport (GO:0006833)	3	1	0.3	+	3.28	0.321	1
phosphate ion transport (GO:0006817)	6	2	0.61	+	3.28	0.164	1
histamine secretion involved in inflammatory response (GO:0002441)	3	1	0.3	+	3.28	0.321	1
response to iron(II) ion (GO:0010040)	3	1	0.3	+	3.28	0.321	1
negative regulation of B cell differentiation (GO:0045578)	3	1	0.3	+	3.28	0.321	1
meiotic chromosome condensation (GO:0010032)	6	2	0.61	+	3.28	0.164	1
regulation of semaphorin-plexin signaling pathway (GO:2001260)	3	1	0.3	+	3.28	0.321	1
regulation of histone H3-K36 trimethylation (GO:2001253)	3	1	0.3	+	3.28	0.321	1
protein localization to membrane raft (GO:1903044)	3	1	0.3	+	3.28	0.321	1
dentate gyrus development (GO:0021542)	12	4	1.22	+	3.28	0.0532	1
regulation of RNA polymerase II regulatory region sequence-specific DNA binding (GO:1903025)	9	3	0.91	+	3.28	0.0915	1
spinal cord oligodendrocyte cell fate specification (GO:0021530)	3	1	0.3	+	3.28	0.321	1
spinal cord oligodendrocyte cell differentiation (GO:0021529)	3	1	0.3	+	3.28	0.321	1
metanephric glomerular capillary formation (GO:0072277)	3	1	0.3	+	3.28	0.321	1
metanephric glomerulus vasculature morphogenesis (GO:0072276)	3	1	0.3	+	3.28	0.321	1
metanephric glomerulus morphogenesis (GO:0072275)	3	1	0.3	+	3.28	0.321	1
neural fold elevation formation (GO:0021502)	3	1	0.3	+	3.28	0.321	1
negative regulation of receptor recycling (GO:0001920)	3	1	0.3	+	3.28	0.321	1
metanephric glomerulus vasculature development (GO:0072239)	6	2	0.61	+	3.28	0.164	1
metanephric glomerular mesangium development (GO:0072223)	3	1	0.3	+	3.28	0.321	1
porphyrin-containing compound catabolic process (GO:0006787)	3	1	0.3	+	3.28	0.321	1
positive regulation of protein monoubiquitination (GO:1902527)	3	1	0.3	+	3.28	0.321	1
regulation of protein monoubiquitination (GO:1902525)	3	1	0.3	+	3.28	0.321	1
endoplasmic reticulum tubular network formation (GO:0071787)	3	1	0.3	+	3.28	0.321	1
histamine production involved in inflammatory response (GO:0002349)	3	1	0.3	+	3.28	0.321	1
regulation of interleukin-4 biosynthetic process (GO:0045402)	3	1	0.3	+	3.28	0.321	1
positive regulation of interleukin-13 secretion (GO:2000667)	3	1	0.3	+	3.28	0.321	1
glomerular mesangial cell development (GO:0072144)	3	1	0.3	+	3.28	0.321	1
positive regulation of glomerular mesangial cell proliferation (GO:0072126)	3	1	0.3	+	3.28	0.321	1
regulation of inositol trisphosphate biosynthetic process (GO:0032960)	3	1	0.3	+	3.28	0.321	1
L-alpha-amino acid transmembrane transport (GO:1902475)	6	2	0.61	+	3.28	0.164	1
positive regulation of mesenchymal to epithelial transition involved in metanephros morphogenesis (GO:0072108)	3	1	0.3	+	3.28	0.321	1
negative regulation of nuclear-transcribed mRNA catabolic process, nonsense-mediated decay (GO:2000623)	3	1	0.3	+	3.28	0.321	1
regulation of nuclear-transcribed mRNA catabolic process, nonsense-mediated decay (GO:2000622)	3	1	0.3	+	3.28	0.321	1
somatotropin secreting cell differentiation (GO:0060126)	3	1	0.3	+	3.28	0.321	1
positive regulation of growth hormone secretion (GO:0060124)	6	2	0.61	+	3.28	0.164	1
SREBP signaling pathway (GO:0032933)	3	1	0.3	+	3.28	0.321	1
ganglioside catabolic process (GO:0006689)	3	1	0.3	+	3.28	0.321	1
positive regulation of granzyme B production (GO:0071663)	3	1	0.3	+	3.28	0.321	1
regulation of granzyme B production (GO:0071661)	3	1	0.3	+	3.28	0.321	1
ATP generation from poly-ADP-D-ribose (GO:1990966)	3	1	0.3	+	3.28	0.321	1
positive regulation of granulocyte chemotaxis (GO:0071624)	12	4	1.22	+	3.28	0.0532	1
negative regulation of cell cycle checkpoint (GO:1901977)	6	2	0.61	+	3.28	0.164	1
positive regulation of interleukin-1 biosynthetic process (GO:0045362)	3	1	0.3	+	3.28	0.321	1
regulation of interleukin-1 biosynthetic process (GO:0045360)	3	1	0.3	+	3.28	0.321	1
regulation of integrin-mediated signaling pathway (GO:2001044)	6	2	0.61	+	3.28	0.164	1
establishment of T cell polarity (GO:0001768)	3	1	0.3	+	3.28	0.321	1
regulation of metanephric mesenchymal cell migration (GO:2000589)	3	1	0.3	+	3.28	0.321	1
relaxation of vascular smooth muscle (GO:0060087)	3	1	0.3	+	3.28	0.321	1
outer mitochondrial membrane organization (GO:0007008)	3	1	0.3	+	3.28	0.321	1
regulation of DNA endoreduplication (GO:0032875)	9	3	0.91	+	3.28	0.0915	1
positive regulation of endothelial cell chemotaxis to fibroblast growth factor (GO:2000546)	3	1	0.3	+	3.28	0.321	1
regulation of endothelial cell chemotaxis to fibroblast growth factor (GO:2000544)	3	1	0.3	+	3.28	0.321	1
mammary gland involution (GO:0060056)	3	1	0.3	+	3.28	0.321	1
neurofilament cytoskeleton organization (GO:0060052)	6	2	0.61	+	3.28	0.164	1
oncostatin-M-mediated signaling pathway (GO:0038165)	3	1	0.3	+	3.28	0.321	1
regulation of synaptic activity (GO:0060025)	3	1	0.3	+	3.28	0.321	1
regulation of peptidyl-serine dephosphorylation (GO:1902308)	3	1	0.3	+	3.28	0.321	1
arginine metabolic process (GO:0006525)	6	2	0.61	+	3.28	0.164	1
positive regulation of ATPase-coupled calcium transmembrane transporter activity (GO:1901896)	3	1	0.3	+	3.28	0.321	1
regulation of ATPase-coupled calcium transmembrane transporter activity (GO:1901894)	3	1	0.3	+	3.28	0.321	1
catecholamine transport (GO:0051937)	6	2	0.61	+	3.28	0.164	1
secretion of lysosomal enzymes (GO:0033299)	3	1	0.3	+	3.28	0.321	1
cellular response to sterol depletion (GO:0071501)	3	1	0.3	+	3.28	0.321	1
aggressive behavior (GO:0002118)	3	1	0.3	+	3.28	0.321	1
regulation of mitochondrial DNA metabolic process (GO:1901858)	3	1	0.3	+	3.28	0.321	1
negative regulation of delayed rectifier potassium channel activity (GO:1902260)	6	2	0.61	+	3.28	0.164	1
N-terminal protein myristoylation (GO:0006499)	3	1	0.3	+	3.28	0.321	1
regulation of translational termination (GO:0006449)	3	1	0.3	+	3.28	0.321	1
cellular response to hydroperoxide (GO:0071447)	3	1	0.3	+	3.28	0.321	1
hematopoietic stem cell proliferation (GO:0071425)	9	3	0.91	+	3.28	0.0915	1
positive regulation of histone deacetylase activity (GO:1901727)	3	1	0.3	+	3.28	0.321	1
regulation of peptidyl-serine phosphorylation of STAT protein (GO:0033139)	3	1	0.3	+	3.28	0.321	1
protein myristoylation (GO:0018377)	3	1	0.3	+	3.28	0.321	1
positive regulation of DNA damage response, signal transduction by p53 class mediator resulting in transcription of p21 class mediator (GO:1902164)	3	1	0.3	+	3.28	0.321	1
regulation of DNA damage response, signal transduction by p53 class mediator resulting in transcription of p21 class mediator (GO:1902162)	3	1	0.3	+	3.28	0.321	1
interleukin-17 production (GO:0032620)	3	1	0.3	+	3.28	0.321	1
7-methylguanosine mRNA capping (GO:0006370)	12	4	1.22	+	3.28	0.0532	1
negative regulation of mitochondrial membrane permeability involved in apoptotic process (GO:1902109)	3	1	0.3	+	3.28	0.321	1
negative regulation of hair follicle development (GO:0051799)	3	1	0.3	+	3.28	0.321	1
negative regulation of cell division (GO:0051782)	12	4	1.22	+	3.28	0.0532	1
vesicle fusion with endoplasmic reticulum-Golgi intermediate compartment (ERGIC) membrane (GO:1990668)	3	1	0.3	+	3.28	0.321	1
positive regulation of interleukin-10 biosynthetic process (GO:0045082)	3	1	0.3	+	3.28	0.321	1
regulation of interleukin-10 biosynthetic process (GO:0045074)	3	1	0.3	+	3.28	0.321	1
cellular response to cocaine (GO:0071314)	3	1	0.3	+	3.28	0.321	1
dopamine uptake (GO:0090494)	3	1	0.3	+	3.28	0.321	1
catecholamine uptake (GO:0090493)	3	1	0.3	+	3.28	0.321	1
protein insertion into mitochondrial outer membrane (GO:0045040)	3	1	0.3	+	3.28	0.321	1
tetrapyrrole catabolic process (GO:0033015)	3	1	0.3	+	3.28	0.321	1
regulation of translation at synapse (GO:0140243)	3	1	0.3	+	3.28	0.321	1
phosphorylation of RNA polymerase II C-terminal domain (GO:0070816)	3	1	0.3	+	3.28	0.321	1
protein transport into membrane raft (GO:0032596)	3	1	0.3	+	3.28	0.321	1
relaxation of smooth muscle (GO:0044557)	3	1	0.3	+	3.28	0.321	1
rRNA 5'-end processing (GO:0000967)	3	1	0.3	+	3.28	0.321	1
DNA replication, synthesis of RNA primer (GO:0006269)	3	1	0.3	+	3.28	0.321	1
DNA unwinding involved in DNA replication (GO:0006268)	12	4	1.22	+	3.28	0.0532	1
cellular response to copper ion (GO:0071280)	9	3	0.91	+	3.28	0.0915	1
positive regulation of amyloid-beta formation (GO:1902004)	6	2	0.61	+	3.28	0.164	1
peptidyl-glycine modification (GO:0018201)	3	1	0.3	+	3.28	0.321	1
membrane raft localization (GO:0051665)	3	1	0.3	+	3.28	0.321	1
replicative senescence (GO:0090399)	6	2	0.61	+	3.28	0.164	1
regulation of amyloid fibril formation (GO:1905906)	3	1	0.3	+	3.28	0.321	1
regulation of mesoderm formation (GO:1905902)	3	1	0.3	+	3.28	0.321	1
response to bacterial lipoprotein (GO:0032493)	3	1	0.3	+	3.28	0.321	1
regulation of Ral protein signal transduction (GO:0032485)	3	1	0.3	+	3.28	0.321	1
peptidyl-aspartic acid modification (GO:0018197)	3	1	0.3	+	3.28	0.321	1
regulation of translation at synapse, modulating synaptic transmission (GO:0099547)	3	1	0.3	+	3.28	0.321	1
negative regulation of cytokinesis (GO:0032466)	6	2	0.61	+	3.28	0.164	1
nerve growth factor processing (GO:0032455)	3	1	0.3	+	3.28	0.321	1
regulation of presynaptic membrane potential (GO:0099505)	3	1	0.3	+	3.28	0.321	1
regulation of sodium:proton antiporter activity (GO:0032415)	3	1	0.3	+	3.28	0.321	1
regulation of glutamine family amino acid metabolic process (GO:0000820)	3	1	0.3	+	3.28	0.321	1
positive regulation of protein autophosphorylation (GO:0031954)	18	6	1.83	+	3.28	0.0191	0.962
nuclear matrix anchoring at nuclear membrane (GO:0090292)	3	1	0.3	+	3.28	0.321	1
embryonic brain development (GO:1990403)	9	3	0.91	+	3.28	0.0915	1
regulation of osteoclast proliferation (GO:0090289)	3	1	0.3	+	3.28	0.321	1
regulation of kinetochore assembly (GO:0090234)	3	1	0.3	+	3.28	0.321	1
pigment granule maturation (GO:0048757)	6	2	0.61	+	3.28	0.164	1
macropinocytosis (GO:0044351)	6	2	0.61	+	3.28	0.164	1
sodium-dependent phosphate transport (GO:0044341)	3	1	0.3	+	3.28	0.321	1
alanine transport (GO:0032328)	3	1	0.3	+	3.28	0.321	1
DNA catabolic process, exonucleolytic (GO:0000738)	3	1	0.3	+	3.28	0.321	1
regulation of mesodermal cell differentiation (GO:1905770)	3	1	0.3	+	3.28	0.321	1
nuclear polyadenylation-dependent ncRNA catabolic process (GO:0071046)	3	1	0.3	+	3.28	0.321	1
negative regulation of protection from non-homologous end joining at telomere (GO:1905765)	3	1	0.3	+	3.28	0.321	1
regulation of protection from non-homologous end joining at telomere (GO:1905764)	3	1	0.3	+	3.28	0.321	1
exocytic insertion of neurotransmitter receptor to postsynaptic membrane (GO:0098967)	6	2	0.61	+	3.28	0.164	1
meiotic mismatch repair (GO:0000710)	3	1	0.3	+	3.28	0.321	1
dendritic transport of messenger ribonucleoprotein complex (GO:0098963)	3	1	0.3	+	3.28	0.321	1
regulation of cortisol secretion (GO:0051462)	3	1	0.3	+	3.28	0.321	1
dendritic transport of ribonucleoprotein complex (GO:0098961)	3	1	0.3	+	3.28	0.321	1
positive regulation of corticotropin secretion (GO:0051461)	3	1	0.3	+	3.28	0.321	1
nuclear polyadenylation-dependent tRNA catabolic process (GO:0071038)	3	1	0.3	+	3.28	0.321	1
nuclear polyadenylation-dependent rRNA catabolic process (GO:0071035)	3	1	0.3	+	3.28	0.321	1
nuclear retention of pre-mRNA at the site of transcription (GO:0071033)	3	1	0.3	+	3.28	0.321	1
regulation of corticotropin secretion (GO:0051459)	3	1	0.3	+	3.28	0.321	1
anterograde axonal transport of mitochondrion (GO:0098957)	3	1	0.3	+	3.28	0.321	1
intracellular pH elevation (GO:0051454)	3	1	0.3	+	3.28	0.321	1
nuclear ncRNA surveillance (GO:0071029)	3	1	0.3	+	3.28	0.321	1
neurotransmitter receptor transport, postsynaptic endosome to lysosome (GO:0098943)	3	1	0.3	+	3.28	0.321	1
protein localization to microtubule end (GO:1905725)	3	1	0.3	+	3.28	0.321	1
response to nitrosative stress (GO:0051409)	3	1	0.3	+	3.28	0.321	1
epithelial cell-cell adhesion (GO:0090136)	9	3	0.91	+	3.28	0.0915	1
C-5 methylation of cytosine (GO:0090116)	3	1	0.3	+	3.28	0.321	1
cellular carbohydrate catabolic process (GO:0044275)	9	3	0.91	+	3.28	0.0915	1
positive regulation of synaptic transmission, dopaminergic (GO:0032226)	3	1	0.3	+	3.28	0.321	1
riboflavin transport (GO:0032218)	3	1	0.3	+	3.28	0.321	1
rRNA base methylation (GO:0070475)	3	1	0.3	+	3.28	0.321	1
positive regulation of neutrophil chemotaxis (GO:0090023)	12	4	1.22	+	3.28	0.0532	1
positive regulation of oligodendrocyte progenitor proliferation (GO:0070447)	3	1	0.3	+	3.28	0.321	1
regulation of oligodendrocyte progenitor proliferation (GO:0070445)	9	3	0.91	+	3.28	0.0915	1
regulation of pinocytosis (GO:0048548)	6	2	0.61	+	3.28	0.164	1
transposition, RNA-mediated (GO:0032197)	3	1	0.3	+	3.28	0.321	1
positive regulation of response to nutrient levels (GO:0032109)	3	1	0.3	+	3.28	0.321	1
positive regulation of response to extracellular stimulus (GO:0032106)	3	1	0.3	+	3.28	0.321	1
protein localization to site of double-strand break (GO:1990166)	3	1	0.3	+	3.28	0.321	1
histone H2A phosphorylation (GO:1990164)	3	1	0.3	+	3.28	0.321	1
germline stem cell asymmetric division (GO:0098728)	3	1	0.3	+	3.28	0.321	1
regulation of trophoblast cell migration (GO:1901163)	6	2	0.61	+	3.28	0.164	1
neurotransmitter loading into synaptic vesicle (GO:0098700)	3	1	0.3	+	3.28	0.321	1
synaptic vesicle membrane organization (GO:0048499)	3	1	0.3	+	3.28	0.321	1
PERK-mediated unfolded protein response (GO:0036499)	9	3	0.91	+	3.28	0.0915	1
regulation of translation initiation in response to endoplasmic reticulum stress (GO:0036491)	3	1	0.3	+	3.28	0.321	1
positive regulation of interleukin-1 beta biosynthetic process (GO:0050725)	3	1	0.3	+	3.28	0.321	1
regulation of interleukin-1 beta biosynthetic process (GO:0050722)	3	1	0.3	+	3.28	0.321	1
maintenance of lens transparency (GO:0036438)	3	1	0.3	+	3.28	0.321	1
ISG15-protein conjugation (GO:0032020)	3	1	0.3	+	3.28	0.321	1
endonucleolytic cleavage of tricistronic rRNA transcript (SSU-rRNA, 5.8S rRNA, LSU-rRNA) (GO:0000479)	9	3	0.91	+	3.28	0.0915	1
endonucleolytic cleavage involved in rRNA processing (GO:0000478)	9	3	0.91	+	3.28	0.0915	1
endonucleolytic cleavage to generate mature 5'-end of SSU-rRNA from (SSU-rRNA, 5.8S rRNA, LSU-rRNA) (GO:0000472)	3	1	0.3	+	3.28	0.321	1
rRNA 2'-O-methylation (GO:0000451)	3	1	0.3	+	3.28	0.321	1
endonucleolytic cleavage in ITS1 to separate SSU-rRNA from 5.8S rRNA and LSU-rRNA from tricistronic rRNA transcript (SSU-rRNA, 5.8S rRNA, LSU-rRNA) (GO:0000447)	6	2	0.61	+	3.28	0.164	1
nose morphogenesis (GO:0043585)	3	1	0.3	+	3.28	0.321	1
positive regulation of cofactor metabolic process (GO:0051194)	3	1	0.3	+	3.28	0.321	1
nuclear matrix organization (GO:0043578)	3	1	0.3	+	3.28	0.321	1
COPI-coated vesicle budding (GO:0035964)	3	1	0.3	+	3.28	0.321	1
polyuridylation-dependent mRNA catabolic process (GO:1990074)	3	1	0.3	+	3.28	0.321	1
regulation of translation in response to stress (GO:0043555)	12	4	1.22	+	3.28	0.0532	1
positive regulation of inositol 1,4,5-trisphosphate-sensitive calcium-release channel activity (GO:0031587)	3	1	0.3	+	3.28	0.321	1
membrane raft distribution (GO:0031580)	3	1	0.3	+	3.28	0.321	1
regulation of mitochondrial ATP synthesis coupled electron transport (GO:1905446)	3	1	0.3	+	3.28	0.321	1
calcium ion export across plasma membrane (GO:1990034)	3	1	0.3	+	3.28	0.321	1
ascending aorta morphogenesis (GO:0035910)	3	1	0.3	+	3.28	0.321	1
response to light intensity (GO:0009642)	6	2	0.61	+	3.28	0.164	1
calmodulin dependent kinase signaling pathway (GO:0099004)	3	1	0.3	+	3.28	0.321	1
plasma membrane lactate transport (GO:0035879)	3	1	0.3	+	3.28	0.321	1
positive regulation of helicase activity (GO:0051096)	3	1	0.3	+	3.28	0.321	1
endosome to pigment granule transport (GO:0043485)	6	2	0.61	+	3.28	0.164	1
protein deneddylation (GO:0000338)	3	1	0.3	+	3.28	0.321	1
cloaca development (GO:0035844)	3	1	0.3	+	3.28	0.321	1
N-terminal peptidyl-methionine acetylation (GO:0017196)	3	1	0.3	+	3.28	0.321	1
regulation of macropinocytosis (GO:1905301)	3	1	0.3	+	3.28	0.321	1
positive regulation of lipoprotein lipase activity (GO:0051006)	6	2	0.61	+	3.28	0.164	1
regulation of Golgi to plasma membrane protein transport (GO:0042996)	3	1	0.3	+	3.28	0.321	1
determination of dorsal identity (GO:0048263)	3	1	0.3	+	3.28	0.321	1
tRNA aminoacylation for mitochondrial protein translation (GO:0070127)	3	1	0.3	+	3.28	0.321	1
positive regulation of cell chemotaxis to fibroblast growth factor (GO:1904849)	3	1	0.3	+	3.28	0.321	1
regulation of cell chemotaxis to fibroblast growth factor (GO:1904847)	3	1	0.3	+	3.28	0.321	1
RNA (guanine-N7)-methylation (GO:0036265)	3	1	0.3	+	3.28	0.321	1
interleukin-27-mediated signaling pathway (GO:0070106)	6	2	0.61	+	3.28	0.164	1
protein localization to microtubule plus-end (GO:1904825)	3	1	0.3	+	3.28	0.321	1
COPI coating of Golgi vesicle (GO:0048205)	3	1	0.3	+	3.28	0.321	1
Golgi transport vesicle coating (GO:0048200)	3	1	0.3	+	3.28	0.321	1
negative regulation of mitochondrial membrane permeability (GO:0035795)	3	1	0.3	+	3.28	0.321	1
intraciliary retrograde transport (GO:0035721)	3	1	0.3	+	3.28	0.321	1
behavioral response to cocaine (GO:0048148)	9	3	0.91	+	3.28	0.0915	1
male germ-line stem cell asymmetric division (GO:0048133)	3	1	0.3	+	3.28	0.321	1
phosphatidylinositol acyl-chain remodeling (GO:0036149)	3	1	0.3	+	3.28	0.321	1
negative regulation of vascular smooth muscle cell proliferation (GO:1904706)	12	4	1.22	+	3.28	0.0532	1
histone H3-K9 trimethylation (GO:0036124)	3	1	0.3	+	3.28	0.321	1
endosome to melanosome transport (GO:0035646)	6	2	0.61	+	3.28	0.164	1
sulfur amino acid transport (GO:0000101)	3	1	0.3	+	3.28	0.321	1
protein deglutamylation (GO:0035608)	6	2	0.61	+	3.28	0.164	1
oligosaccharide catabolic process (GO:0009313)	3	1	0.3	+	3.28	0.321	1
nucleosome mobilization (GO:0042766)	3	1	0.3	+	3.28	0.321	1
telomeric DNA-containing double minutes formation (GO:0061819)	3	1	0.3	+	3.28	0.321	1
metallo-sulfur cluster assembly (GO:0031163)	3	1	0.3	+	3.28	0.321	1
coenzyme A biosynthetic process (GO:0015937)	3	1	0.3	+	3.28	0.321	1
replication fork arrest (GO:0043111)	3	1	0.3	+	3.28	0.321	1
sister chromatid biorientation (GO:0031134)	3	1	0.3	+	3.28	0.321	1
regulation of axon diameter (GO:0031133)	3	1	0.3	+	3.28	0.321	1
regulation of mesodermal cell fate specification (GO:0042661)	3	1	0.3	+	3.28	0.321	1
dense core granule priming (GO:0061789)	3	1	0.3	+	3.28	0.321	1
positive regulation of hyaluronan biosynthetic process (GO:1900127)	3	1	0.3	+	3.28	0.321	1
vitamin transmembrane transport (GO:0035461)	3	1	0.3	+	3.28	0.321	1
phosphate ion transmembrane transport (GO:0035435)	3	1	0.3	+	3.28	0.321	1
ventricular cardiac myofibril assembly (GO:0055005)	3	1	0.3	+	3.28	0.321	1
chromatin silencing by small RNA (GO:0031048)	3	1	0.3	+	3.28	0.321	1
proline transport (GO:0015824)	3	1	0.3	+	3.28	0.321	1
regulation of hemoglobin biosynthetic process (GO:0046984)	3	1	0.3	+	3.28	0.321	1
L-amino acid transport (GO:0015807)	12	4	1.22	+	3.28	0.0532	1
DNA ADP-ribosylation (GO:0030592)	3	1	0.3	+	3.28	0.321	1
positive regulation of peptidyl-tyrosine autophosphorylation (GO:1900086)	3	1	0.3	+	3.28	0.321	1
regulation of peptidyl-tyrosine autophosphorylation (GO:1900084)	3	1	0.3	+	3.28	0.321	1
iron-sulfur cluster assembly (GO:0016226)	3	1	0.3	+	3.28	0.321	1
negative regulation of peroxisome proliferator activated receptor signaling pathway (GO:0035359)	3	1	0.3	+	3.28	0.321	1
viral budding via host ESCRT complex (GO:0039702)	18	6	1.83	+	3.28	0.0191	0.959
Notch receptor processing, ligand-dependent (GO:0035333)	3	1	0.3	+	3.28	0.321	1
bundle of His cell-Purkinje myocyte adhesion involved in cell communication (GO:0086073)	6	2	0.61	+	3.28	0.164	1
negative regulation of protein export from nucleus (GO:0046826)	3	1	0.3	+	3.28	0.321	1
hormone catabolic process (GO:0042447)	3	1	0.3	+	3.28	0.321	1
regulation of Toll signaling pathway (GO:0008592)	3	1	0.3	+	3.28	0.321	1
negative regulation of PERK-mediated unfolded protein response (GO:1903898)	3	1	0.3	+	3.28	0.321	1
negative regulation of voltage-gated potassium channel activity (GO:1903817)	6	2	0.61	+	3.28	0.164	1
positive regulation of neuroinflammatory response (GO:0150078)	3	1	0.3	+	3.28	0.321	1
synaptic vesicle docking (GO:0016081)	12	4	1.22	+	3.28	0.0532	1
negative regulation of circadian sleep/wake cycle, sleep (GO:0042321)	3	1	0.3	+	3.28	0.321	1
positive regulation of viral budding via host ESCRT complex (GO:1903774)	3	1	0.3	+	3.28	0.321	1
regulation of viral budding via host ESCRT complex (GO:1903772)	3	1	0.3	+	3.28	0.321	1
embryonic heart tube left/right pattern formation (GO:0060971)	3	1	0.3	+	3.28	0.321	1
epicardium-derived cardiac fibroblast cell development (GO:0060939)	3	1	0.3	+	3.28	0.321	1
epicardium-derived cardiac fibroblast cell differentiation (GO:0060938)	3	1	0.3	+	3.28	0.321	1
cardiac fibroblast cell development (GO:0060936)	3	1	0.3	+	3.28	0.321	1
cardiac fibroblast cell differentiation (GO:0060935)	3	1	0.3	+	3.28	0.321	1
cardiac muscle cell fate commitment (GO:0060923)	3	1	0.3	+	3.28	0.321	1
mature ribosome assembly (GO:0042256)	3	1	0.3	+	3.28	0.321	1
apoptotic chromosome condensation (GO:0030263)	3	1	0.3	+	3.28	0.321	1
apoptotic nuclear changes (GO:0030262)	12	4	1.22	+	3.28	0.0532	1
protein kinase D signaling (GO:0089700)	3	1	0.3	+	3.28	0.321	1
muscle cell apoptotic process (GO:0010657)	3	1	0.3	+	3.28	0.321	1
DNA strand elongation (GO:0022616)	12	4	1.22	+	3.28	0.0532	1
positive regulation of triglyceride lipase activity (GO:0061365)	6	2	0.61	+	3.28	0.164	1
nuclear speck organization (GO:0035063)	3	1	0.3	+	3.28	0.321	1
retinal pigment epithelium development (GO:0003406)	3	1	0.3	+	3.28	0.321	1
development of secondary female sexual characteristics (GO:0046543)	3	1	0.3	+	3.28	0.321	1
heme catabolic process (GO:0042167)	3	1	0.3	+	3.28	0.321	1
ceramide biosynthetic process (GO:0046513)	6	2	0.61	+	3.28	0.164	1
regulation of spontaneous neurotransmitter secretion (GO:1904048)	3	1	0.3	+	3.28	0.321	1
response to aldosterone (GO:1904044)	3	1	0.3	+	3.28	0.321	1
tRNA dihydrouridine synthesis (GO:0002943)	3	1	0.3	+	3.28	0.321	1
negative regulation of transposition, RNA-mediated (GO:0010526)	3	1	0.3	+	3.28	0.321	1
regulation of transposition, RNA-mediated (GO:0010525)	3	1	0.3	+	3.28	0.321	1
negative regulation of calcium ion transport into cytosol (GO:0010523)	9	3	0.91	+	3.28	0.0915	1
regulation of phosphatidylinositol biosynthetic process (GO:0010511)	3	1	0.3	+	3.28	0.321	1
negative regulation of ATP metabolic process (GO:1903579)	12	4	1.22	+	3.28	0.0532	1
positive regulation of extracellular exosome assembly (GO:1903553)	3	1	0.3	+	3.28	0.321	1
regulation of exosomal secretion (GO:1903541)	12	4	1.22	+	3.28	0.0532	1
paramesonephric duct development (GO:0061205)	3	1	0.3	+	3.28	0.321	1
regulation of single strand break repair (GO:1903516)	3	1	0.3	+	3.28	0.321	1
branch elongation involved in mammary gland duct branching (GO:0060751)	3	1	0.3	+	3.28	0.321	1
epithelial cell proliferation involved in mammary gland duct elongation (GO:0060750)	3	1	0.3	+	3.28	0.321	1
prostate gland morphogenetic growth (GO:0060737)	3	1	0.3	+	3.28	0.321	1
germ-line stem cell division (GO:0042078)	3	1	0.3	+	3.28	0.321	1
regulation of inflammatory response to antigenic stimulus (GO:0002861)	6	2	0.61	+	3.28	0.164	1
fungiform papilla formation (GO:0061198)	3	1	0.3	+	3.28	0.321	1
negative regulation of chondrocyte development (GO:0061182)	3	1	0.3	+	3.28	0.321	1
positive regulation of circadian sleep/wake cycle, sleep (GO:0045938)	3	1	0.3	+	3.28	0.321	1
negative regulation of translational elongation (GO:0045900)	3	1	0.3	+	3.28	0.321	1
pancreas morphogenesis (GO:0061113)	3	1	0.3	+	3.28	0.321	1
smoothened signaling pathway involved in regulation of cerebellar granule cell precursor cell proliferation (GO:0021938)	3	1	0.3	+	3.28	0.321	1
response to glycoside (GO:1903416)	3	1	0.3	+	3.28	0.321	1
atrial septum primum morphogenesis (GO:0003289)	3	1	0.3	+	3.28	0.321	1
regulation of branching involved in salivary gland morphogenesis (GO:0060693)	3	1	0.3	+	3.28	0.321	1
ureteric bud formation (GO:0060676)	3	1	0.3	+	3.28	0.321	1
cardiac neural crest cell migration involved in outflow tract morphogenesis (GO:0003253)	3	1	0.3	+	3.28	0.321	1
right ventricular cardiac muscle tissue morphogenesis (GO:0003221)	3	1	0.3	+	3.28	0.321	1
mesenchymal-epithelial cell signaling (GO:0060638)	3	1	0.3	+	3.28	0.321	1
positive regulation of alcohol biosynthetic process (GO:1902932)	9	3	0.91	+	3.28	0.0915	1
glial cell apoptotic process (GO:0034349)	3	1	0.3	+	3.28	0.321	1
COP9 signalosome assembly (GO:0010387)	3	1	0.3	+	3.28	0.321	1
regulation of muscle atrophy (GO:0014735)	3	1	0.3	+	3.28	0.321	1
Toll signaling pathway (GO:0008063)	3	1	0.3	+	3.28	0.321	1
positive regulation of sister chromatid cohesion (GO:0045876)	9	3	0.91	+	3.28	0.0915	1
vascular wound healing (GO:0061042)	3	1	0.3	+	3.28	0.321	1
positive regulation of bicellular tight junction assembly (GO:1903348)	3	1	0.3	+	3.28	0.321	1
oxalate transport (GO:0019532)	3	1	0.3	+	3.28	0.321	1
histone H3-K4 trimethylation (GO:0080182)	12	4	1.22	+	3.28	0.0532	1
tricuspid valve morphogenesis (GO:0003186)	3	1	0.3	+	3.28	0.321	1
nucleokinesis involved in cell motility in cerebral cortex radial glia guided migration (GO:0021817)	3	1	0.3	+	3.28	0.321	1
bundle of His development (GO:0003166)	3	1	0.3	+	3.28	0.321	1
atrioventricular node development (GO:0003162)	3	1	0.3	+	3.28	0.321	1
T-helper 17 cell lineage commitment (GO:0072540)	3	1	0.3	+	3.28	0.321	1
intestinal epithelial cell maturation (GO:0060574)	3	1	0.3	+	3.28	0.321	1
determination of left/right asymmetry in lateral mesoderm (GO:0003140)	3	1	0.3	+	3.28	0.321	1
establishment of protein localization to endoplasmic reticulum (GO:0072599)	55	18	5.58	+	3.22	8.16e-05	0.0212
SRP-dependent cotranslational protein targeting to membrane (GO:0006614)	46	15	4.67	+	3.21	0.000324	0.0683
ribosome assembly (GO:0042255)	34	11	3.45	+	3.19	0.00209	0.279
DNA-dependent DNA replication maintenance of fidelity (GO:0045005)	31	10	3.15	+	3.18	0.00335	0.4
mRNA cis splicing, via spliceosome (GO:0045292)	28	9	2.84	+	3.17	0.00539	0.535
viral budding (GO:0046755)	22	7	2.23	+	3.13	0.0142	0.828
meiotic chromosome separation (GO:0051307)	19	6	1.93	+	3.11	0.0232	1
cellular response to glucagon stimulus (GO:0071377)	16	5	1.62	+	3.08	0.0385	1
positive regulation of phosphoprotein phosphatase activity (GO:0032516)	16	5	1.62	+	3.08	0.0385	1
regulation of insulin-like growth factor receptor signaling pathway (GO:0043567)	16	5	1.62	+	3.08	0.0385	1
mating (GO:0007618)	16	5	1.62	+	3.08	0.0385	1
cotranslational protein targeting to membrane (GO:0006613)	48	15	4.87	+	3.08	0.000471	0.0859
ribosome biogenesis (GO:0042254)	186	58	18.88	+	3.07	7.99e-12	3.6e-08
atrial septum morphogenesis (GO:0060413)	13	4	1.32	+	3.03	0.0647	1
DNA damage response, signal transduction by p53 class mediator resulting in transcription of p21 class mediator (GO:0006978)	13	4	1.32	+	3.03	0.0647	1
nucleotide-excision repair, preincision complex assembly (GO:0006294)	13	4	1.32	+	3.03	0.0647	1
regulation of neutrophil chemotaxis (GO:0090022)	13	4	1.32	+	3.03	0.0647	1
negative regulation of smooth muscle cell differentiation (GO:0051151)	13	4	1.32	+	3.03	0.0647	1
nuclear envelope reassembly (GO:0031468)	13	4	1.32	+	3.03	0.0647	1
DNA damage response, signal transduction resulting in transcription (GO:0042772)	13	4	1.32	+	3.03	0.0647	1
synaptic vesicle priming (GO:0016082)	13	4	1.32	+	3.03	0.0647	1
regulation of viral-induced cytoplasmic pattern recognition receptor signaling pathway (GO:0039531)	13	4	1.32	+	3.03	0.0647	1
eyelid development in camera-type eye (GO:0061029)	13	4	1.32	+	3.03	0.0647	1
negative regulation of telomere maintenance via telomere lengthening (GO:1904357)	23	7	2.33	+	3	0.0171	0.91
positive regulation of calcium ion transport into cytosol (GO:0010524)	23	7	2.33	+	3	0.0171	0.906
rRNA processing (GO:0006364)	138	42	14.01	+	3	1.13e-08	1.18e-05
rRNA metabolic process (GO:0016072)	145	44	14.72	+	2.99	5.46e-09	6.14e-06
drug transmembrane transport (GO:0006855)	10	3	1.02	+	2.96	0.111	1
long-term synaptic depression (GO:0060292)	10	3	1.02	+	2.96	0.111	1
regulation of viral release from host cell (GO:1902186)	20	6	2.03	+	2.96	0.0279	1
cytokinetic process (GO:0032506)	30	9	3.05	+	2.96	0.00777	0.664
vesicle fusion to plasma membrane (GO:0099500)	10	3	1.02	+	2.96	0.111	1
regulation of neurotransmitter uptake (GO:0051580)	10	3	1.02	+	2.96	0.111	1
DNA catabolic process, endonucleolytic (GO:0000737)	10	3	1.02	+	2.96	0.111	1
nucleotide-excision repair, DNA damage recognition (GO:0000715)	10	3	1.02	+	2.96	0.111	1
synaptic vesicle fusion to presynaptic active zone membrane (GO:0031629)	10	3	1.02	+	2.96	0.111	1
negative regulation of calcium ion transmembrane transporter activity (GO:1901020)	20	6	2.03	+	2.96	0.0279	1
negative regulation of purine nucleotide metabolic process (GO:1900543)	10	3	1.02	+	2.96	0.111	1
spliceosomal tri-snRNP complex assembly (GO:0000244)	10	3	1.02	+	2.96	0.111	1
potassium ion export across plasma membrane (GO:0097623)	10	3	1.02	+	2.96	0.111	1
rRNA catabolic process (GO:0016075)	10	3	1.02	+	2.96	0.111	1
response to arsenic-containing substance (GO:0046685)	20	6	2.03	+	2.96	0.0279	1
embryonic camera-type eye formation (GO:0060900)	10	3	1.02	+	2.96	0.111	1
negative regulation of nucleotide metabolic process (GO:0045980)	10	3	1.02	+	2.96	0.111	1
cardiac ventricle formation (GO:0003211)	10	3	1.02	+	2.96	0.111	1
negative regulation of cation channel activity (GO:2001258)	27	8	2.74	+	2.92	0.0125	0.81
chromosome separation (GO:0051304)	27	8	2.74	+	2.92	0.0125	0.806
reproductive behavior (GO:0019098)	17	5	1.73	+	2.9	0.0462	1
mitotic chromosome condensation (GO:0007076)	17	5	1.73	+	2.9	0.0462	1
transcription-coupled nucleotide-excision repair (GO:0006283)	34	10	3.45	+	2.9	0.00576	0.555
positive regulation of protein deacetylation (GO:0090312)	17	5	1.73	+	2.9	0.0462	1
atrial septum development (GO:0003283)	17	5	1.73	+	2.9	0.0462	1
ribonucleoprotein complex localization (GO:0071166)	92	27	9.34	+	2.89	8.1e-06	0.00342
mRNA 3'-end processing (GO:0031124)	65	19	6.6	+	2.88	0.00018	0.042
regulation of cardiac muscle cell apoptotic process (GO:0010665)	24	7	2.44	+	2.87	0.0203	0.976
negative regulation of chromatin organization (GO:1905268)	55	16	5.58	+	2.87	0.000596	0.103
DNA duplex unwinding (GO:0032508)	73	21	7.41	+	2.83	0.000102	0.0259
response to UV-B (GO:0010224)	7	2	0.71	+	2.81	0.198	1
trabecula formation (GO:0060343)	14	4	1.42	+	2.81	0.0773	1
optic nerve development (GO:0021554)	7	2	0.71	+	2.81	0.198	1
endoplasmic reticulum tubular network organization (GO:0071786)	7	2	0.71	+	2.81	0.198	1
limb bud formation (GO:0060174)	7	2	0.71	+	2.81	0.198	1
adaptive thermogenesis (GO:1990845)	7	2	0.71	+	2.81	0.198	1
mitochondrial tRNA processing (GO:0090646)	7	2	0.71	+	2.81	0.198	1
regulation of cAMP-dependent protein kinase activity (GO:2000479)	14	4	1.42	+	2.81	0.0773	1
positive regulation of interleukin-10 production (GO:0032733)	14	4	1.42	+	2.81	0.0773	1
positive regulation of intrinsic apoptotic signaling pathway in response to DNA damage (GO:1902231)	7	2	0.71	+	2.81	0.198	1
tRNA wobble uridine modification (GO:0002098)	7	2	0.71	+	2.81	0.198	1
ribonucleoprotein complex export from nucleus (GO:0071426)	91	26	9.24	+	2.81	2.91e-05	0.0101
glycogen catabolic process (GO:0005980)	7	2	0.71	+	2.81	0.198	1
glycogen metabolic process (GO:0005977)	28	8	2.84	+	2.81	0.0149	0.853
regulation of interleukin-13 production (GO:0032656)	7	2	0.71	+	2.81	0.198	1
apoptotic DNA fragmentation (GO:0006309)	7	2	0.71	+	2.81	0.198	1
DNA dealkylation involved in DNA repair (GO:0006307)	7	2	0.71	+	2.81	0.198	1
regulation of cell projection size (GO:0032536)	7	2	0.71	+	2.81	0.198	1
negative regulation of excitatory postsynaptic potential (GO:0090394)	7	2	0.71	+	2.81	0.198	1
negative regulation of protein homooligomerization (GO:0032463)	7	2	0.71	+	2.81	0.198	1
synaptic vesicle endosomal processing (GO:0099532)	7	2	0.71	+	2.81	0.198	1
regulation of presynaptic cytosolic calcium ion concentration (GO:0099509)	7	2	0.71	+	2.81	0.198	1
negative regulation of cell cycle arrest (GO:0071157)	14	4	1.42	+	2.81	0.0773	1
cytoskeletal anchoring at nuclear membrane (GO:0090286)	7	2	0.71	+	2.81	0.198	1
double-strand break repair via break-induced replication (GO:0000727)	7	2	0.71	+	2.81	0.198	1
response to corticosterone (GO:0051412)	14	4	1.42	+	2.81	0.0773	1
sensory perception of bitter taste (GO:0050913)	7	2	0.71	+	2.81	0.198	1
positive regulation of protein homodimerization activity (GO:0090073)	7	2	0.71	+	2.81	0.198	1
regulation of ribosome biogenesis (GO:0090069)	7	2	0.71	+	2.81	0.198	1
small nucleolar ribonucleoprotein complex assembly (GO:0000491)	7	2	0.71	+	2.81	0.198	1
response to herbicide (GO:0009635)	7	2	0.71	+	2.81	0.198	1
synaptic vesicle budding (GO:0070142)	7	2	0.71	+	2.81	0.198	1
regulation of protein localization to chromosome, telomeric region (GO:1904814)	7	2	0.71	+	2.81	0.198	1
platelet-derived growth factor receptor-beta signaling pathway (GO:0035791)	7	2	0.71	+	2.81	0.198	1
protein localization to endosome (GO:0036010)	7	2	0.71	+	2.81	0.198	1
positive regulation of calcium ion transmembrane transport (GO:1904427)	35	10	3.55	+	2.81	0.00681	0.616
regulation of phosphate transport (GO:0010966)	7	2	0.71	+	2.81	0.198	1
negative regulation of protein processing (GO:0010955)	14	4	1.42	+	2.81	0.0773	1
cardiac muscle cell-cardiac muscle cell adhesion (GO:0086042)	7	2	0.71	+	2.81	0.198	1
negative regulation of programmed necrotic cell death (GO:0062099)	7	2	0.71	+	2.81	0.198	1
outer ear morphogenesis (GO:0042473)	7	2	0.71	+	2.81	0.198	1
extraembryonic membrane development (GO:1903867)	7	2	0.71	+	2.81	0.198	1
mesenchymal to epithelial transition involved in metanephros morphogenesis (GO:0003337)	7	2	0.71	+	2.81	0.198	1
amino acid transmembrane transport (GO:0003333)	14	4	1.42	+	2.81	0.0773	1
pulmonary artery morphogenesis (GO:0061156)	7	2	0.71	+	2.81	0.198	1
positive regulation of smooth muscle cell apoptotic process (GO:0034393)	7	2	0.71	+	2.81	0.198	1
regulation of ER to Golgi vesicle-mediated transport (GO:0060628)	7	2	0.71	+	2.81	0.198	1
protein K6-linked ubiquitination (GO:0085020)	7	2	0.71	+	2.81	0.198	1
forebrain neuroblast division (GO:0021873)	7	2	0.71	+	2.81	0.198	1
negative regulation of protein maturation (GO:1903318)	14	4	1.42	+	2.81	0.0773	1
peptidyl-proline hydroxylation (GO:0019511)	7	2	0.71	+	2.81	0.198	1
membranous septum morphogenesis (GO:0003149)	7	2	0.71	+	2.81	0.198	1
mRNA export from nucleus (GO:0006406)	81	23	8.22	+	2.8	5.72e-05	0.0161
mRNA-containing ribonucleoprotein complex export from nucleus (GO:0071427)	81	23	8.22	+	2.8	5.72e-05	0.0157
DNA geometric change (GO:0032392)	81	23	8.22	+	2.8	5.72e-05	0.0154
virion assembly (GO:0019068)	25	7	2.54	+	2.76	0.024	1
regulation of transcription by RNA polymerase I (GO:0006356)	25	7	2.54	+	2.76	0.024	1
positive regulation of calcium ion transmembrane transporter activity (GO:1901021)	25	7	2.54	+	2.76	0.024	1
multivesicular body assembly (GO:0036258)	25	7	2.54	+	2.76	0.024	1
multivesicular body organization (GO:0036257)	25	7	2.54	+	2.76	0.024	1
RNA export from nucleus (GO:0006405)	93	26	9.44	+	2.75	3.36e-05	0.011
substantia nigra development (GO:0021762)	18	5	1.83	+	2.74	0.0547	1
negative regulation of transcription regulatory region DNA binding (GO:2000678)	18	5	1.83	+	2.74	0.0547	1
protein K11-linked ubiquitination (GO:0070979)	18	5	1.83	+	2.74	0.0547	1
positive regulation of transcription by RNA polymerase I (GO:0045943)	18	5	1.83	+	2.74	0.0547	1
positive regulation of viral process (GO:0048524)	65	18	6.6	+	2.73	0.000458	0.087
nuclear-transcribed mRNA catabolic process, nonsense-mediated decay (GO:0000184)	65	18	6.6	+	2.73	0.000458	0.0858
cellular glucan metabolic process (GO:0006073)	29	8	2.94	+	2.72	0.0175	0.913
glucan metabolic process (GO:0044042)	29	8	2.94	+	2.72	0.0175	0.91
ribonucleoprotein complex biogenesis (GO:0022613)	300	82	30.45	+	2.69	1.84e-13	2.48e-09
negative regulation of calcium ion transmembrane transport (GO:1903170)	22	6	2.23	+	2.69	0.0391	1
regulation of interleukin-6 biosynthetic process (GO:0045408)	11	3	1.12	+	2.69	0.132	1
protein targeting to lysosome (GO:0006622)	11	3	1.12	+	2.69	0.132	1
glial cell proliferation (GO:0014009)	11	3	1.12	+	2.69	0.132	1
protein hydroxylation (GO:0018126)	11	3	1.12	+	2.69	0.132	1
myoblast migration (GO:0051451)	11	3	1.12	+	2.69	0.132	1
negative regulation of voltage-gated calcium channel activity (GO:1901386)	11	3	1.12	+	2.69	0.132	1
regulation of smooth muscle cell differentiation (GO:0051150)	22	6	2.23	+	2.69	0.0391	1
negative regulation of potassium ion transmembrane transporter activity (GO:1901017)	11	3	1.12	+	2.69	0.132	1
protein localization to chromosome, telomeric region (GO:0070198)	11	3	1.12	+	2.69	0.132	1
interstrand cross-link repair (GO:0036297)	33	9	3.35	+	2.69	0.0128	0.775
peptide hormone processing (GO:0016486)	11	3	1.12	+	2.69	0.132	1
neutral amino acid transport (GO:0015804)	11	3	1.12	+	2.69	0.132	1
extrinsic apoptotic signaling pathway via death domain receptors (GO:0008625)	22	6	2.23	+	2.69	0.0391	1
dopamine metabolic process (GO:0042417)	11	3	1.12	+	2.69	0.132	1
positive regulation of voltage-gated potassium channel activity (GO:1903818)	11	3	1.12	+	2.69	0.132	1
ribosomal small subunit biogenesis (GO:0042274)	44	12	4.47	+	2.69	0.00434	0.472
type B pancreatic cell development (GO:0003323)	11	3	1.12	+	2.69	0.132	1
exit from mitosis (GO:0010458)	11	3	1.12	+	2.69	0.132	1
cardiac chamber formation (GO:0003207)	11	3	1.12	+	2.69	0.132	1
negative regulation of dendritic spine development (GO:0061000)	11	3	1.12	+	2.69	0.132	1
protein localization to endoplasmic reticulum (GO:0070972)	70	19	7.11	+	2.67	0.000574	0.102
positive regulation of viral life cycle (GO:1903902)	37	10	3.76	+	2.66	0.00934	0.72
positive regulation of ATPase activity (GO:0032781)	26	7	2.64	+	2.65	0.0281	1
negative regulation of macroautophagy (GO:0016242)	26	7	2.64	+	2.65	0.0281	1
cellular polysaccharide biosynthetic process (GO:0033692)	15	4	1.52	+	2.63	0.0911	1
cell differentiation involved in metanephros development (GO:0072202)	15	4	1.52	+	2.63	0.0911	1
negative regulation of viral transcription (GO:0032897)	15	4	1.52	+	2.63	0.0911	1
behavioral fear response (GO:0001662)	15	4	1.52	+	2.63	0.0911	1
positive regulation of cAMP-mediated signaling (GO:0043950)	15	4	1.52	+	2.63	0.0911	1
exonucleolytic catabolism of deadenylated mRNA (GO:0043928)	15	4	1.52	+	2.63	0.0911	1
negative regulation of telomere maintenance (GO:0032205)	30	8	3.05	+	2.63	0.0204	0.976
cleavage involved in rRNA processing (GO:0000469)	15	4	1.52	+	2.63	0.0911	1
polysaccharide biosynthetic process (GO:0000271)	15	4	1.52	+	2.63	0.0911	1
positive regulation of mitotic sister chromatid segregation (GO:0062033)	15	4	1.52	+	2.63	0.0911	1
macrophage differentiation (GO:0030225)	15	4	1.52	+	2.63	0.0911	1
skeletal muscle contraction (GO:0003009)	19	5	1.93	+	2.59	0.064	1
vesicle docking involved in exocytosis (GO:0006904)	19	5	1.93	+	2.59	0.064	1
telomere maintenance via telomerase (GO:0007004)	19	5	1.93	+	2.59	0.064	1
mitotic interphase (GO:0051329)	38	10	3.86	+	2.59	0.0108	0.779
interphase (GO:0051325)	38	10	3.86	+	2.59	0.0108	0.774
negative regulation of striated muscle cell apoptotic process (GO:0010664)	19	5	1.93	+	2.59	0.064	1
negative regulation of DNA recombination (GO:0045910)	38	10	3.86	+	2.59	0.0108	0.77
negative regulation of transporter activity (GO:0032410)	46	12	4.67	+	2.57	0.00946	0.725
spliceosomal snRNP assembly (GO:0000387)	23	6	2.33	+	2.57	0.0456	1
spliceosomal complex assembly (GO:0000245)	46	12	4.67	+	2.57	0.00946	0.721
protein export from nucleus (GO:0006611)	104	27	10.56	+	2.56	5.34e-05	0.0157
positive regulation of viral transcription (GO:0050434)	27	7	2.74	+	2.55	0.0327	1
regulation of striated muscle cell apoptotic process (GO:0010662)	27	7	2.74	+	2.55	0.0327	1
negative regulation of muscle cell apoptotic process (GO:0010656)	27	7	2.74	+	2.55	0.0327	1
DNA-dependent DNA replication (GO:0006261)	85	22	8.63	+	2.55	0.000284	0.0617
regulation of vascular smooth muscle cell proliferation (GO:1904705)	31	8	3.15	+	2.54	0.0236	1
sister chromatid cohesion (GO:0007062)	35	9	3.55	+	2.53	0.0172	0.909
nuclear export (GO:0051168)	113	29	11.47	+	2.53	4.79e-05	0.015
modification by host of symbiont morphology or physiology (GO:0051851)	39	10	3.96	+	2.53	0.0125	0.817
regulation of viral transcription (GO:0046782)	39	10	3.96	+	2.53	0.0125	0.813
regulation of muscle cell apoptotic process (GO:0010660)	43	11	4.36	+	2.52	0.0145	0.837
ATP-dependent chromatin remodeling (GO:0043044)	55	14	5.58	+	2.51	0.0049	0.504
nucleosome assembly (GO:0006334)	91	23	9.24	+	2.49	0.000263	0.0582
protein-DNA complex assembly (GO:0065004)	147	37	14.92	+	2.48	4.38e-06	0.00197
response to glucagon (GO:0033762)	20	5	2.03	+	2.46	0.0742	1
regulation of sister chromatid cohesion (GO:0007063)	20	5	2.03	+	2.46	0.0742	1
response to mineralocorticoid (GO:0051385)	20	5	2.03	+	2.46	0.0742	1
cellular response to interleukin-7 (GO:0098761)	20	5	2.03	+	2.46	0.0742	1
response to interleukin-7 (GO:0098760)	20	5	2.03	+	2.46	0.0742	1
regulation of transcription involved in G1/S transition of mitotic cell cycle (GO:0000083)	20	5	2.03	+	2.46	0.0742	1
regulation of release of sequestered calcium ion into cytosol by sarcoplasmic reticulum (GO:0010880)	20	5	2.03	+	2.46	0.0742	1
globus pallidus development (GO:0021759)	4	1	0.41	+	2.46	0.383	1
regulation of glomerular filtration (GO:0003093)	4	1	0.41	+	2.46	0.383	1
negative regulation of neuroblast proliferation (GO:0007406)	4	1	0.41	+	2.46	0.383	1
heparan sulfate proteoglycan biosynthetic process, polysaccharide chain biosynthetic process (GO:0015014)	4	1	0.41	+	2.46	0.383	1
lung lobe morphogenesis (GO:0060463)	4	1	0.41	+	2.46	0.383	1
lung lobe development (GO:0060462)	4	1	0.41	+	2.46	0.383	1
branching involved in salivary gland morphogenesis (GO:0060445)	8	2	0.81	+	2.46	0.234	1
positive regulation of toll-like receptor 4 signaling pathway (GO:0034145)	4	1	0.41	+	2.46	0.383	1
regulation of toll-like receptor 3 signaling pathway (GO:0034139)	4	1	0.41	+	2.46	0.383	1
chronic inflammatory response (GO:0002544)	4	1	0.41	+	2.46	0.383	1
regulation of cohesin loading (GO:0071922)	4	1	0.41	+	2.46	0.383	1
regulation of osteoblast proliferation (GO:0033688)	12	3	1.22	+	2.46	0.155	1
glycolipid catabolic process (GO:0019377)	4	1	0.41	+	2.46	0.383	1
positive regulation of cell-cell adhesion mediated by integrin (GO:0033634)	4	1	0.41	+	2.46	0.383	1
regulation of growth hormone receptor signaling pathway (GO:0060398)	4	1	0.41	+	2.46	0.383	1
pathway-restricted SMAD protein phosphorylation (GO:0060389)	8	2	0.81	+	2.46	0.234	1
cranial suture morphogenesis (GO:0060363)	4	1	0.41	+	2.46	0.383	1
positive regulation of corticosteroid hormone secretion (GO:2000848)	4	1	0.41	+	2.46	0.383	1
regulation of corticosteroid hormone secretion (GO:2000846)	8	2	0.81	+	2.46	0.234	1
chaperone-mediated protein transport (GO:0072321)	4	1	0.41	+	2.46	0.383	1
negative regulation of barbed-end actin filament capping (GO:2000813)	4	1	0.41	+	2.46	0.383	1
regulation of barbed-end actin filament capping (GO:2000812)	4	1	0.41	+	2.46	0.383	1
protein localization to adherens junction (GO:0071896)	4	1	0.41	+	2.46	0.383	1
negative regulation of activated T cell proliferation (GO:0046007)	4	1	0.41	+	2.46	0.383	1
negative regulation of apoptotic process in bone marrow cell (GO:0071866)	4	1	0.41	+	2.46	0.383	1
regulation of apoptotic process in bone marrow cell (GO:0071865)	4	1	0.41	+	2.46	0.383	1
positive regulation of extrinsic apoptotic signaling pathway (GO:2001238)	24	6	2.44	+	2.46	0.0527	1
renal system process involved in regulation of blood volume (GO:0001977)	4	1	0.41	+	2.46	0.383	1
blood vessel maturation (GO:0001955)	4	1	0.41	+	2.46	0.383	1
activation of NF-kappaB-inducing kinase activity (GO:0007250)	8	2	0.81	+	2.46	0.234	1
multi-organism nuclear import (GO:1902594)	4	1	0.41	+	2.46	0.383	1
multi-organism intracellular transport (GO:1902583)	4	1	0.41	+	2.46	0.383	1
multi-organism cellular localization (GO:1902581)	4	1	0.41	+	2.46	0.383	1
negative regulation of nuclear cell cycle DNA replication (GO:1902576)	4	1	0.41	+	2.46	0.383	1
porphyrin-containing compound metabolic process (GO:0006778)	12	3	1.22	+	2.46	0.155	1
regulation of organelle transport along microtubule (GO:1902513)	8	2	0.81	+	2.46	0.234	1
negative regulation of CD8-positive, alpha-beta T cell activation (GO:2001186)	4	1	0.41	+	2.46	0.383	1
B cell proliferation involved in immune response (GO:0002322)	4	1	0.41	+	2.46	0.383	1
regulation of histone H2B ubiquitination (GO:2001166)	4	1	0.41	+	2.46	0.383	1
T cell proliferation involved in immune response (GO:0002309)	4	1	0.41	+	2.46	0.383	1
negative regulation of interleukin-6 biosynthetic process (GO:0045409)	4	1	0.41	+	2.46	0.383	1
adenylate cyclase-inhibiting dopamine receptor signaling pathway (GO:0007195)	4	1	0.41	+	2.46	0.383	1
metanephric mesenchymal cell differentiation (GO:0072162)	4	1	0.41	+	2.46	0.383	1
reciprocal meiotic recombination (GO:0007131)	32	8	3.25	+	2.46	0.0273	1
regulation of interleukin-13 secretion (GO:2000665)	4	1	0.41	+	2.46	0.383	1
positive regulation of interleukin-5 secretion (GO:2000664)	4	1	0.41	+	2.46	0.383	1
mesangial cell development (GO:0072143)	4	1	0.41	+	2.46	0.383	1
male mating behavior (GO:0060179)	4	1	0.41	+	2.46	0.383	1
regulation of protein autoubiquitination (GO:1902498)	4	1	0.41	+	2.46	0.383	1
platelet dense granule organization (GO:0060155)	4	1	0.41	+	2.46	0.383	1
positive regulation of ureteric bud formation (GO:0072107)	4	1	0.41	+	2.46	0.383	1
regulation of ureteric bud formation (GO:0072106)	4	1	0.41	+	2.46	0.383	1
secretion by tissue (GO:0032941)	8	2	0.81	+	2.46	0.234	1
protein localization to cell junction (GO:1902414)	12	3	1.22	+	2.46	0.155	1
behavioral defense response (GO:0002209)	16	4	1.62	+	2.46	0.106	1
positive regulation of skeletal muscle cell differentiation (GO:2001016)	4	1	0.41	+	2.46	0.383	1
modulation by virus of host cellular process (GO:0019054)	12	3	1.22	+	2.46	0.155	1
establishment of lymphocyte polarity (GO:0001767)	4	1	0.41	+	2.46	0.383	1
metanephric renal vesicle formation (GO:0072093)	4	1	0.41	+	2.46	0.383	1
regulation of platelet-derived growth factor receptor-alpha signaling pathway (GO:2000583)	4	1	0.41	+	2.46	0.383	1
positive regulation of protein glycosylation (GO:0060050)	4	1	0.41	+	2.46	0.383	1
regulation of protein glycosylation (GO:0060049)	4	1	0.41	+	2.46	0.383	1
interleukin-23-mediated signaling pathway (GO:0038155)	4	1	0.41	+	2.46	0.383	1
glomerular mesangial cell differentiation (GO:0072008)	4	1	0.41	+	2.46	0.383	1
sulfate transmembrane transport (GO:1902358)	4	1	0.41	+	2.46	0.383	1
arginine catabolic process (GO:0006527)	4	1	0.41	+	2.46	0.383	1
desmosome assembly (GO:0002159)	4	1	0.41	+	2.46	0.383	1
positive regulation of mitochondrial depolarization (GO:0051901)	4	1	0.41	+	2.46	0.383	1
positive regulation of transcription of nucleolar large rRNA by RNA polymerase I (GO:1901838)	8	2	0.81	+	2.46	0.234	1
adiponectin-activated signaling pathway (GO:0033211)	4	1	0.41	+	2.46	0.383	1
ribosome disassembly (GO:0032790)	4	1	0.41	+	2.46	0.383	1
negative regulation of DNA-templated transcription, elongation (GO:0032785)	12	3	1.22	+	2.46	0.155	1
positive regulation of interleukin-17 production (GO:0032740)	4	1	0.41	+	2.46	0.383	1
N-terminal protein lipidation (GO:0006498)	4	1	0.41	+	2.46	0.383	1
positive regulation of endothelial cell chemotaxis by VEGF-activated vascular endothelial growth factor receptor signaling pathway (GO:0038033)	4	1	0.41	+	2.46	0.383	1
opioid receptor signaling pathway (GO:0038003)	4	1	0.41	+	2.46	0.383	1
peripheral nervous system axon regeneration (GO:0014012)	4	1	0.41	+	2.46	0.383	1
translocation of molecules into other organism involved in symbiotic interaction (GO:0051836)	4	1	0.41	+	2.46	0.383	1
development of secondary sexual characteristics (GO:0045136)	4	1	0.41	+	2.46	0.383	1
ganglioside metabolic process (GO:0001573)	4	1	0.41	+	2.46	0.383	1
dephosphorylation of RNA polymerase II C-terminal domain (GO:0070940)	4	1	0.41	+	2.46	0.383	1
mitochondrial tRNA modification (GO:0070900)	4	1	0.41	+	2.46	0.383	1
regulation of CD40 signaling pathway (GO:2000348)	4	1	0.41	+	2.46	0.383	1
positive regulation of chemokine (C-X-C motif) ligand 2 production (GO:2000343)	4	1	0.41	+	2.46	0.383	1
tumor necrosis factor production (GO:0032640)	4	1	0.41	+	2.46	0.383	1
viral penetration into host nucleus (GO:0075732)	4	1	0.41	+	2.46	0.383	1
establishment of integrated proviral latency (GO:0075713)	4	1	0.41	+	2.46	0.383	1
mitotic recombination (GO:0006312)	12	3	1.22	+	2.46	0.155	1
positive regulation of interleukin-12 biosynthetic process (GO:0045084)	4	1	0.41	+	2.46	0.383	1
cellular response to caffeine (GO:0071313)	8	2	0.81	+	2.46	0.234	1
protein insertion into ER membrane (GO:0045048)	12	3	1.22	+	2.46	0.155	1
stress-induced premature senescence (GO:0090400)	4	1	0.41	+	2.46	0.383	1
positive regulation of rRNA processing (GO:2000234)	4	1	0.41	+	2.46	0.383	1
regulation of microvillus length (GO:0032532)	4	1	0.41	+	2.46	0.383	1
base-excision repair, gap-filling (GO:0006287)	4	1	0.41	+	2.46	0.383	1
regulation of hematopoietic stem cell proliferation (GO:1902033)	4	1	0.41	+	2.46	0.383	1
cellular response to zinc ion (GO:0071294)	4	1	0.41	+	2.46	0.383	1
mitochondrial RNA processing (GO:0000963)	8	2	0.81	+	2.46	0.234	1
cellular response to lipoteichoic acid (GO:0071223)	4	1	0.41	+	2.46	0.383	1
phagosome acidification (GO:0090383)	4	1	0.41	+	2.46	0.383	1
translocation of molecules into host (GO:0044417)	4	1	0.41	+	2.46	0.383	1
presynaptic dense core vesicle exocytosis (GO:0099525)	4	1	0.41	+	2.46	0.383	1
regulation of sodium-dependent phosphate transport (GO:2000118)	4	1	0.41	+	2.46	0.383	1
positive regulation of DNA-dependent DNA replication (GO:2000105)	12	3	1.22	+	2.46	0.155	1
embryonic cleavage (GO:0040016)	4	1	0.41	+	2.46	0.383	1
positive regulation of neurotransmitter transport (GO:0051590)	24	6	2.44	+	2.46	0.0527	1
positive regulation of neurotransmitter uptake (GO:0051582)	4	1	0.41	+	2.46	0.383	1
energy reserve metabolic process (GO:0006112)	32	8	3.25	+	2.46	0.0273	1
regulation of fibroblast growth factor production (GO:0090270)	4	1	0.41	+	2.46	0.383	1
response to interleukin-18 (GO:0070673)	4	1	0.41	+	2.46	0.383	1
branching morphogenesis of a nerve (GO:0048755)	4	1	0.41	+	2.46	0.383	1
negative regulation of cortisol biosynthetic process (GO:2000065)	4	1	0.41	+	2.46	0.383	1
protein K27-linked ubiquitination (GO:0044314)	4	1	0.41	+	2.46	0.383	1
negative regulation of aldosterone biosynthetic process (GO:0032348)	4	1	0.41	+	2.46	0.383	1
negative regulation of aldosterone metabolic process (GO:0032345)	4	1	0.41	+	2.46	0.383	1
tricarboxylic acid cycle (GO:0006099)	4	1	0.41	+	2.46	0.383	1
glycolytic process (GO:0006096)	8	2	0.81	+	2.46	0.234	1
RNA 3' uridylation (GO:0071076)	4	1	0.41	+	2.46	0.383	1
polyadenylation-dependent snoRNA 3'-end processing (GO:0071051)	4	1	0.41	+	2.46	0.383	1
telomere maintenance via recombination (GO:0000722)	8	2	0.81	+	2.46	0.234	1
telomeric 3' overhang formation (GO:0031860)	4	1	0.41	+	2.46	0.383	1
mitochondrial RNA modification (GO:1900864)	4	1	0.41	+	2.46	0.383	1
cellular polysaccharide catabolic process (GO:0044247)	8	2	0.81	+	2.46	0.234	1
activation of store-operated calcium channel activity (GO:0032237)	4	1	0.41	+	2.46	0.383	1
kinetochore assembly (GO:0051382)	8	2	0.81	+	2.46	0.234	1
neurotransmitter reuptake (GO:0098810)	4	1	0.41	+	2.46	0.383	1
positive regulation of MAPKKK cascade by fibroblast growth factor receptor signaling pathway (GO:0090080)	4	1	0.41	+	2.46	0.383	1
positive regulation of ribosome biogenesis (GO:0090070)	4	1	0.41	+	2.46	0.383	1
positive regulation of calcium-mediated signaling (GO:0050850)	28	7	2.84	+	2.46	0.0378	1
ATF6-mediated unfolded protein response (GO:0036500)	8	2	0.81	+	2.46	0.234	1
polyadenylation-dependent ncRNA catabolic process (GO:0043634)	4	1	0.41	+	2.46	0.383	1
polyadenylation-dependent RNA catabolic process (GO:0043633)	4	1	0.41	+	2.46	0.383	1
positive regulation of trophoblast cell migration (GO:1901165)	4	1	0.41	+	2.46	0.383	1
sequestering of calcium ion (GO:0051208)	4	1	0.41	+	2.46	0.383	1
response to lipoteichoic acid (GO:0070391)	4	1	0.41	+	2.46	0.383	1
regulation of translation in response to endoplasmic reticulum stress (GO:0036490)	4	1	0.41	+	2.46	0.383	1
exonucleolytic trimming to generate mature 3'-end of 5.8S rRNA from tricistronic rRNA transcript (SSU-rRNA, 5.8S rRNA, LSU-rRNA) (GO:0000467)	4	1	0.41	+	2.46	0.383	1
maturation of SSU-rRNA from tricistronic rRNA transcript (SSU-rRNA, 5.8S rRNA, LSU-rRNA) (GO:0000462)	24	6	2.44	+	2.46	0.0527	1
exonucleolytic trimming involved in rRNA processing (GO:0000459)	4	1	0.41	+	2.46	0.383	1
aggrephagy (GO:0035973)	4	1	0.41	+	2.46	0.383	1
negative regulation of autophagosome maturation (GO:1901097)	4	1	0.41	+	2.46	0.383	1
positive regulation of DNA damage response, signal transduction by p53 class mediator (GO:0043517)	12	3	1.22	+	2.46	0.155	1
ascending aorta development (GO:0035905)	4	1	0.41	+	2.46	0.383	1
mitochondrial DNA repair (GO:0043504)	4	1	0.41	+	2.46	0.383	1
UV protection (GO:0009650)	8	2	0.81	+	2.46	0.234	1
negative regulation of retinoic acid receptor signaling pathway (GO:0048387)	4	1	0.41	+	2.46	0.383	1
brush border assembly (GO:1904970)	4	1	0.41	+	2.46	0.383	1
neuronal dense core vesicle exocytosis (GO:0099011)	4	1	0.41	+	2.46	0.383	1
cellular pigment accumulation (GO:0043482)	8	2	0.81	+	2.46	0.234	1
pigment accumulation (GO:0043476)	8	2	0.81	+	2.46	0.234	1
peptidyl-lysine hydroxylation (GO:0017185)	4	1	0.41	+	2.46	0.383	1
telomerase holoenzyme complex assembly (GO:1905323)	4	1	0.41	+	2.46	0.383	1
establishment of protein localization to chromosome (GO:0070199)	12	3	1.22	+	2.46	0.155	1
regulation of enamel mineralization (GO:0070173)	4	1	0.41	+	2.46	0.383	1
determination of dorsal/ventral asymmetry (GO:0048262)	4	1	0.41	+	2.46	0.383	1
otic vesicle formation (GO:0030916)	4	1	0.41	+	2.46	0.383	1
nuclear-transcribed mRNA catabolic process, exonucleolytic (GO:0000291)	16	4	1.62	+	2.46	0.106	1
deadenylation-dependent decapping of nuclear-transcribed mRNA (GO:0000290)	8	2	0.81	+	2.46	0.234	1
positive regulation of epithelial tube formation (GO:1905278)	4	1	0.41	+	2.46	0.383	1
enucleate erythrocyte differentiation (GO:0043353)	4	1	0.41	+	2.46	0.383	1
interleukin-12-mediated signaling pathway (GO:0035722)	16	4	1.62	+	2.46	0.106	1
establishment of body hair planar orientation (GO:0048105)	4	1	0.41	+	2.46	0.383	1
establishment of body hair or bristle planar orientation (GO:0048104)	4	1	0.41	+	2.46	0.383	1
positive regulation of actin filament depolymerization (GO:0030836)	4	1	0.41	+	2.46	0.383	1
positive regulation of melanin biosynthetic process (GO:0048023)	4	1	0.41	+	2.46	0.383	1
protein K29-linked ubiquitination (GO:0035519)	4	1	0.41	+	2.46	0.383	1
oxidative RNA demethylation (GO:0035513)	4	1	0.41	+	2.46	0.383	1
glucan catabolic process (GO:0009251)	8	2	0.81	+	2.46	0.234	1
rRNA 3'-end processing (GO:0031125)	4	1	0.41	+	2.46	0.383	1
negative regulation of hair cycle (GO:0042636)	4	1	0.41	+	2.46	0.383	1
positive regulation of microtubule binding (GO:1904528)	4	1	0.41	+	2.46	0.383	1
negative regulation of bone mineralization involved in bone maturation (GO:1900158)	4	1	0.41	+	2.46	0.383	1
regulation of bone mineralization involved in bone maturation (GO:1900157)	4	1	0.41	+	2.46	0.383	1
negative regulation of telomere maintenance in response to DNA damage (GO:1904506)	4	1	0.41	+	2.46	0.383	1
regulation of telomere maintenance in response to DNA damage (GO:1904505)	4	1	0.41	+	2.46	0.383	1
amino acid import (GO:0043090)	4	1	0.41	+	2.46	0.383	1
response to interferon-alpha (GO:0035455)	12	3	1.22	+	2.46	0.155	1
dopamine transport (GO:0015872)	4	1	0.41	+	2.46	0.383	1
glycine transport (GO:0015816)	4	1	0.41	+	2.46	0.383	1
nonassociative learning (GO:0046958)	4	1	0.41	+	2.46	0.383	1
fear response (GO:0042596)	16	4	1.62	+	2.46	0.106	1
coenzyme catabolic process (GO:0009109)	4	1	0.41	+	2.46	0.383	1
negative regulation of tumor necrosis factor biosynthetic process (GO:0042536)	4	1	0.41	+	2.46	0.383	1
negative regulation of cellular response to hypoxia (GO:1900038)	4	1	0.41	+	2.46	0.383	1
regulation of eating behavior (GO:1903998)	4	1	0.41	+	2.46	0.383	1
cellular response to sodium arsenite (GO:1903936)	4	1	0.41	+	2.46	0.383	1
long-chain fatty-acyl-CoA metabolic process (GO:0035336)	4	1	0.41	+	2.46	0.383	1
endoplasmic reticulum mannose trimming (GO:1904380)	12	3	1.22	+	2.46	0.155	1
positive regulation of cardiac epithelial to mesenchymal transition (GO:0062043)	4	1	0.41	+	2.46	0.383	1
maturation of SSU-rRNA (GO:0030490)	32	8	3.25	+	2.46	0.0273	1
nuclear migration along microtubule (GO:0030473)	4	1	0.41	+	2.46	0.383	1
axon midline choice point recognition (GO:0016199)	4	1	0.41	+	2.46	0.383	1
negative regulation of cholesterol storage (GO:0010887)	4	1	0.41	+	2.46	0.383	1
positive regulation of triglyceride biosynthetic process (GO:0010867)	4	1	0.41	+	2.46	0.383	1
sialylation (GO:0097503)	4	1	0.41	+	2.46	0.383	1
negative regulation of peptidyl-threonine phosphorylation (GO:0010801)	16	4	1.62	+	2.46	0.106	1
ammonium transport (GO:0015696)	16	4	1.62	+	2.46	0.106	1
peptidyl-arginine omega-N-methylation (GO:0035247)	4	1	0.41	+	2.46	0.383	1
viral mRNA export from host cell nucleus (GO:0046784)	4	1	0.41	+	2.46	0.383	1
tRNA catabolic process (GO:0016078)	4	1	0.41	+	2.46	0.383	1
rhodopsin mediated signaling pathway (GO:0016056)	4	1	0.41	+	2.46	0.383	1
positive regulation of transcription via serum response element binding (GO:0010735)	4	1	0.41	+	2.46	0.383	1
regulation of inorganic anion transmembrane transport (GO:1903795)	4	1	0.41	+	2.46	0.383	1
regulation of RIG-I signaling pathway (GO:0039535)	12	3	1.22	+	2.46	0.155	1
positive regulation of centriole elongation (GO:1903724)	4	1	0.41	+	2.46	0.383	1
peptidyl-arginine methylation, to asymmetrical-dimethyl arginine (GO:0019919)	4	1	0.41	+	2.46	0.383	1
lipid storage (GO:0019915)	12	3	1.22	+	2.46	0.155	1
cardiac pacemaker cell development (GO:0060926)	4	1	0.41	+	2.46	0.383	1
positive regulation of adipose tissue development (GO:1904179)	4	1	0.41	+	2.46	0.383	1
establishment of Sertoli cell barrier (GO:0097368)	4	1	0.41	+	2.46	0.383	1
positive regulation of muscle cell apoptotic process (GO:0010661)	16	4	1.62	+	2.46	0.106	1
negative regulation of wound healing, spreading of epidermal cells (GO:1903690)	4	1	0.41	+	2.46	0.383	1
regulation of chaperone-mediated protein folding (GO:1903644)	4	1	0.41	+	2.46	0.383	1
negative regulation of androgen receptor signaling pathway (GO:0060766)	12	3	1.22	+	2.46	0.155	1
glycosphingolipid catabolic process (GO:0046479)	4	1	0.41	+	2.46	0.383	1
labyrinthine layer morphogenesis (GO:0060713)	12	3	1.22	+	2.46	0.155	1
negative regulation of inflammatory response to antigenic stimulus (GO:0002862)	4	1	0.41	+	2.46	0.383	1
actin modification (GO:0030047)	4	1	0.41	+	2.46	0.383	1
actin filament depolymerization (GO:0030042)	4	1	0.41	+	2.46	0.383	1
muscle cell migration (GO:0014812)	16	4	1.62	+	2.46	0.106	1
regulation of rhodopsin mediated signaling pathway (GO:0022400)	12	3	1.22	+	2.46	0.155	1
regulation of chondrocyte development (GO:0061181)	4	1	0.41	+	2.46	0.383	1
septum primum development (GO:0003284)	4	1	0.41	+	2.46	0.383	1
smoothened signaling pathway involved in ventral spinal cord patterning (GO:0021910)	4	1	0.41	+	2.46	0.383	1
epithelial-mesenchymal cell signaling (GO:0060684)	4	1	0.41	+	2.46	0.383	1
positive regulation of transcription from RNA polymerase II promoter involved in myocardial precursor cell differentiation (GO:0003257)	4	1	0.41	+	2.46	0.383	1
negative regulation of smooth muscle cell apoptotic process (GO:0034392)	4	1	0.41	+	2.46	0.383	1
regulation of smooth muscle cell apoptotic process (GO:0034391)	12	3	1.22	+	2.46	0.155	1
cardiac right ventricle formation (GO:0003219)	4	1	0.41	+	2.46	0.383	1
very-low-density lipoprotein particle assembly (GO:0034379)	4	1	0.41	+	2.46	0.383	1
positive regulation of tau-protein kinase activity (GO:1902949)	4	1	0.41	+	2.46	0.383	1
ductus arteriosus closure (GO:0097070)	4	1	0.41	+	2.46	0.383	1
positive regulation of myeloid dendritic cell cytokine production (GO:0002735)	4	1	0.41	+	2.46	0.383	1
regulation of myeloid dendritic cell cytokine production (GO:0002733)	4	1	0.41	+	2.46	0.383	1
positive regulation of dendritic cell cytokine production (GO:0002732)	4	1	0.41	+	2.46	0.383	1
regulation of dendritic cell cytokine production (GO:0002730)	4	1	0.41	+	2.46	0.383	1
positive regulation of histone H3-K27 methylation (GO:0061087)	4	1	0.41	+	2.46	0.383	1
regulation of histone H3-K27 methylation (GO:0061085)	8	2	0.81	+	2.46	0.234	1
pH elevation (GO:0045852)	4	1	0.41	+	2.46	0.383	1
negative regulation of meiotic nuclear division (GO:0045835)	4	1	0.41	+	2.46	0.383	1
negative regulation of isotype switching (GO:0045829)	4	1	0.41	+	2.46	0.383	1
uterus morphogenesis (GO:0061038)	4	1	0.41	+	2.46	0.383	1
tricuspid valve development (GO:0003175)	4	1	0.41	+	2.46	0.383	1
His-Purkinje system development (GO:0003164)	4	1	0.41	+	2.46	0.383	1
intestinal epithelial cell development (GO:0060576)	8	2	0.81	+	2.46	0.234	1
morphogenesis of an epithelial bud (GO:0060572)	4	1	0.41	+	2.46	0.383	1
modification of morphology or physiology of other organism involved in symbiotic interaction (GO:0051817)	61	15	6.19	+	2.42	0.00416	0.472
negative regulation of DNA binding (GO:0043392)	45	11	4.57	+	2.41	0.0165	0.884
interaction with symbiont (GO:0051702)	41	10	4.16	+	2.4	0.0236	1
negative regulation of ion transmembrane transporter activity (GO:0032413)	41	10	4.16	+	2.4	0.0236	1
negative regulation of chromosome organization (GO:2001251)	111	27	11.27	+	2.4	0.000151	0.0357
DNA conformation change (GO:0071103)	222	54	22.54	+	2.4	7.61e-08	6.42e-05
homologous recombination (GO:0035825)	33	8	3.35	+	2.39	0.0501	1
carboxylic acid transmembrane transport (GO:1905039)	29	7	2.94	+	2.38	0.0433	1
organic acid transmembrane transport (GO:1903825)	29	7	2.94	+	2.38	0.0433	1
ER-nucleus signaling pathway (GO:0006984)	25	6	2.54	+	2.36	0.0605	1
regulation of autophagosome assembly (GO:2000785)	25	6	2.54	+	2.36	0.0605	1
positive regulation of DNA-templated transcription, elongation (GO:0032786)	25	6	2.54	+	2.36	0.0605	1
transcription preinitiation complex assembly (GO:0070897)	25	6	2.54	+	2.36	0.0605	1
modulation by virus of host morphology or physiology (GO:0019048)	21	5	2.13	+	2.35	0.0853	1
cytoplasmic translation (GO:0002181)	38	9	3.86	+	2.33	0.0363	1
cellular polysaccharide metabolic process (GO:0044264)	38	9	3.86	+	2.33	0.0363	1
renal water homeostasis (GO:0003091)	17	4	1.73	+	2.32	0.122	1
CENP-A containing nucleosome assembly (GO:0034080)	17	4	1.73	+	2.32	0.122	1
positive regulation of neutrophil migration (GO:1902624)	17	4	1.73	+	2.32	0.122	1
positive regulation of transcription regulatory region DNA binding (GO:2000679)	17	4	1.73	+	2.32	0.122	1
cellular response to interleukin-12 (GO:0071349)	17	4	1.73	+	2.32	0.122	1
mitochondrial RNA metabolic process (GO:0000959)	17	4	1.73	+	2.32	0.122	1
negative regulation of telomere maintenance via telomerase (GO:0032211)	17	4	1.73	+	2.32	0.122	1
CENP-A containing chromatin organization (GO:0061641)	17	4	1.73	+	2.32	0.122	1
positive regulation of peptidyl-threonine phosphorylation (GO:0010800)	17	4	1.73	+	2.32	0.122	1
ribonucleoprotein complex assembly (GO:0022618)	153	36	15.53	+	2.32	2.13e-05	0.00758
sister chromatid segregation (GO:0000819)	111	26	11.27	+	2.31	0.000468	0.0864
DNA packaging (GO:0006323)	141	33	14.31	+	2.31	5.4e-05	0.0155
positive regulation of calcium ion transport (GO:0051928)	60	14	6.09	+	2.3	0.00777	0.667
negative regulation of organelle assembly (GO:1902116)	30	7	3.05	+	2.3	0.0771	1
chromatin assembly or disassembly (GO:0006333)	125	29	12.69	+	2.29	0.000193	0.044
protein targeting to membrane (GO:0006612)	82	19	8.32	+	2.28	0.00261	0.335
regulation of transcription regulatory region DNA binding (GO:2000677)	39	9	3.96	+	2.27	0.0388	1
mitotic metaphase plate congression (GO:0007080)	39	9	3.96	+	2.27	0.0388	1
positive regulation of chemokine production (GO:0032722)	26	6	2.64	+	2.27	0.0689	1
response to ATP (GO:0033198)	13	3	1.32	+	2.27	0.178	1
polysaccharide metabolic process (GO:0005976)	39	9	3.96	+	2.27	0.0388	1
DNA catabolic process (GO:0006308)	13	3	1.32	+	2.27	0.178	1
regulation of spindle organization (GO:0090224)	39	9	3.96	+	2.27	0.0388	1
exocytic process (GO:0140029)	39	9	3.96	+	2.27	0.0388	1
regulation of collateral sprouting (GO:0048670)	13	3	1.32	+	2.27	0.178	1
embryonic digestive tract morphogenesis (GO:0048557)	13	3	1.32	+	2.27	0.178	1
poly(A)+ mRNA export from nucleus (GO:0016973)	13	3	1.32	+	2.27	0.178	1
negative regulation of dendrite morphogenesis (GO:0050774)	13	3	1.32	+	2.27	0.178	1
postsynaptic modulation of chemical synaptic transmission (GO:0099170)	13	3	1.32	+	2.27	0.178	1
glial cell activation (GO:0061900)	13	3	1.32	+	2.27	0.178	1
negative regulation of ion transmembrane transport (GO:0034766)	52	12	5.28	+	2.27	0.0149	0.854
decidualization (GO:0046697)	13	3	1.32	+	2.27	0.178	1
response to copper ion (GO:0046688)	13	3	1.32	+	2.27	0.178	1
negative regulation of histone acetylation (GO:0035067)	13	3	1.32	+	2.27	0.178	1
dorsal/ventral neural tube patterning (GO:0021904)	13	3	1.32	+	2.27	0.178	1
mammary gland epithelial cell differentiation (GO:0060644)	13	3	1.32	+	2.27	0.178	1
positive regulation of isotype switching (GO:0045830)	13	3	1.32	+	2.27	0.178	1
protein-DNA complex subunit organization (GO:0071824)	183	42	18.58	+	2.26	1.09e-05	0.00419
ncRNA processing (GO:0034470)	236	54	23.96	+	2.25	4.78e-07	0.000358
regulation of mitotic spindle organization (GO:0060236)	35	8	3.55	+	2.25	0.0558	1
ribonucleoprotein complex subunit organization (GO:0071826)	162	37	16.44	+	2.25	3.2e-05	0.0108
nucleosome organization (GO:0034728)	127	29	12.89	+	2.25	0.000225	0.0505
mitotic cytokinesis (GO:0000281)	57	13	5.79	+	2.25	0.0118	0.807
regulation of DNA recombination (GO:0000018)	79	18	8.02	+	2.24	0.00389	0.453
negative regulation of DNA-dependent DNA replication (GO:2000104)	22	5	2.23	+	2.24	0.0971	1
positive regulation of phosphatase activity (GO:0010922)	22	5	2.23	+	2.24	0.0971	1
positive regulation of DNA recombination (GO:0045911)	22	5	2.23	+	2.24	0.0971	1
mRNA splice site selection (GO:0006376)	31	7	3.15	+	2.22	0.0811	1
regulation of potassium ion transmembrane transporter activity (GO:1901016)	31	7	3.15	+	2.22	0.0811	1
RNA 3'-end processing (GO:0031123)	102	23	10.35	+	2.22	0.00147	0.209
vesicle fusion (GO:0006906)	40	9	4.06	+	2.22	0.0417	1
positive regulation of cation channel activity (GO:2001259)	40	9	4.06	+	2.22	0.0417	1
chromatin assembly (GO:0031497)	107	24	10.86	+	2.21	0.00111	0.169
RNA splicing, via transesterification reactions (GO:0000375)	223	50	22.64	+	2.21	2.09e-06	0.00123
endosome organization (GO:0007032)	54	12	5.48	+	2.19	0.018	0.931
negative regulation of intracellular steroid hormone receptor signaling pathway (GO:0033144)	27	6	2.74	+	2.19	0.119	1
DNA-templated transcription, elongation (GO:0006354)	54	12	5.48	+	2.19	0.018	0.928
RNA-dependent DNA biosynthetic process (GO:0006278)	27	6	2.74	+	2.19	0.119	1
regulation of vacuole organization (GO:0044088)	27	6	2.74	+	2.19	0.119	1
mRNA transport (GO:0051028)	117	26	11.88	+	2.19	0.000676	0.113
pinocytosis (GO:0006907)	9	2	0.91	+	2.19	0.269	1
regulation of proton transport (GO:0010155)	9	2	0.91	+	2.19	0.269	1
regulation of ryanodine-sensitive calcium-release channel activity (GO:0060314)	18	4	1.83	+	2.19	0.139	1
regulation of neutrophil migration (GO:1902622)	18	4	1.83	+	2.19	0.139	1
cilium movement involved in cell motility (GO:0060294)	9	2	0.91	+	2.19	0.269	1
metanephric glomerulus development (GO:0072224)	9	2	0.91	+	2.19	0.269	1
regulation of ATP biosynthetic process (GO:2001169)	9	2	0.91	+	2.19	0.269	1
regulation of growth hormone secretion (GO:0060123)	9	2	0.91	+	2.19	0.269	1
leukocyte activation involved in inflammatory response (GO:0002269)	9	2	0.91	+	2.19	0.269	1
regulation of granulocyte chemotaxis (GO:0071622)	18	4	1.83	+	2.19	0.139	1
positive regulation of endothelial cell chemotaxis (GO:2001028)	9	2	0.91	+	2.19	0.269	1
microglial cell activation (GO:0001774)	9	2	0.91	+	2.19	0.269	1
negative regulation of telomerase activity (GO:0051974)	9	2	0.91	+	2.19	0.269	1
tRNA wobble base modification (GO:0002097)	9	2	0.91	+	2.19	0.269	1
regulation of oxidative phosphorylation (GO:0002082)	9	2	0.91	+	2.19	0.269	1
cellular response to purine-containing compound (GO:0071415)	9	2	0.91	+	2.19	0.269	1
UV-damage excision repair (GO:0070914)	9	2	0.91	+	2.19	0.269	1
alpha-amino acid biosynthetic process (GO:1901607)	9	2	0.91	+	2.19	0.269	1
regulation of microvillus organization (GO:0032530)	9	2	0.91	+	2.19	0.269	1
cellular senescence (GO:0090398)	18	4	1.83	+	2.19	0.139	1
regulation of brown fat cell differentiation (GO:0090335)	9	2	0.91	+	2.19	0.269	1
negative regulation by host of viral transcription (GO:0043922)	9	2	0.91	+	2.19	0.269	1
cellular response to brain-derived neurotrophic factor stimulus (GO:1990416)	9	2	0.91	+	2.19	0.269	1
calcium ion-regulated exocytosis of neurotransmitter (GO:0048791)	18	4	1.83	+	2.19	0.139	1
response to interleukin-12 (GO:0070671)	18	4	1.83	+	2.19	0.139	1
negative regulation of axon regeneration (GO:0048681)	9	2	0.91	+	2.19	0.269	1
negative regulation of collateral sprouting (GO:0048671)	9	2	0.91	+	2.19	0.269	1
cell death in response to oxidative stress (GO:0036473)	9	2	0.91	+	2.19	0.269	1
T cell apoptotic process (GO:0070231)	9	2	0.91	+	2.19	0.269	1
photoreceptor cell outer segment organization (GO:0035845)	9	2	0.91	+	2.19	0.269	1
barbed-end actin filament capping (GO:0051016)	9	2	0.91	+	2.19	0.269	1
polysaccharide catabolic process (GO:0000272)	9	2	0.91	+	2.19	0.269	1
astrocyte activation (GO:0048143)	9	2	0.91	+	2.19	0.269	1
amyloid-beta metabolic process (GO:0050435)	9	2	0.91	+	2.19	0.269	1
ribosomal small subunit assembly (GO:0000028)	9	2	0.91	+	2.19	0.269	1
drug transport (GO:0015893)	36	8	3.65	+	2.19	0.0595	1
ventricular cardiac muscle cell development (GO:0055015)	9	2	0.91	+	2.19	0.269	1
monoamine transport (GO:0015844)	9	2	0.91	+	2.19	0.269	1
negative regulation of transcription by competitive promoter binding (GO:0010944)	9	2	0.91	+	2.19	0.269	1
intrinsic apoptotic signaling pathway in response to oxidative stress (GO:0008631)	9	2	0.91	+	2.19	0.269	1
positive regulation of cytokine production involved in inflammatory response (GO:1900017)	9	2	0.91	+	2.19	0.269	1
protein localization to microtubule (GO:0035372)	9	2	0.91	+	2.19	0.269	1
regulation of cardiac conduction (GO:1903779)	36	8	3.65	+	2.19	0.0595	1
cellular carbohydrate biosynthetic process (GO:0034637)	18	4	1.83	+	2.19	0.139	1
positive regulation of cardiac muscle cell apoptotic process (GO:0010666)	9	2	0.91	+	2.19	0.269	1
positive regulation of striated muscle cell apoptotic process (GO:0010663)	9	2	0.91	+	2.19	0.269	1
heparan sulfate proteoglycan metabolic process (GO:0030201)	18	4	1.83	+	2.19	0.139	1
axonal transport of mitochondrion (GO:0019896)	9	2	0.91	+	2.19	0.269	1
sperm chromatin condensation (GO:0035092)	9	2	0.91	+	2.19	0.269	1
negative regulation of platelet activation (GO:0010544)	9	2	0.91	+	2.19	0.269	1
desmosome organization (GO:0002934)	9	2	0.91	+	2.19	0.269	1
positive regulation of amyloid precursor protein catabolic process (GO:1902993)	9	2	0.91	+	2.19	0.269	1
regulation of amyloid precursor protein catabolic process (GO:1902991)	18	4	1.83	+	2.19	0.139	1
anterograde axonal transport (GO:0008089)	36	8	3.65	+	2.19	0.0595	1
dosage compensation (GO:0007549)	18	4	1.83	+	2.19	0.139	1
seminiferous tubule development (GO:0072520)	9	2	0.91	+	2.19	0.269	1
mRNA splicing, via spliceosome (GO:0000398)	221	49	22.43	+	2.18	3.3e-06	0.00165
RNA splicing, via transesterification reactions with bulged adenosine as nucleophile (GO:0000377)	221	49	22.43	+	2.18	3.3e-06	0.00159
nucleotide-excision repair (GO:0006289)	59	13	5.99	+	2.17	0.0212	0.968
protein localization to chromosome (GO:0034502)	50	11	5.08	+	2.17	0.0249	1
negative regulation of DNA metabolic process (GO:0051053)	91	20	9.24	+	2.17	0.0042	0.468
regulation of ATPase activity (GO:0043462)	41	9	4.16	+	2.16	0.045	1
positive regulation of DNA binding (GO:0043388)	41	9	4.16	+	2.16	0.045	1
regulation of signal transduction by p53 class mediator (GO:1901796)	137	30	13.91	+	2.16	0.00036	0.0736
RNA phosphodiester bond hydrolysis, exonucleolytic (GO:0090503)	23	5	2.33	+	2.14	0.176	1
DNA replication-independent nucleosome assembly (GO:0006336)	23	5	2.33	+	2.14	0.176	1
DNA replication initiation (GO:0006270)	23	5	2.33	+	2.14	0.176	1
regulation of histone H3-K9 methylation (GO:0051570)	23	5	2.33	+	2.14	0.176	1
regulation of histone deacetylation (GO:0031063)	23	5	2.33	+	2.14	0.176	1
telomere maintenance via telomere lengthening (GO:0010833)	23	5	2.33	+	2.14	0.176	1
negative regulation of cation transmembrane transport (GO:1904063)	46	10	4.67	+	2.14	0.0347	1
negative regulation of cyclin-dependent protein kinase activity (GO:1904030)	23	5	2.33	+	2.14	0.176	1
RNA transport (GO:0050658)	139	30	14.11	+	2.13	0.000412	0.0829
nucleic acid transport (GO:0050657)	139	30	14.11	+	2.13	0.000412	0.0817
nuclear-transcribed mRNA catabolic process (GO:0000956)	107	23	10.86	+	2.12	0.002	0.273
regulation of acute inflammatory response (GO:0002673)	14	3	1.42	+	2.11	0.202	1
binding of sperm to zona pellucida (GO:0007339)	14	3	1.42	+	2.11	0.202	1
type I interferon signaling pathway (GO:0060337)	28	6	2.84	+	2.11	0.125	1
positive regulation of interleukin-6 secretion (GO:2000778)	14	3	1.42	+	2.11	0.202	1
regulation of receptor recycling (GO:0001919)	14	3	1.42	+	2.11	0.202	1
positive regulation of transcription elongation from RNA polymerase II promoter (GO:0032968)	14	3	1.42	+	2.11	0.202	1
positive regulation of response to drug (GO:2001025)	14	3	1.42	+	2.11	0.202	1
Sertoli cell differentiation (GO:0060008)	14	3	1.42	+	2.11	0.202	1
glycoprotein catabolic process (GO:0006516)	14	3	1.42	+	2.11	0.202	1
nuclear DNA replication (GO:0033260)	28	6	2.84	+	2.11	0.125	1
histone H3-K9 demethylation (GO:0033169)	14	3	1.42	+	2.11	0.202	1
cellular response to type I interferon (GO:0071357)	28	6	2.84	+	2.11	0.125	1
negative regulation of potassium ion transmembrane transport (GO:1901380)	14	3	1.42	+	2.11	0.202	1
establishment of RNA localization (GO:0051236)	140	30	14.21	+	2.11	0.000443	0.0867
nuclear transport (GO:0051169)	182	39	18.47	+	2.11	8.03e-05	0.0212
positive regulation of potassium ion transmembrane transporter activity (GO:1901018)	14	3	1.42	+	2.11	0.202	1
regulation of defense response to virus by virus (GO:0050690)	14	3	1.42	+	2.11	0.202	1
negative regulation of defense response to virus (GO:0050687)	14	3	1.42	+	2.11	0.202	1
regulation of purine nucleotide biosynthetic process (GO:1900371)	14	3	1.42	+	2.11	0.202	1
regulation of nucleotide biosynthetic process (GO:0030808)	14	3	1.42	+	2.11	0.202	1
neurotrophin TRK receptor signaling pathway (GO:0048011)	14	3	1.42	+	2.11	0.202	1
histone mRNA metabolic process (GO:0008334)	14	3	1.42	+	2.11	0.202	1
morphogenesis of an epithelial fold (GO:0060571)	14	3	1.42	+	2.11	0.202	1
RNA localization (GO:0006403)	155	33	15.73	+	2.1	0.000295	0.0632
negative regulation of DNA replication (GO:0008156)	33	7	3.35	+	2.09	0.0912	1
cytokinesis (GO:0000910)	85	18	8.63	+	2.09	0.00882	0.709
RNA processing (GO:0006396)	600	127	60.91	+	2.09	5.92e-13	3.99e-09
nucleocytoplasmic transport (GO:0006913)	180	38	18.27	+	2.08	0.000121	0.0291
nucleobase-containing compound transport (GO:0015931)	147	31	14.92	+	2.08	0.000553	0.0994
positive regulation of immunoglobulin production (GO:0002639)	19	4	1.93	+	2.07	0.156	1
triglyceride metabolic process (GO:0006641)	19	4	1.93	+	2.07	0.156	1
DNA-templated transcription, termination (GO:0006353)	38	8	3.86	+	2.07	0.0686	1
regulation of protein localization to cell surface (GO:2000008)	19	4	1.93	+	2.07	0.156	1
embryonic digestive tract development (GO:0048566)	19	4	1.93	+	2.07	0.156	1
positive regulation of vascular smooth muscle cell proliferation (GO:1904707)	19	4	1.93	+	2.07	0.156	1
bicarbonate transport (GO:0015701)	19	4	1.93	+	2.07	0.156	1
protein localization to lysosome (GO:0061462)	19	4	1.93	+	2.07	0.156	1
epithelial cell apoptotic process (GO:1904019)	19	4	1.93	+	2.07	0.156	1
positive regulation of immunoglobulin mediated immune response (GO:0002891)	19	4	1.93	+	2.07	0.156	1
positive regulation of smoothened signaling pathway (GO:0045880)	19	4	1.93	+	2.07	0.156	1
positive regulation of B cell mediated immunity (GO:0002714)	19	4	1.93	+	2.07	0.156	1
ncRNA metabolic process (GO:0034660)	276	58	28.02	+	2.07	1.87e-06	0.00115
RNA splicing (GO:0008380)	305	64	30.96	+	2.07	5.59e-07	0.000397
viral transcription (GO:0019083)	62	13	6.29	+	2.07	0.0247	1
regulation of DNA-dependent DNA replication (GO:0090329)	43	9	4.36	+	2.06	0.0527	1
organelle membrane fusion (GO:0090174)	43	9	4.36	+	2.06	0.0527	1
cellular response to amino acid starvation (GO:0034198)	24	5	2.44	+	2.05	0.183	1
regulation of voltage-gated calcium channel activity (GO:1901385)	24	5	2.44	+	2.05	0.183	1
neuron apoptotic process (GO:0051402)	24	5	2.44	+	2.05	0.183	1
synaptic vesicle transport (GO:0048489)	24	5	2.44	+	2.05	0.183	1
modification by symbiont of host morphology or physiology (GO:0044003)	24	5	2.44	+	2.05	0.183	1
midbrain development (GO:0030901)	48	10	4.87	+	2.05	0.0627	1
DNA replication-independent nucleosome organization (GO:0034724)	24	5	2.44	+	2.05	0.183	1
carbohydrate catabolic process (GO:0016052)	24	5	2.44	+	2.05	0.183	1
regulation of cardiac muscle contraction (GO:0055117)	53	11	5.38	+	2.04	0.046	1
mitotic sister chromatid segregation (GO:0000070)	87	18	8.83	+	2.04	0.00969	0.722
cell cycle DNA replication (GO:0044786)	29	6	2.94	+	2.04	0.132	1
transcription by RNA polymerase III (GO:0006383)	29	6	2.94	+	2.04	0.132	1
negative regulation of DNA biosynthetic process (GO:2000279)	29	6	2.94	+	2.04	0.132	1
regulation of telomere maintenance (GO:0032204)	58	12	5.89	+	2.04	0.0344	1
histone lysine methylation (GO:0034968)	58	12	5.89	+	2.04	0.0344	1
cellular carbohydrate metabolic process (GO:0044262)	63	13	6.4	+	2.03	0.0262	1
regulation of DNA binding (GO:0051101)	97	20	9.85	+	2.03	0.00585	0.552
regulation of protein autophosphorylation (GO:0031952)	34	7	3.45	+	2.03	0.0974	1
mRNA processing (GO:0006397)	355	73	36.04	+	2.03	2.17e-07	0.000172
modification of morphology or physiology of other organism (GO:0035821)	73	15	7.41	+	2.02	0.0238	1
tRNA modification (GO:0006400)	39	8	3.96	+	2.02	0.0739	1
histone H3 acetylation (GO:0043966)	39	8	3.96	+	2.02	0.0739	1
chromatin remodeling (GO:0006338)	132	27	13.4	+	2.02	0.00202	0.273
regulation of chromatin organization (GO:1902275)	162	33	16.44	+	2.01	0.000622	0.106
negative regulation of transmembrane transport (GO:0034763)	64	13	6.5	+	2	0.0279	1
regulation of viral process (GO:0050792)	109	22	11.06	+	1.99	0.00552	0.544
thalamus development (GO:0021794)	5	1	0.51	+	1.97	0.44	1
glial cell fate specification (GO:0021780)	5	1	0.51	+	1.97	0.44	1
oligodendrocyte cell fate commitment (GO:0021779)	5	1	0.51	+	1.97	0.44	1
oligodendrocyte cell fate specification (GO:0021778)	5	1	0.51	+	1.97	0.44	1
midgut development (GO:0007494)	5	1	0.51	+	1.97	0.44	1
renal system process involved in regulation of systemic arterial blood pressure (GO:0003071)	5	1	0.51	+	1.97	0.44	1
bud elongation involved in lung branching (GO:0060449)	5	1	0.51	+	1.97	0.44	1
response to sterol depletion (GO:0006991)	5	1	0.51	+	1.97	0.44	1
ER overload response (GO:0006983)	10	2	1.02	+	1.97	0.305	1
DNA damage induced protein phosphorylation (GO:0006975)	5	1	0.51	+	1.97	0.44	1
positive regulation of interferon-gamma secretion (GO:1902715)	5	1	0.51	+	1.97	0.44	1
regulation of toll-like receptor 2 signaling pathway (GO:0034135)	5	1	0.51	+	1.97	0.44	1
positive regulation of megakaryocyte differentiation (GO:0045654)	5	1	0.51	+	1.97	0.44	1
positive regulation of keratinocyte differentiation (GO:0045618)	10	2	1.02	+	1.97	0.305	1
positive regulation of integrin activation (GO:0033625)	5	1	0.51	+	1.97	0.44	1
vestibulocochlear nerve morphogenesis (GO:0021648)	5	1	0.51	+	1.97	0.44	1
positive regulation of steroid hormone secretion (GO:2000833)	5	1	0.51	+	1.97	0.44	1
regulation of steroid hormone secretion (GO:2000831)	10	2	1.02	+	1.97	0.305	1
bone trabecula formation (GO:0060346)	5	1	0.51	+	1.97	0.44	1
positive regulation of axon guidance (GO:1902669)	5	1	0.51	+	1.97	0.44	1
GTP metabolic process (GO:0046039)	5	1	0.51	+	1.97	0.44	1
cellular copper ion homeostasis (GO:0006878)	5	1	0.51	+	1.97	0.44	1
metanephric renal vesicle morphogenesis (GO:0072283)	10	2	1.02	+	1.97	0.305	1
positive regulation of bone development (GO:1903012)	5	1	0.51	+	1.97	0.44	1
Notch receptor processing (GO:0007220)	5	1	0.51	+	1.97	0.44	1
regulation of transcription initiation from RNA polymerase II promoter (GO:0060260)	20	4	2.03	+	1.97	0.273	1
positive regulation of metanephros development (GO:0072216)	10	2	1.02	+	1.97	0.305	1
negative regulation of mesenchymal cell proliferation (GO:0072201)	5	1	0.51	+	1.97	0.44	1
ATP generation from ADP (GO:0006757)	10	2	1.02	+	1.97	0.305	1
tumor necrosis factor superfamily cytokine production (GO:0071706)	5	1	0.51	+	1.97	0.44	1
positive regulation of epithelial cell differentiation involved in kidney development (GO:2000698)	5	1	0.51	+	1.97	0.44	1
regulation of interleukin-5 secretion (GO:2000662)	5	1	0.51	+	1.97	0.44	1
glomerular capillary formation (GO:0072104)	5	1	0.51	+	1.97	0.44	1
glomerulus vasculature morphogenesis (GO:0072103)	5	1	0.51	+	1.97	0.44	1
positive regulation of chemokine (C-C motif) ligand 5 production (GO:0071651)	5	1	0.51	+	1.97	0.44	1
SRP-dependent cotranslational protein targeting to membrane, translocation (GO:0006616)	5	1	0.51	+	1.97	0.44	1
otic vesicle morphogenesis (GO:0071600)	5	1	0.51	+	1.97	0.44	1
virion attachment to host cell (GO:0019062)	5	1	0.51	+	1.97	0.44	1
renal vesicle formation (GO:0072033)	5	1	0.51	+	1.97	0.44	1
mesangial cell differentiation (GO:0072007)	5	1	0.51	+	1.97	0.44	1
rhythmic synaptic transmission (GO:0060024)	5	1	0.51	+	1.97	0.44	1
soft palate development (GO:0060023)	5	1	0.51	+	1.97	0.44	1
Sertoli cell development (GO:0060009)	10	2	1.02	+	1.97	0.305	1
otic vesicle development (GO:0071599)	10	2	1.02	+	1.97	0.305	1
histone H3-K27 demethylation (GO:0071557)	5	1	0.51	+	1.97	0.44	1
synaptic transmission, GABAergic (GO:0051932)	5	1	0.51	+	1.97	0.44	1
negative regulation of high voltage-gated calcium channel activity (GO:1901842)	5	1	0.51	+	1.97	0.44	1
positive regulation of interleukin-8 secretion (GO:2000484)	5	1	0.51	+	1.97	0.44	1
negative regulation of CREB transcription factor activity (GO:0032792)	5	1	0.51	+	1.97	0.44	1
positive regulation of cell migration by vascular endothelial growth factor signaling pathway (GO:0038089)	5	1	0.51	+	1.97	0.44	1
p38MAPK cascade (GO:0038066)	5	1	0.51	+	1.97	0.44	1
positive regulation of interleukin-4 production (GO:0032753)	10	2	1.02	+	1.97	0.305	1
positive regulation of endoplasmic reticulum stress-induced intrinsic apoptotic signaling pathway (GO:1902237)	5	1	0.51	+	1.97	0.44	1
negative regulation of phosphatidylinositol 3-kinase signaling (GO:0014067)	10	2	1.02	+	1.97	0.305	1
positive regulation of cardioblast differentiation (GO:0051891)	5	1	0.51	+	1.97	0.44	1
columnar/cuboidal epithelial cell maturation (GO:0002069)	5	1	0.51	+	1.97	0.44	1
regulation of isotype switching (GO:0045191)	20	4	2.03	+	1.97	0.273	1
response to vitamin E (GO:0033197)	5	1	0.51	+	1.97	0.44	1
positive regulation of cell proliferation involved in kidney development (GO:1901724)	5	1	0.51	+	1.97	0.44	1
negative regulation of cell proliferation involved in kidney development (GO:1901723)	5	1	0.51	+	1.97	0.44	1
regulation of cell proliferation involved in kidney development (GO:1901722)	10	2	1.02	+	1.97	0.305	1
histone H4 deacetylation (GO:0070933)	10	2	1.02	+	1.97	0.305	1
negative regulation of mesoderm development (GO:2000381)	5	1	0.51	+	1.97	0.44	1
regulation of mesoderm development (GO:2000380)	10	2	1.02	+	1.97	0.305	1
regulation of chemokine (C-X-C motif) ligand 2 production (GO:2000341)	5	1	0.51	+	1.97	0.44	1
negative regulation of glucocorticoid receptor signaling pathway (GO:2000323)	5	1	0.51	+	1.97	0.44	1
regulation of glucocorticoid receptor signaling pathway (GO:2000322)	5	1	0.51	+	1.97	0.44	1
[truncated: 11,498 more rows]

## Sheet: Group 3 Process
Analysis Type:	PANTHER Overrepresentation Test (Released 20190711)
Annotation Version and Release Date:	GO Ontology database Released 2019-07-03
Analyzed List:	upload_1 (Homo sapiens)
Reference List:	disordered_uniprot.txt (Homo sapiens)
Test Type:	FISHER
Correction:	FDR
GO biological process complete	disordered_uniprot.txt - REFLIST (10531)	upload_1 (1594)	upload_1 (expected)	upload_1 (over/under)	upload_1 (fold Enrichment)	upload_1 (raw P-value)	upload_1 (FDR)
response to prolactin (GO:1990637)	3	3	0.45	+	6.61	0.0333	1
basal dendrite arborization (GO:0150020)	3	3	0.45	+	6.61	0.0333	1
basal dendrite morphogenesis (GO:0150019)	3	3	0.45	+	6.61	0.0333	1
basal dendrite development (GO:0150018)	3	3	0.45	+	6.61	0.0333	1
sensory neuron axon guidance (GO:0097374)	3	3	0.45	+	6.61	0.0333	1
dichotomous subdivision of terminal units involved in salivary gland branching (GO:0060666)	3	3	0.45	+	6.61	0.0333	1
facioacoustic ganglion development (GO:1903375)	3	3	0.45	+	6.61	0.0333	1
hypothalamus gonadotrophin-releasing hormone neuron development (GO:0021888)	3	3	0.45	+	6.61	0.0333	1
hypothalamus gonadotrophin-releasing hormone neuron differentiation (GO:0021886)	3	3	0.45	+	6.61	0.0333	1
hypothalamic tangential migration using cell-axon interactions (GO:0021856)	3	3	0.45	+	6.61	0.0333	1
gonadotrophin-releasing hormone neuronal migration to the hypothalamus (GO:0021828)	3	3	0.45	+	6.61	0.0333	1
cerebral cortex tangential migration using cell-axon interactions (GO:0021824)	3	3	0.45	+	6.61	0.0333	1
positive regulation of B cell tolerance induction (GO:0002663)	1	1	0.15	+	6.61	0.246	1
regulation of B cell tolerance induction (GO:0002661)	1	1	0.15	+	6.61	0.246	1
response to oleic acid (GO:0034201)	1	1	0.15	+	6.61	0.246	1
response to vitamin B1 (GO:0010266)	1	1	0.15	+	6.61	0.246	1
positive regulation of central tolerance induction (GO:0002648)	1	1	0.15	+	6.61	0.246	1
regulation of central tolerance induction (GO:0002646)	1	1	0.15	+	6.61	0.246	1
exon-exon junction complex disassembly (GO:1903259)	1	1	0.15	+	6.61	0.246	1
nucleus accumbens development (GO:0021768)	1	1	0.15	+	6.61	0.246	1
positive regulation of the force of heart contraction by chemical signal (GO:0003099)	1	1	0.15	+	6.61	0.246	1
sulfide oxidation (GO:0019418)	1	1	0.15	+	6.61	0.246	1
activation of meiosis involved in egg activation (GO:0060466)	1	1	0.15	+	6.61	0.246	1
positive regulation of gastric acid secretion (GO:0060454)	1	1	0.15	+	6.61	0.246	1
mitochondrial large ribosomal subunit assembly (GO:1902775)	2	2	0.3	+	6.61	0.0864	1
bronchus morphogenesis (GO:0060434)	1	1	0.15	+	6.61	0.246	1
thiocyanate metabolic process (GO:0018969)	1	1	0.15	+	6.61	0.246	1
negative regulation of lens fiber cell differentiation (GO:1902747)	1	1	0.15	+	6.61	0.246	1
negative regulation of growth hormone receptor signaling pathway (GO:0060400)	1	1	0.15	+	6.61	0.246	1
negative regulation of antigen processing and presentation of peptide or polysaccharide antigen via MHC class II (GO:0002581)	1	1	0.15	+	6.61	0.246	1
regulation of antigen processing and presentation of peptide or polysaccharide antigen via MHC class II (GO:0002580)	1	1	0.15	+	6.61	0.246	1
fungal-type cell wall polysaccharide metabolic process (GO:0071966)	1	1	0.15	+	6.61	0.246	1
mast cell chemotaxis (GO:0002551)	1	1	0.15	+	6.61	0.246	1
determination of stomach left/right asymmetry (GO:0071909)	1	1	0.15	+	6.61	0.246	1
determination of intestine left/right asymmetry (GO:0071908)	1	1	0.15	+	6.61	0.246	1
B cell tolerance induction (GO:0002514)	1	1	0.15	+	6.61	0.246	1
third ventricle development (GO:0021678)	2	2	0.3	+	6.61	0.0864	1
vestibulocochlear nerve structural organization (GO:0021649)	2	2	0.3	+	6.61	0.0864	1
chromosome passenger complex localization to kinetochore (GO:0072356)	2	2	0.3	+	6.61	0.0864	1
regulation of progesterone secretion (GO:2000870)	1	1	0.15	+	6.61	0.246	1
guanine metabolic process (GO:0046098)	1	1	0.15	+	6.61	0.246	1
positive regulation of androgen secretion (GO:2000836)	1	1	0.15	+	6.61	0.246	1
regulation of androgen secretion (GO:2000834)	1	1	0.15	+	6.61	0.246	1
positive regulation of cytokine activity (GO:0060301)	1	1	0.15	+	6.61	0.246	1
response to anoxia (GO:0034059)	1	1	0.15	+	6.61	0.246	1
heterotrimeric G-protein complex assembly (GO:1902605)	1	1	0.15	+	6.61	0.246	1
response to triglyceride (GO:0034014)	1	1	0.15	+	6.61	0.246	1
fungal-type cell wall organization or biogenesis (GO:0071852)	1	1	0.15	+	6.61	0.246	1
peripheral B cell tolerance induction (GO:0002451)	1	1	0.15	+	6.61	0.246	1
negative regulation of regulatory T cell differentiation (GO:0045590)	2	2	0.3	+	6.61	0.0864	1
eosinophil mediated immunity (GO:0002447)	1	1	0.15	+	6.61	0.246	1
positive regulation of cytotoxic T cell differentiation (GO:0045585)	1	1	0.15	+	6.61	0.246	1
regulation of cytotoxic T cell differentiation (GO:0045583)	1	1	0.15	+	6.61	0.246	1
negative regulation of caveolin-mediated endocytosis (GO:2001287)	1	1	0.15	+	6.61	0.246	1
fourth ventricle development (GO:0021592)	2	2	0.3	+	6.61	0.0864	1
positive regulation of the force of heart contraction by epinephrine-norepinephrine (GO:0001997)	1	1	0.15	+	6.61	0.246	1
neural crest cell migration involved in sympathetic nervous system development (GO:1903045)	1	1	0.15	+	6.61	0.246	1
positive regulation of opsonization (GO:1903028)	1	1	0.15	+	6.61	0.246	1
regulation of opsonization (GO:1903027)	1	1	0.15	+	6.61	0.246	1
commissural neuron differentiation in spinal cord (GO:0021528)	1	1	0.15	+	6.61	0.246	1
spinal cord association neuron specification (GO:0021519)	1	1	0.15	+	6.61	0.246	1
metanephric glomerular mesangial cell proliferation involved in metanephros development (GO:0072262)	1	1	0.15	+	6.61	0.246	1
histone H3-T3 phosphorylation involved in chromosome passenger complex localization to kinetochore (GO:2000751)	1	1	0.15	+	6.61	0.246	1
metanephric cortical collecting duct development (GO:0072219)	1	1	0.15	+	6.61	0.246	1
metanephric cortex development (GO:0072214)	1	1	0.15	+	6.61	0.246	1
positive regulation of eosinophil activation (GO:1902568)	1	1	0.15	+	6.61	0.246	1
regulation of eosinophil activation (GO:1902566)	1	1	0.15	+	6.61	0.246	1
vesicle-mediated intercellular transport (GO:0110077)	1	1	0.15	+	6.61	0.246	1
positive regulation of dense core granule biogenesis (GO:2000707)	2	2	0.3	+	6.61	0.0864	1
positive regulation of protein K48-linked ubiquitination (GO:1902524)	1	1	0.15	+	6.61	0.246	1
negative regulation of apoptotic DNA fragmentation (GO:1902511)	1	1	0.15	+	6.61	0.246	1
regulation of DNA strand resection involved in replication fork processing (GO:0110026)	1	1	0.15	+	6.61	0.246	1
negative regulation of cardiac muscle cell myoblast differentiation (GO:2000691)	1	1	0.15	+	6.61	0.246	1
regulation of cardiac muscle cell myoblast differentiation (GO:2000690)	1	1	0.15	+	6.61	0.246	1
male meiosis cytokinesis (GO:0007112)	1	1	0.15	+	6.61	0.246	1
glomerular parietal epithelial cell differentiation (GO:0072139)	1	1	0.15	+	6.61	0.246	1
negative regulation of cellular response to testosterone stimulus (GO:2000655)	1	1	0.15	+	6.61	0.246	1
regulation of cellular response to testosterone stimulus (GO:2000654)	1	1	0.15	+	6.61	0.246	1
positive regulation of protein autoubiquitination (GO:1902499)	1	1	0.15	+	6.61	0.246	1
negative regulation of miRNA metabolic process (GO:2000629)	1	1	0.15	+	6.61	0.246	1
negative regulation of miRNA catabolic process (GO:2000626)	1	1	0.15	+	6.61	0.246	1
thyroid-stimulating hormone-secreting cell differentiation (GO:0060129)	1	1	0.15	+	6.61	0.246	1
corticotropin hormone secreting cell differentiation (GO:0060128)	1	1	0.15	+	6.61	0.246	1
prolactin secreting cell differentiation (GO:0060127)	1	1	0.15	+	6.61	0.246	1
vestibular receptor cell development (GO:0060118)	1	1	0.15	+	6.61	0.246	1
vestibular receptor cell differentiation (GO:0060114)	1	1	0.15	+	6.61	0.246	1
negative regulation of ripoptosome assembly involved in necroptotic process (GO:1902443)	1	1	0.15	+	6.61	0.246	1
regulation of ripoptosome assembly involved in necroptotic process (GO:1902442)	1	1	0.15	+	6.61	0.246	1
diacylglycerol biosynthetic process (GO:0006651)	1	1	0.15	+	6.61	0.246	1
tRNA demethylation (GO:1990983)	1	1	0.15	+	6.61	0.246	1
eosinophil activation involved in immune response (GO:0002278)	1	1	0.15	+	6.61	0.246	1
plasmacytoid dendritic cell activation (GO:0002270)	1	1	0.15	+	6.61	0.246	1
positive regulation of macrophage inflammatory protein 1 alpha production (GO:0071642)	1	1	0.15	+	6.61	0.246	1
multi-organism toxin transport (GO:1990967)	1	1	0.15	+	6.61	0.246	1
mastication (GO:0071626)	1	1	0.15	+	6.61	0.246	1
transformation of host cell by virus (GO:0019087)	2	2	0.3	+	6.61	0.0864	1
fusion of virus membrane with host plasma membrane (GO:0019064)	1	1	0.15	+	6.61	0.246	1
cortical collecting duct development (GO:0072059)	1	1	0.15	+	6.61	0.246	1
renal cortex development (GO:0072055)	1	1	0.15	+	6.61	0.246	1
smooth muscle contraction involved in micturition (GO:0060083)	2	2	0.3	+	6.61	0.0864	1
VEGF-activated neuropilin signaling pathway (GO:0038190)	1	1	0.15	+	6.61	0.246	1
positive regulation of CD24 biosynthetic process (GO:2000560)	1	1	0.15	+	6.61	0.246	1
micturition (GO:0060073)	2	2	0.3	+	6.61	0.0864	1
plasma membrane raft assembly (GO:0044854)	1	1	0.15	+	6.61	0.246	1
regulation of CD24 biosynthetic process (GO:2000559)	1	1	0.15	+	6.61	0.246	1
epidermal growth factor receptor signaling pathway via I-kappaB kinase/NF-kappaB cascade (GO:0038168)	1	1	0.15	+	6.61	0.246	1
epidermal growth factor receptor signaling pathway via positive regulation of NF-kappaB transcription factor activity (GO:0038167)	1	1	0.15	+	6.61	0.246	1
glomerular parietal epithelial cell development (GO:0072016)	1	1	0.15	+	6.61	0.246	1
VEGF-activated neuropilin signaling pathway involved in axon guidance (GO:1902378)	1	1	0.15	+	6.61	0.246	1
chemokine (C-X-C motif) ligand 12 signaling pathway (GO:0038146)	2	2	0.3	+	6.61	0.0864	1
polyamine catabolic process (GO:0006598)	1	1	0.15	+	6.61	0.246	1
multi-organism membrane fusion (GO:0044800)	1	1	0.15	+	6.61	0.246	1
negative regulation of chromosome condensation (GO:1902340)	1	1	0.15	+	6.61	0.246	1
positive regulation of retinal ganglion cell axon guidance (GO:1902336)	1	1	0.15	+	6.61	0.246	1
detoxification of cadmium ion (GO:0071585)	1	1	0.15	+	6.61	0.246	1
nuclear DNA replication termination (GO:1902317)	1	1	0.15	+	6.61	0.246	1
negative regulation of zinc ion transmembrane import (GO:0071584)	1	1	0.15	+	6.61	0.246	1
negative regulation of zinc ion transmembrane transport (GO:0071583)	1	1	0.15	+	6.61	0.246	1
negative regulation of zinc ion transport (GO:0071582)	1	1	0.15	+	6.61	0.246	1
regulation of zinc ion transmembrane import (GO:0071581)	1	1	0.15	+	6.61	0.246	1
regulation of zinc ion transmembrane transport (GO:0071580)	1	1	0.15	+	6.61	0.246	1
regulation of zinc ion transport (GO:0071579)	1	1	0.15	+	6.61	0.246	1
cell wall organization or biogenesis (GO:0071554)	1	1	0.15	+	6.61	0.246	1
positive regulation of transmission of nerve impulse (GO:0051971)	1	1	0.15	+	6.61	0.246	1
cellular response to lectin (GO:1990858)	1	1	0.15	+	6.61	0.246	1
retinoic acid biosynthetic process (GO:0002138)	1	1	0.15	+	6.61	0.246	1
response to lectin (GO:1990840)	1	1	0.15	+	6.61	0.246	1
establishment of imprinting at mating-type locus (GO:0071516)	1	1	0.15	+	6.61	0.246	1
genetic imprinting at mating-type locus (GO:0071515)	1	1	0.15	+	6.61	0.246	1
tRNA wobble cytosine modification (GO:0002101)	1	1	0.15	+	6.61	0.246	1
fever generation (GO:0001660)	1	1	0.15	+	6.61	0.246	1
DNA clamp unloading (GO:0090618)	2	2	0.3	+	6.61	0.0864	1
cell cycle DNA replication termination (GO:1902294)	1	1	0.15	+	6.61	0.246	1
mast cell cytokine production (GO:0032762)	1	1	0.15	+	6.61	0.246	1
negative regulation of monocyte extravasation (GO:2000438)	1	1	0.15	+	6.61	0.246	1
negative regulation of protein neddylation (GO:2000435)	1	1	0.15	+	6.61	0.246	1
regulation of protein neddylation (GO:2000434)	1	1	0.15	+	6.61	0.246	1
protein import into peroxisome matrix, substrate release (GO:0044721)	1	1	0.15	+	6.61	0.246	1
negative regulation of eosinophil extravasation (GO:2000420)	1	1	0.15	+	6.61	0.246	1
regulation of eosinophil extravasation (GO:2000419)	1	1	0.15	+	6.61	0.246	1
negative regulation of eosinophil migration (GO:2000417)	1	1	0.15	+	6.61	0.246	1
positive regulation of T cell extravasation (GO:2000409)	1	1	0.15	+	6.61	0.246	1
negative regulation of positive thymic T cell selection (GO:1902233)	1	1	0.15	+	6.61	0.246	1
negative regulation of macrophage colony-stimulating factor signaling pathway (GO:1902227)	1	1	0.15	+	6.61	0.246	1
positive regulation of intrinsic apoptotic signaling pathway in response to osmotic stress (GO:1902220)	1	1	0.15	+	6.61	0.246	1
cellular response to absence of light (GO:0071485)	1	1	0.15	+	6.61	0.246	1
cellular response to light intensity (GO:0071484)	1	1	0.15	+	6.61	0.246	1
negative regulation of interleukin-4-mediated signaling pathway (GO:1902215)	1	1	0.15	+	6.61	0.246	1
negative regulation of interleukin-2-mediated signaling pathway (GO:1902206)	1	1	0.15	+	6.61	0.246	1
regulation of interleukin-2-mediated signaling pathway (GO:1902205)	1	1	0.15	+	6.61	0.246	1
negative regulation of cardioblast differentiation (GO:0051892)	1	1	0.15	+	6.61	0.246	1
cellular response to alkaline pH (GO:0071469)	2	2	0.3	+	6.61	0.0864	1
cellular response to hydrostatic pressure (GO:0071464)	2	2	0.3	+	6.61	0.0864	1
tryptophanyl-tRNA aminoacylation (GO:0006436)	1	1	0.15	+	6.61	0.246	1
seryl-tRNA aminoacylation (GO:0006434)	1	1	0.15	+	6.61	0.246	1
cellular response to anoxia (GO:0071454)	1	1	0.15	+	6.61	0.246	1
negative regulation of histone H3-K14 acetylation (GO:0071441)	1	1	0.15	+	6.61	0.246	1
snRNA export from nucleus (GO:0006408)	1	1	0.15	+	6.61	0.246	1
mitotic spindle microtubule depolymerization (GO:1990755)	1	1	0.15	+	6.61	0.246	1
norepinephrine-epinephrine-mediated vasodilation involved in regulation of systemic arterial blood pressure (GO:0002025)	1	1	0.15	+	6.61	0.246	1
nucleolar chromatin organization (GO:1990700)	1	1	0.15	+	6.61	0.246	1
interleukin-2 secretion (GO:0070970)	1	1	0.15	+	6.61	0.246	1
mitochondrial tRNA pseudouridine synthesis (GO:0070902)	1	1	0.15	+	6.61	0.246	1
positive regulation of nuclear receptor transcription coactivator activity (GO:2000327)	1	1	0.15	+	6.61	0.246	1
establishment of chromatin silencing (GO:0006343)	2	2	0.3	+	6.61	0.0864	1
cellular response to interleukin-11 (GO:0071348)	1	1	0.15	+	6.61	0.246	1
cellular response to prolactin (GO:1990646)	2	2	0.3	+	6.61	0.0864	1
cellular response to vitamin B1 (GO:0071301)	1	1	0.15	+	6.61	0.246	1
glycoside transport (GO:1901656)	1	1	0.15	+	6.61	0.246	1
dark adaptation (GO:1990603)	1	1	0.15	+	6.61	0.246	1
caveola assembly (GO:0070836)	1	1	0.15	+	6.61	0.246	1
protein catabolic process at synapse (GO:0140246)	1	1	0.15	+	6.61	0.246	1
adenylate cyclase-activating adrenergic receptor signaling pathway involved in regulation of heart rate (GO:0140200)	1	1	0.15	+	6.61	0.246	1
negative regulation of testosterone biosynthetic process (GO:2000225)	1	1	0.15	+	6.61	0.246	1
regulation of testosterone biosynthetic process (GO:2000224)	1	1	0.15	+	6.61	0.246	1
isopeptide cross-linking via N6-glycyl-L-lysine (GO:0018276)	1	1	0.15	+	6.61	0.246	1
isopeptide cross-linking (GO:0018262)	1	1	0.15	+	6.61	0.246	1
positive regulation of ribosomal small subunit export from nucleus (GO:2000208)	1	1	0.15	+	6.61	0.246	1
regulation of ribosomal small subunit export from nucleus (GO:2000206)	1	1	0.15	+	6.61	0.246	1
positive regulation of ribosomal subunit export from nucleus (GO:2000202)	1	1	0.15	+	6.61	0.246	1
regulation of ribosomal subunit export from nucleus (GO:2000200)	1	1	0.15	+	6.61	0.246	1
base-excision repair, base-free sugar-phosphate removal (GO:0006286)	1	1	0.15	+	6.61	0.246	1
DNA replication termination (GO:0006274)	1	1	0.15	+	6.61	0.246	1
cellular response to aluminum ion (GO:0071275)	1	1	0.15	+	6.61	0.246	1
cellular response to chromate (GO:0071247)	1	1	0.15	+	6.61	0.246	1
response to capsazepine (GO:1901594)	1	1	0.15	+	6.61	0.246	1
positive regulation of ribonucleoprotein complex localization (GO:2000199)	1	1	0.15	+	6.61	0.246	1
positive regulation of pro-T cell differentiation (GO:2000176)	1	1	0.15	+	6.61	0.246	1
regulation of pro-T cell differentiation (GO:2000174)	1	1	0.15	+	6.61	0.246	1
negative regulation of branching morphogenesis of a nerve (GO:2000173)	1	1	0.15	+	6.61	0.246	1
regulation of planar cell polarity pathway involved in neural tube closure (GO:2000167)	1	1	0.15	+	6.61	0.246	1
trans-synaptic signaling by neuropeptide, modulating synaptic transmission (GO:0099551)	1	1	0.15	+	6.61	0.246	1
protein catabolic process, modulating synaptic transmission (GO:0099546)	1	1	0.15	+	6.61	0.246	1
trans-synaptic signaling by neuropeptide (GO:0099540)	1	1	0.15	+	6.61	0.246	1
negative regulation of sodium-dependent phosphate transport (GO:2000119)	1	1	0.15	+	6.61	0.246	1
'de novo' IMP biosynthetic process (GO:0006189)	1	1	0.15	+	6.61	0.246	1
post-embryonic body morphogenesis (GO:0040032)	1	1	0.15	+	6.61	0.246	1
dADP biosynthetic process (GO:0006173)	1	1	0.15	+	6.61	0.246	1
ADP biosynthetic process (GO:0006172)	1	1	0.15	+	6.61	0.246	1
histone H2A-S1 phosphorylation (GO:0043990)	1	1	0.15	+	6.61	0.246	1
site-specific DNA replication termination at RTS1 barrier (GO:0071171)	1	1	0.15	+	6.61	0.246	1
site-specific DNA replication termination (GO:0071170)	1	1	0.15	+	6.61	0.246	1
histone H3-K4 acetylation (GO:0043973)	1	1	0.15	+	6.61	0.246	1
negative regulation of protein localization to cell leading edge (GO:1905872)	1	1	0.15	+	6.61	0.246	1
regulation of protein localization to cell leading edge (GO:1905871)	1	1	0.15	+	6.61	0.246	1
mitochondrial electron transport, cytochrome c to oxygen (GO:0006123)	1	1	0.15	+	6.61	0.246	1
peptidyl-threonine autophosphorylation (GO:1990443)	1	1	0.15	+	6.61	0.246	1
negative regulation of telomeric D-loop disassembly (GO:1905839)	2	2	0.3	+	6.61	0.0864	1
regulation of telomeric D-loop disassembly (GO:1905838)	2	2	0.3	+	6.61	0.0864	1
regulation of tetrapyrrole biosynthetic process (GO:1901463)	1	1	0.15	+	6.61	0.246	1
response to insulin-like growth factor stimulus (GO:1990418)	2	2	0.3	+	6.61	0.0864	1
regulation of tetrapyrrole metabolic process (GO:1901401)	1	1	0.15	+	6.61	0.246	1
cardiac endothelial to mesenchymal transition (GO:0140074)	1	1	0.15	+	6.61	0.246	1
negative regulation of establishment of blood-brain barrier (GO:0090212)	1	1	0.15	+	6.61	0.246	1
protein K6-linked deubiquitination (GO:0044313)	2	2	0.3	+	6.61	0.0864	1
N-acetylneuraminate metabolic process (GO:0006054)	1	1	0.15	+	6.61	0.246	1
NMDA selective glutamate receptor signaling pathway (GO:0098989)	1	1	0.15	+	6.61	0.246	1
negative regulation of exonuclease activity (GO:1905778)	2	2	0.3	+	6.61	0.0864	1
attachment of spindle microtubules to kinetochore involved in homologous chromosome segregation (GO:0051455)	1	1	0.15	+	6.61	0.246	1
hard palate morphogenesis (GO:1905748)	1	1	0.15	+	6.61	0.246	1
negative regulation of saliva secretion (GO:1905747)	1	1	0.15	+	6.61	0.246	1
negative regulation of axon extension involved in regeneration (GO:0048692)	1	1	0.15	+	6.61	0.246	1
regulation of axon extension involved in regeneration (GO:0048690)	1	1	0.15	+	6.61	0.246	1
negative regulation of sprouting of injured axon (GO:0048688)	1	1	0.15	+	6.61	0.246	1
regulation of sprouting of injured axon (GO:0048686)	1	1	0.15	+	6.61	0.246	1
detection of mechanical stimulus involved in sensory perception of touch (GO:0050976)	1	1	0.15	+	6.61	0.246	1
sensory perception of touch (GO:0050975)	1	1	0.15	+	6.61	0.246	1
detection of chemical stimulus involved in sensory perception of pain (GO:0050968)	1	1	0.15	+	6.61	0.246	1
detection of temperature stimulus involved in thermoception (GO:0050960)	1	1	0.15	+	6.61	0.246	1
thermoception (GO:0050955)	1	1	0.15	+	6.61	0.246	1
glial cell projection elongation (GO:0106091)	1	1	0.15	+	6.61	0.246	1
protein-DNA complex remodeling (GO:0001120)	1	1	0.15	+	6.61	0.246	1
transcriptional open complex formation at RNA polymerase II promoter (GO:0001113)	1	1	0.15	+	6.61	0.246	1
DNA-templated transcriptional open complex formation (GO:0001112)	1	1	0.15	+	6.61	0.246	1
'de novo' CTP biosynthetic process (GO:0044210)	1	1	0.15	+	6.61	0.246	1
regulation of vesicle docking (GO:0106020)	1	1	0.15	+	6.61	0.246	1
RNA 5'-cap (guanine-N7)-methylation (GO:0106005)	1	1	0.15	+	6.61	0.246	1
negative regulation of telomere maintenance via semi-conservative replication (GO:0032214)	2	2	0.3	+	6.61	0.0864	1
regulation of telomere maintenance via semi-conservative replication (GO:0032213)	2	2	0.3	+	6.61	0.0864	1
negative regulation of telomere maintenance via recombination (GO:0032208)	1	1	0.15	+	6.61	0.246	1
regulation of telomere maintenance via recombination (GO:0032207)	1	1	0.15	+	6.61	0.246	1
negative regulation of lysosome organization (GO:1905672)	1	1	0.15	+	6.61	0.246	1
negative regulation of ligase activity (GO:0051352)	1	1	0.15	+	6.61	0.246	1
attachment of spindle microtubules to kinetochore involved in meiotic chromosome segregation (GO:0051316)	1	1	0.15	+	6.61	0.246	1
positive regulation of metanephric cap mesenchymal cell proliferation (GO:0090096)	1	1	0.15	+	6.61	0.246	1
regulation of metanephric cap mesenchymal cell proliferation (GO:0090095)	1	1	0.15	+	6.61	0.246	1
positive regulation of lung ciliated cell differentiation (GO:1901248)	1	1	0.15	+	6.61	0.246	1
regulation of lung ciliated cell differentiation (GO:1901246)	1	1	0.15	+	6.61	0.246	1
relaxation of skeletal muscle (GO:0090076)	1	1	0.15	+	6.61	0.246	1
post-embryonic camera-type eye morphogenesis (GO:0048597)	1	1	0.15	+	6.61	0.246	1
nuclear-transcribed mRNA catabolic process, 3'-5' exonucleolytic nonsense-mediated decay (GO:0070478)	1	1	0.15	+	6.61	0.246	1
negative regulation of uterine smooth muscle contraction (GO:0070473)	1	1	0.15	+	6.61	0.246	1
regulation of heme biosynthetic process (GO:0070453)	1	1	0.15	+	6.61	0.246	1
doxorubicin transport (GO:1900753)	1	1	0.15	+	6.61	0.246	1
stress response to cadmium ion (GO:1990170)	1	1	0.15	+	6.61	0.246	1
heat generation (GO:0031649)	2	2	0.3	+	6.61	0.0864	1
negative regulation of thymidylate synthase biosynthetic process (GO:0050760)	1	1	0.15	+	6.61	0.246	1
intrinsic apoptotic signaling pathway in response to hydrogen peroxide (GO:0036481)	1	1	0.15	+	6.61	0.246	1
regulation of thymidylate synthase biosynthetic process (GO:0050758)	1	1	0.15	+	6.61	0.246	1
cell death in response to hydrogen peroxide (GO:0036474)	1	1	0.15	+	6.61	0.246	1
regulation of retrograde trans-synaptic signaling by endocanabinoid (GO:0099178)	1	1	0.15	+	6.61	0.246	1
cap mRNA methylation (GO:0036451)	1	1	0.15	+	6.61	0.246	1
regulation of synaptic vesicle docking (GO:0099148)	1	1	0.15	+	6.61	0.246	1
cell wall macromolecule metabolic process (GO:0044036)	1	1	0.15	+	6.61	0.246	1
hypermethylation of CpG island (GO:0044027)	1	1	0.15	+	6.61	0.246	1
maturation of 5S rRNA (GO:0000481)	1	1	0.15	+	6.61	0.246	1
activation of phospholipase D activity (GO:0031584)	1	1	0.15	+	6.61	0.246	1
positive regulation of lymphoid progenitor cell differentiation (GO:1905458)	1	1	0.15	+	6.61	0.246	1
regulation of myosin II filament organization (GO:0043519)	1	1	0.15	+	6.61	0.246	1
positive regulation of exit from mitosis (GO:0031536)	2	2	0.3	+	6.61	0.0864	1
response to absence of light (GO:0009646)	1	1	0.15	+	6.61	0.246	1
negative regulation of DNA ligation (GO:0051107)	1	1	0.15	+	6.61	0.246	1
telomeric heterochromatin assembly (GO:0031509)	1	1	0.15	+	6.61	0.246	1
somatostatin secretion (GO:0070253)	1	1	0.15	+	6.61	0.246	1
negative regulation of peptidyl-lysine crotonylation (GO:0120094)	1	1	0.15	+	6.61	0.246	1
regulation of peptidyl-lysine crotonylation (GO:0120093)	1	1	0.15	+	6.61	0.246	1
sulfide oxidation, using sulfide:quinone oxidoreductase (GO:0070221)	1	1	0.15	+	6.61	0.246	1
axonal transport of messenger ribonucleoprotein complex (GO:0099088)	1	1	0.15	+	6.61	0.246	1
anterograde axonal transport of messenger ribonucleoprotein complex (GO:0099087)	1	1	0.15	+	6.61	0.246	1
positive regulation of cell proliferation in midbrain (GO:1904935)	1	1	0.15	+	6.61	0.246	1
regulation of cell proliferation in midbrain (GO:1904933)	1	1	0.15	+	6.61	0.246	1
histone H2A-K15 ubiquitination (GO:0036352)	1	1	0.15	+	6.61	0.246	1
histone H2A-K13 ubiquitination (GO:0036351)	1	1	0.15	+	6.61	0.246	1
stereocilium maintenance (GO:0120045)	1	1	0.15	+	6.61	0.246	1
negative regulation of establishment of protein-containing complex localization to telomere (GO:1904914)	1	1	0.15	+	6.61	0.246	1
regulation of establishment of protein-containing complex localization to telomere (GO:1904913)	1	1	0.15	+	6.61	0.246	1
negative regulation of establishment of RNA localization to telomere (GO:1904911)	1	1	0.15	+	6.61	0.246	1
regulation of establishment of RNA localization to telomere (GO:1904910)	1	1	0.15	+	6.61	0.246	1
ESCRT III complex assembly (GO:1904902)	1	1	0.15	+	6.61	0.246	1
intermembrane sphingolipid transfer (GO:0120012)	1	1	0.15	+	6.61	0.246	1
spliceosomal complex disassembly (GO:0000390)	2	2	0.3	+	6.61	0.0864	1
learned vocalization behavior (GO:0098583)	1	1	0.15	+	6.61	0.246	1
regulation of mating type switching (GO:0031494)	1	1	0.15	+	6.61	0.246	1
ciliary transition zone assembly (GO:1905349)	1	1	0.15	+	6.61	0.246	1
negative regulation of calcium-independent cell-cell adhesion (GO:0051042)	1	1	0.15	+	6.61	0.246	1
negative regulation of immunoglobulin secretion (GO:0051025)	1	1	0.15	+	6.61	0.246	1
regulation of slow-twitch skeletal muscle fiber contraction (GO:0031449)	1	1	0.15	+	6.61	0.246	1
nucleologenesis (GO:0017126)	1	1	0.15	+	6.61	0.246	1
ESCRT complex assembly (GO:1904895)	1	1	0.15	+	6.61	0.246	1
positive regulation of DNA ligase activity (GO:1904877)	1	1	0.15	+	6.61	0.246	1
negative regulation of DNA ligase activity (GO:1904876)	1	1	0.15	+	6.61	0.246	1
regulation of DNA ligase activity (GO:1904875)	2	2	0.3	+	6.61	0.0864	1
negative regulation of establishment of protein localization to telomere (GO:1904850)	1	1	0.15	+	6.61	0.246	1
dorsal root ganglion morphogenesis (GO:1904835)	2	2	0.3	+	6.61	0.0864	1
peroxisome transport along microtubule (GO:0036250)	1	1	0.15	+	6.61	0.246	1
alkanesulfonate transport (GO:0042918)	1	1	0.15	+	6.61	0.246	1
Golgi vesicle docking (GO:0048211)	1	1	0.15	+	6.61	0.246	1
negative regulation of neuron remodeling (GO:1904800)	1	1	0.15	+	6.61	0.246	1
positive regulation of phospholipid biosynthetic process by positive regulation of transcription from RNA polymerase II promoter (GO:1900413)	1	1	0.15	+	6.61	0.246	1
metanephric mesenchymal cell migration (GO:0035789)	1	1	0.15	+	6.61	0.246	1
cell migration involved in metanephros development (GO:0035788)	1	1	0.15	+	6.61	0.246	1
regulation of CAMKK-AMPK signaling cascade (GO:1905289)	1	1	0.15	+	6.61	0.246	1
T-helper 2 cell cytokine production (GO:0035745)	1	1	0.15	+	6.61	0.246	1
positive regulation of eosinophil degranulation (GO:0043311)	1	1	0.15	+	6.61	0.246	1
regulation of eosinophil degranulation (GO:0043309)	1	1	0.15	+	6.61	0.246	1
eosinophil degranulation (GO:0043308)	1	1	0.15	+	6.61	0.246	1
eosinophil activation (GO:0043307)	1	1	0.15	+	6.61	0.246	1
regulation of neuron remodeling (GO:1904799)	1	1	0.15	+	6.61	0.246	1
positive regulation of shelterin complex assembly (GO:1904792)	1	1	0.15	+	6.61	0.246	1
regulation of shelterin complex assembly (GO:1904790)	1	1	0.15	+	6.61	0.246	1
'de novo' actin filament nucleation (GO:0070060)	1	1	0.15	+	6.61	0.246	1
negative regulation of protein localization to centrosome (GO:1904780)	2	2	0.3	+	6.61	0.0864	1
negative regulation of macroautophagy by TORC1 signaling (GO:1904766)	1	1	0.15	+	6.61	0.246	1
positive regulation of granulosa cell apoptotic process (GO:1904710)	1	1	0.15	+	6.61	0.246	1
regulation of granulosa cell apoptotic process (GO:1904708)	1	1	0.15	+	6.61	0.246	1
negative regulation of guanylate cyclase activity (GO:0031283)	1	1	0.15	+	6.61	0.246	1
sulfate assimilation (GO:0000103)	1	1	0.15	+	6.61	0.246	1
cellular response to dimethyl sulfoxide (GO:1904620)	1	1	0.15	+	6.61	0.246	1
positive regulation of DNA-directed DNA polymerase activity (GO:1900264)	1	1	0.15	+	6.61	0.246	1
regulation of DNA-directed DNA polymerase activity (GO:1900262)	1	1	0.15	+	6.61	0.246	1
response to dimethyl sulfoxide (GO:1904619)	1	1	0.15	+	6.61	0.246	1
positive regulation of astrocyte activation (GO:0061890)	1	1	0.15	+	6.61	0.246	1
otic placode development (GO:1905040)	1	1	0.15	+	6.61	0.246	1
dendrite regeneration (GO:0031104)	1	1	0.15	+	6.61	0.246	1
positive regulation of cell fate specification (GO:0042660)	1	1	0.15	+	6.61	0.246	1
cellular response to wortmannin (GO:1904568)	1	1	0.15	+	6.61	0.246	1
response to wortmannin (GO:1904567)	1	1	0.15	+	6.61	0.246	1
negative regulation of telomeric loop disassembly (GO:1904534)	2	2	0.3	+	6.61	0.0864	1
positive regulation of Schwann cell migration (GO:1900149)	1	1	0.15	+	6.61	0.246	1
regulation of Schwann cell migration (GO:1900147)	1	1	0.15	+	6.61	0.246	1
positive regulation of hyaluranon cable assembly (GO:1900106)	1	1	0.15	+	6.61	0.246	1
regulation of hyaluranon cable assembly (GO:1900104)	1	1	0.15	+	6.61	0.246	1
positive regulation of plasma cell differentiation (GO:1900100)	1	1	0.15	+	6.61	0.246	1
negative regulation of protein kinase activity by protein phosphorylation (GO:0100002)	1	1	0.15	+	6.61	0.246	1
regulation of skeletal muscle contraction by action potential (GO:0100001)	1	1	0.15	+	6.61	0.246	1
protein lipidation involved in autophagosome assembly (GO:0061739)	1	1	0.15	+	6.61	0.246	1
deoxyribonucleoside diphosphate biosynthetic process (GO:0009189)	1	1	0.15	+	6.61	0.246	1
ribonucleoside diphosphate biosynthetic process (GO:0009188)	1	1	0.15	+	6.61	0.246	1
purine deoxyribonucleoside diphosphate biosynthetic process (GO:0009183)	1	1	0.15	+	6.61	0.246	1
purine ribonucleoside diphosphate biosynthetic process (GO:0009180)	1	1	0.15	+	6.61	0.246	1
purine deoxyribonucleotide biosynthetic process (GO:0009153)	1	1	0.15	+	6.61	0.246	1
aspartate transmembrane transport (GO:0015810)	1	1	0.15	+	6.61	0.246	1
purine nucleoside diphosphate biosynthetic process (GO:0009136)	1	1	0.15	+	6.61	0.246	1
nucleoside diphosphate biosynthetic process (GO:0009133)	1	1	0.15	+	6.61	0.246	1
behavioral response to starvation (GO:0042595)	1	1	0.15	+	6.61	0.246	1
vascular endothelial cell response to fluid shear stress (GO:0097699)	1	1	0.15	+	6.61	0.246	1
telomere maintenance via base-excision repair (GO:0097698)	1	1	0.15	+	6.61	0.246	1
retinal metabolic process (GO:0042574)	1	1	0.15	+	6.61	0.246	1
retinoic acid metabolic process (GO:0042573)	1	1	0.15	+	6.61	0.246	1
regulation of plasma cell differentiation (GO:1900098)	1	1	0.15	+	6.61	0.246	1
O-glycan processing, core 3 (GO:0016269)	1	1	0.15	+	6.61	0.246	1
response to formaldehyde (GO:1904404)	1	1	0.15	+	6.61	0.246	1
positive regulation of cellular response to heat (GO:1900036)	1	1	0.15	+	6.61	0.246	1
macrophage cytokine production (GO:0010934)	1	1	0.15	+	6.61	0.246	1
detoxification of inorganic compound (GO:0061687)	1	1	0.15	+	6.61	0.246	1
positive regulation of very-low-density lipoprotein particle remodeling (GO:0010902)	1	1	0.15	+	6.61	0.246	1
negative regulation of cellular response to macrophage colony-stimulating factor stimulus (GO:1903973)	1	1	0.15	+	6.61	0.246	1
negative regulation of response to macrophage colony-stimulating factor (GO:1903970)	1	1	0.15	+	6.61	0.246	1
negative regulation of actin filament severing (GO:1903919)	1	1	0.15	+	6.61	0.246	1
regulation of actin filament severing (GO:1903918)	1	1	0.15	+	6.61	0.246	1
negative regulation of establishment of T cell polarity (GO:1903904)	1	1	0.15	+	6.61	0.246	1
non-replicative transposition, DNA-mediated (GO:0098038)	1	1	0.15	+	6.61	0.246	1
taurine transport (GO:0015734)	1	1	0.15	+	6.61	0.246	1
membrane depolarization during bundle of His cell action potential (GO:0086048)	1	1	0.15	+	6.61	0.246	1
membrane depolarization during Purkinje myocyte cell action potential (GO:0086047)	1	1	0.15	+	6.61	0.246	1
adenylate cyclase-activating adrenergic receptor signaling pathway involved in cardiac muscle relaxation (GO:0086030)	1	1	0.15	+	6.61	0.246	1
regulation of saliva secretion (GO:0046877)	1	1	0.15	+	6.61	0.246	1
adenylate cyclase-activating adrenergic receptor signaling pathway involved in positive regulation of heart rate (GO:0086024)	1	1	0.15	+	6.61	0.246	1
Purkinje myocyte action potential (GO:0086017)	1	1	0.15	+	6.61	0.246	1
coreceptor-mediated virion attachment to host cell (GO:0046814)	1	1	0.15	+	6.61	0.246	1
mast cell migration (GO:0097531)	1	1	0.15	+	6.61	0.246	1
base-excision repair, AP site formation via deaminated base removal (GO:0097510)	1	1	0.15	+	6.61	0.246	1
bradykinin catabolic process (GO:0010815)	1	1	0.15	+	6.61	0.246	1
positive regulation of PERK-mediated unfolded protein response (GO:1903899)	1	1	0.15	+	6.61	0.246	1
diterpenoid biosynthetic process (GO:0016102)	1	1	0.15	+	6.61	0.246	1
ganglion morphogenesis (GO:0061552)	2	2	0.3	+	6.61	0.0864	1
membrane fusion involved in viral entry into host cell (GO:0039663)	1	1	0.15	+	6.61	0.246	1
macrophage homeostasis (GO:0061519)	1	1	0.15	+	6.61	0.246	1
cellular response to arsenite(3-) (GO:1903841)	1	1	0.15	+	6.61	0.246	1
response to arsenite(3-) (GO:1903840)	1	1	0.15	+	6.61	0.246	1
negative regulation of telomere single strand break repair (GO:1903824)	1	1	0.15	+	6.61	0.246	1
blood vessel endothelial cell delamination (GO:0097497)	1	1	0.15	+	6.61	0.246	1
lactic acid secretion (GO:0046722)	1	1	0.15	+	6.61	0.246	1
positive regulation of Schwann cell chemotaxis (GO:1904268)	1	1	0.15	+	6.61	0.246	1
regulation of Schwann cell chemotaxis (GO:1904266)	1	1	0.15	+	6.61	0.246	1
programmed cell death in response to reactive oxygen species (GO:0097468)	1	1	0.15	+	6.61	0.246	1
renal artery morphogenesis (GO:0061441)	2	2	0.3	+	6.61	0.0864	1
negative regulation of beta-galactosidase activity (GO:1903770)	1	1	0.15	+	6.61	0.246	1
signal transduction involved in regulation of aerobic respiration (GO:1903759)	1	1	0.15	+	6.61	0.246	1
uterine gland development (GO:1903709)	1	1	0.15	+	6.61	0.246	1
cell migration involved in coronary angiogenesis (GO:0060981)	1	1	0.15	+	6.61	0.246	1
angiogenesis involved in coronary vascular morphogenesis (GO:0060978)	2	2	0.3	+	6.61	0.0864	1
response to chromate (GO:0046687)	1	1	0.15	+	6.61	0.246	1
protection from natural killer cell mediated cytotoxicity (GO:0042270)	1	1	0.15	+	6.61	0.246	1
drug export (GO:0046618)	1	1	0.15	+	6.61	0.246	1
RNA repair (GO:0042245)	1	1	0.15	+	6.61	0.246	1
cap1 mRNA methylation (GO:0097309)	1	1	0.15	+	6.61	0.246	1
hyaluronan biosynthetic process (GO:0030213)	1	1	0.15	+	6.61	0.246	1
tarsal gland development (GO:1903699)	1	1	0.15	+	6.61	0.246	1
negative regulation of DNA catabolic process (GO:1903625)	1	1	0.15	+	6.61	0.246	1
limb epidermis development (GO:0060887)	1	1	0.15	+	6.61	0.246	1
inactivation of X chromosome by DNA methylation (GO:0060821)	1	1	0.15	+	6.61	0.246	1
inactivation of X chromosome by heterochromatin assembly (GO:0060820)	1	1	0.15	+	6.61	0.246	1
positive regulation of photoreceptor cell differentiation (GO:0046534)	1	1	0.15	+	6.61	0.246	1
negative regulation of cell differentiation involved in embryonic placenta development (GO:0060806)	1	1	0.15	+	6.61	0.246	1
positive regulation of Wnt signaling pathway by BMP signaling pathway (GO:0060804)	1	1	0.15	+	6.61	0.246	1
negative regulation of vascular endothelial growth factor production (GO:1904046)	1	1	0.15	+	6.61	0.246	1
nitrate assimilation (GO:0042128)	1	1	0.15	+	6.61	0.246	1
nitrate metabolic process (GO:0042126)	1	1	0.15	+	6.61	0.246	1
tRNA N2-guanine methylation (GO:0002940)	2	2	0.3	+	6.61	0.0864	1
trabecular meshwork development (GO:0002930)	1	1	0.15	+	6.61	0.246	1
vasopressin secretion (GO:0030103)	2	2	0.3	+	6.61	0.0864	1
spermine metabolic process (GO:0008215)	1	1	0.15	+	6.61	0.246	1
positive regulation of B cell apoptotic process (GO:0002904)	1	1	0.15	+	6.61	0.246	1
negative regulation of single strand break repair (GO:1903517)	1	1	0.15	+	6.61	0.246	1
response to anisomycin (GO:0072739)	1	1	0.15	+	6.61	0.246	1
response to dithiothreitol (GO:0072720)	1	1	0.15	+	6.61	0.246	1
glycogen cell differentiation involved in embryonic placenta development (GO:0060709)	1	1	0.15	+	6.61	0.246	1
regulation of skeletal muscle contraction by chemo-mechanical energy conversion (GO:0014862)	1	1	0.15	+	6.61	0.246	1
regulation of skeletal muscle contraction via regulation of action potential (GO:0014861)	1	1	0.15	+	6.61	0.246	1
positive regulation of central B cell tolerance induction (GO:0002897)	1	1	0.15	+	6.61	0.246	1
regulation of central B cell tolerance induction (GO:0002895)	1	1	0.15	+	6.61	0.246	1
growth factor dependent regulation of skeletal muscle satellite cell proliferation (GO:0014843)	1	1	0.15	+	6.61	0.246	1
actin filament reorganization involved in cell cycle (GO:0030037)	1	1	0.15	+	6.61	0.246	1
positive regulation of T cell mediated immune response to tumor cell (GO:0002842)	1	1	0.15	+	6.61	0.246	1
response to alkaline pH (GO:0010446)	2	2	0.3	+	6.61	0.0864	1
hydrogen peroxide-mediated programmed cell death (GO:0010421)	1	1	0.15	+	6.61	0.246	1
positive regulation of lactation (GO:1903489)	1	1	0.15	+	6.61	0.246	1
regulation of lactation (GO:1903487)	1	1	0.15	+	6.61	0.246	1
initiation of neural tube closure (GO:0021993)	1	1	0.15	+	6.61	0.246	1
positive regulation of G1 to G0 transition (GO:1903452)	1	1	0.15	+	6.61	0.246	1
positive regulation of translational elongation (GO:0045901)	1	1	0.15	+	6.61	0.246	1
regulation of G1 to G0 transition (GO:1903450)	1	1	0.15	+	6.61	0.246	1
negative regulation of brown fat cell differentiation (GO:1903444)	1	1	0.15	+	6.61	0.246	1
aerobic electron transport chain (GO:0019646)	1	1	0.15	+	6.61	0.246	1
regulation of transcription from RNA polymerase II promoter involved in spinal cord association neuron specification (GO:0021920)	1	1	0.15	+	6.61	0.246	1
epithelial cell maturation involved in salivary gland development (GO:0060691)	1	1	0.15	+	6.61	0.246	1
epithelial cell differentiation involved in salivary gland development (GO:0060690)	1	1	0.15	+	6.61	0.246	1
mitotic DNA replication termination (GO:1902979)	1	1	0.15	+	6.61	0.246	1
response to type III interferon (GO:0034342)	2	2	0.3	+	6.61	0.0864	1
selenocysteinyl-tRNA(Sec) biosynthetic process (GO:0097056)	1	1	0.15	+	6.61	0.246	1
type B pancreatic cell apoptotic process (GO:0097050)	1	1	0.15	+	6.61	0.246	1
cell wall polysaccharide metabolic process (GO:0010383)	1	1	0.15	+	6.61	0.246	1
regulation of the force of skeletal muscle contraction (GO:0014728)	1	1	0.15	+	6.61	0.246	1
regulation of twitch skeletal muscle contraction (GO:0014724)	1	1	0.15	+	6.61	0.246	1
myeloid leukocyte cytokine production (GO:0061082)	2	2	0.3	+	6.61	0.0864	1
blood coagulation, extrinsic pathway (GO:0007598)	1	1	0.15	+	6.61	0.246	1
embryonic olfactory bulb interneuron precursor migration (GO:0021831)	1	1	0.15	+	6.61	0.246	1
caveolin-mediated endocytosis (GO:0072584)	1	1	0.15	+	6.61	0.246	1
regulation of nitric oxide metabolic process (GO:0080164)	1	1	0.15	+	6.61	0.246	1
visceral muscle development (GO:0007522)	1	1	0.15	+	6.61	0.246	1
spermine catabolic process (GO:0046208)	1	1	0.15	+	6.61	0.246	1
positive regulation of neutrophil extravasation (GO:2000391)	5	4	0.76	+	5.29	0.0217	1
regulation of neutrophil extravasation (GO:2000389)	5	4	0.76	+	5.29	0.0217	1
dendrite arborization (GO:0140059)	5	4	0.76	+	5.29	0.0217	1
meiotic cytokinesis (GO:0033206)	4	3	0.61	+	4.95	0.0527	1
neuron projection extension involved in neuron projection guidance (GO:1902284)	4	3	0.61	+	4.95	0.0527	1
diet induced thermogenesis (GO:0002024)	4	3	0.61	+	4.95	0.0527	1
axon extension involved in axon guidance (GO:0048846)	4	3	0.61	+	4.95	0.0527	1
establishment of meiotic spindle localization (GO:0051295)	4	3	0.61	+	4.95	0.0527	1
ventral trunk neural crest cell migration (GO:0036486)	4	3	0.61	+	4.95	0.0527	1
trunk neural crest cell migration (GO:0036484)	4	3	0.61	+	4.95	0.0527	1
monoubiquitinated histone H2A deubiquitination (GO:0035522)	4	3	0.61	+	4.95	0.0527	1
monoubiquitinated histone deubiquitination (GO:0035521)	4	3	0.61	+	4.95	0.0527	1
exocrine pancreas development (GO:0031017)	4	3	0.61	+	4.95	0.0527	1
trunk segmentation (GO:0035290)	4	3	0.61	+	4.95	0.0527	1
sympathetic neuron projection guidance (GO:0097491)	4	3	0.61	+	4.95	0.0527	1
sympathetic neuron projection extension (GO:0097490)	4	3	0.61	+	4.95	0.0527	1
hypothalamus cell migration (GO:0021855)	4	3	0.61	+	4.95	0.0527	1
substrate-dependent cerebral cortex tangential migration (GO:0021825)	4	3	0.61	+	4.95	0.0527	1
mRNA 5'-splice site recognition (GO:0000395)	7	5	1.06	+	4.72	0.0139	1
chromatin silencing at rDNA (GO:0000183)	10	7	1.51	+	4.62	0.00391	1
negative regulation of acute inflammatory response (GO:0002674)	3	2	0.45	+	4.4	0.132	1
axonogenesis involved in innervation (GO:0060385)	3	2	0.45	+	4.4	0.132	1
positive regulation of heart rate by epinephrine-norepinephrine (GO:0001996)	3	2	0.45	+	4.4	0.132	1
osmosensory signaling pathway (GO:0007231)	3	2	0.45	+	4.4	0.132	1
regulation of dense core granule biogenesis (GO:2000705)	3	2	0.45	+	4.4	0.132	1
riboflavin metabolic process (GO:0006771)	3	2	0.45	+	4.4	0.132	1
formin-nucleated actin cable organization (GO:0110009)	3	2	0.45	+	4.4	0.132	1
xenobiotic detoxification by transmembrane export across the plasma membrane (GO:1990961)	3	2	0.45	+	4.4	0.132	1
positive regulation of MHC class II biosynthetic process (GO:0045348)	3	2	0.45	+	4.4	0.132	1
negative regulation of MHC class II biosynthetic process (GO:0045347)	3	2	0.45	+	4.4	0.132	1
regulation of MHC class II biosynthetic process (GO:0045346)	6	4	0.91	+	4.4	0.0324	1
cellular response to temperature stimulus (GO:0071502)	3	2	0.45	+	4.4	0.132	1
leptin-mediated signaling pathway (GO:0033210)	3	2	0.45	+	4.4	0.132	1
positive regulation of hepatic stellate cell activation (GO:2000491)	3	2	0.45	+	4.4	0.132	1
regulation of intrinsic apoptotic signaling pathway in response to osmotic stress (GO:1902218)	3	2	0.45	+	4.4	0.132	1
maintenance of chromatin silencing (GO:0006344)	3	2	0.45	+	4.4	0.132	1
negative regulation of long-chain fatty acid import into cell (GO:0140213)	3	2	0.45	+	4.4	0.132	1
peptidyl-glycine modification (GO:0018201)	3	2	0.45	+	4.4	0.132	1
negative regulation of fatty acid transport (GO:2000192)	3	2	0.45	+	4.4	0.132	1
polar body extrusion after meiotic divisions (GO:0040038)	3	2	0.45	+	4.4	0.132	1
formin-nucleated actin cable assembly (GO:0070649)	3	2	0.45	+	4.4	0.132	1
regulation of exonuclease activity (GO:1905777)	3	2	0.45	+	4.4	0.132	1
riboflavin transport (GO:0032218)	3	2	0.45	+	4.4	0.132	1
protein localization to nucleoplasm (GO:1990173)	3	2	0.45	+	4.4	0.132	1
positive regulation of endodeoxyribonuclease activity (GO:0032079)	3	2	0.45	+	4.4	0.132	1
positive regulation of deoxyribonuclease activity (GO:0032077)	3	2	0.45	+	4.4	0.132	1
negative regulation of nuclease activity (GO:0032074)	3	2	0.45	+	4.4	0.132	1
positive regulation of inositol 1,4,5-trisphosphate-sensitive calcium-release channel activity (GO:0031587)	3	2	0.45	+	4.4	0.132	1
negative regulation of relaxation of muscle (GO:1901078)	3	2	0.45	+	4.4	0.132	1
renal sodium ion absorption (GO:0070294)	3	2	0.45	+	4.4	0.132	1
pericentric heterochromatin assembly (GO:0031508)	3	2	0.45	+	4.4	0.132	1
peptidyl-serine dephosphorylation (GO:0070262)	3	2	0.45	+	4.4	0.132	1
vesicle tethering to Golgi (GO:0099041)	3	2	0.45	+	4.4	0.132	1
vesicle tethering (GO:0099022)	3	2	0.45	+	4.4	0.132	1
positive regulation of immunoglobulin secretion (GO:0051024)	3	2	0.45	+	4.4	0.132	1
positive regulation of cardiac neural crest cell migration involved in outflow tract morphogenesis (GO:1905312)	3	2	0.45	+	4.4	0.132	1
regulation of cardiac neural crest cell migration involved in outflow tract morphogenesis (GO:1905310)	3	2	0.45	+	4.4	0.132	1
xenobiotic transport (GO:0042908)	6	4	0.91	+	4.4	0.0324	1
positive regulation of neural crest cell differentiation (GO:1905294)	3	2	0.45	+	4.4	0.132	1
regulation of neural crest cell differentiation (GO:1905292)	3	2	0.45	+	4.4	0.132	1
histone H3-K9 trimethylation (GO:0036124)	3	2	0.45	+	4.4	0.132	1
single strand break repair (GO:0000012)	6	4	0.91	+	4.4	0.0324	1
metanephric part of ureteric bud development (GO:0035502)	3	2	0.45	+	4.4	0.132	1
tRNA pseudouridine synthesis (GO:0031119)	3	2	0.45	+	4.4	0.132	1
regulation of telomeric loop disassembly (GO:1904533)	3	2	0.45	+	4.4	0.132	1
chemorepulsion of axon (GO:0061643)	3	2	0.45	+	4.4	0.132	1
Purkinje myocyte to ventricular cardiac muscle cell signaling (GO:0086029)	3	2	0.45	+	4.4	0.132	1
adenylate cyclase-activating adrenergic receptor signaling pathway involved in heart process (GO:0086023)	3	2	0.45	+	4.4	0.132	1
negative regulation of long-chain fatty acid import across plasma membrane (GO:0010748)	3	2	0.45	+	4.4	0.132	1
regulation of long-chain fatty acid import across plasma membrane (GO:0010746)	3	2	0.45	+	4.4	0.132	1
positive regulation of mitotic centrosome separation (GO:0046604)	3	2	0.45	+	4.4	0.132	1
signal transduction by trans-phosphorylation (GO:0023016)	3	2	0.45	+	4.4	0.132	1
regulation of single strand break repair (GO:1903516)	3	2	0.45	+	4.4	0.132	1
cellular response to camptothecin (GO:0072757)	3	2	0.45	+	4.4	0.132	1
response to actinomycin D (GO:0072716)	3	2	0.45	+	4.4	0.132	1
negative regulation of heart rate (GO:0010459)	3	2	0.45	+	4.4	0.132	1
COP9 signalosome assembly (GO:0010387)	3	2	0.45	+	4.4	0.132	1
cerebral cortex tangential migration (GO:0021800)	6	4	0.91	+	4.4	0.0324	1
vestibulocochlear nerve morphogenesis (GO:0021648)	5	3	0.76	+	3.96	0.0763	1
neuronal action potential propagation (GO:0019227)	5	3	0.76	+	3.96	0.0763	1
action potential propagation (GO:0098870)	5	3	0.76	+	3.96	0.0763	1
regulation of DNA ligation (GO:0051105)	5	3	0.76	+	3.96	0.0763	1
regulation of immunoglobulin secretion (GO:0051023)	5	3	0.76	+	3.96	0.0763	1
positive regulation of vascular permeability (GO:0043117)	5	3	0.76	+	3.96	0.0763	1
positive regulation of mitochondrial membrane potential (GO:0010918)	5	3	0.76	+	3.96	0.0763	1
trigeminal ganglion development (GO:0061551)	5	3	0.76	+	3.96	0.0763	1
manganese ion transport (GO:0006828)	7	4	1.06	+	3.78	0.0458	1
pointed-end actin filament capping (GO:0051694)	7	4	1.06	+	3.78	0.0458	1
depurination (GO:0045007)	9	5	1.36	+	3.67	0.028	1
response to dietary excess (GO:0002021)	11	6	1.66	+	3.6	0.0174	1
lateral ventricle development (GO:0021670)	6	3	0.91	+	3.3	0.104	1
protein localization to nucleolus (GO:1902570)	6	3	0.91	+	3.3	0.104	1
TORC1 signaling (GO:0038202)	6	3	0.91	+	3.3	0.104	1
cellular hypotonic response (GO:0071476)	6	3	0.91	+	3.3	0.104	1
dorsal root ganglion development (GO:1990791)	6	3	0.91	+	3.3	0.104	1
exocytic insertion of neurotransmitter receptor to postsynaptic membrane (GO:0098967)	6	3	0.91	+	3.3	0.104	1
neural crest cell migration involved in autonomic nervous system development (GO:1901166)	6	3	0.91	+	3.3	0.104	1
regulation of endodeoxyribonuclease activity (GO:0032071)	6	3	0.91	+	3.3	0.104	1
regulation of deoxyribonuclease activity (GO:0032070)	6	3	0.91	+	3.3	0.104	1
endonucleolytic cleavage in ITS1 to separate SSU-rRNA from 5.8S rRNA and LSU-rRNA from tricistronic rRNA transcript (SSU-rRNA, 5.8S rRNA, LSU-rRNA) (GO:0000447)	6	3	0.91	+	3.3	0.104	1
cranial ganglion development (GO:0061550)	6	3	0.91	+	3.3	0.104	1
histone H4-K20 trimethylation (GO:0034773)	6	3	0.91	+	3.3	0.104	1
regulation of skeletal muscle contraction (GO:0014819)	6	3	0.91	+	3.3	0.104	1
T cell extravasation (GO:0072683)	6	3	0.91	+	3.3	0.104	1
animal organ senescence (GO:0010260)	2	1	0.3	+	3.3	0.345	1
negative regulation of cell volume (GO:0045794)	2	1	0.3	+	3.3	0.345	1
negative regulation of germinal center formation (GO:0002635)	2	1	0.3	+	3.3	0.345	1
negative regulation of leukocyte tethering or rolling (GO:1903237)	2	1	0.3	+	3.3	0.345	1
regulation of leukocyte tethering or rolling (GO:1903236)	2	1	0.3	+	3.3	0.345	1
melanosome assembly (GO:1903232)	2	1	0.3	+	3.3	0.345	1
renal sodium ion transport (GO:0003096)	4	2	0.61	+	3.3	0.181	1
sulfur oxidation (GO:0019417)	2	1	0.3	+	3.3	0.345	1
regulation of the force of heart contraction by chemical signal (GO:0003057)	2	1	0.3	+	3.3	0.345	1
aldehyde catabolic process (GO:0046185)	2	1	0.3	+	3.3	0.345	1
response to intra-S DNA damage checkpoint signaling (GO:0072429)	4	2	0.61	+	3.3	0.181	1
regulation of gastric acid secretion (GO:0060453)	4	2	0.61	+	3.3	0.181	1
branching involved in salivary gland morphogenesis (GO:0060445)	8	4	1.21	+	3.3	0.0617	1
cellular response to nitrogen starvation (GO:0006995)	2	1	0.3	+	3.3	0.345	1
regulation of MyD88-dependent toll-like receptor signaling pathway (GO:0034124)	2	1	0.3	+	3.3	0.345	1
regulation of cohesin loading (GO:0071922)	4	2	0.61	+	3.3	0.181	1
central tolerance induction (GO:0002508)	2	1	0.3	+	3.3	0.345	1
negative regulation by symbiont of host apoptotic process (GO:0033668)	2	1	0.3	+	3.3	0.345	1
cerebellar molecular layer morphogenesis (GO:0021687)	2	1	0.3	+	3.3	0.345	1
negative regulation of endothelial cell differentiation (GO:0045602)	4	2	0.61	+	3.3	0.181	1
positive regulation of establishment of endothelial barrier (GO:1903142)	2	1	0.3	+	3.3	0.345	1
negative regulation of integrin activation (GO:0033624)	2	1	0.3	+	3.3	0.345	1
trigeminal nerve structural organization (GO:0021637)	4	2	0.61	+	3.3	0.181	1
trigeminal nerve morphogenesis (GO:0021636)	4	2	0.61	+	3.3	0.181	1
zygotic determination of anterior/posterior axis, embryo (GO:0007354)	4	2	0.61	+	3.3	0.181	1
regulation of lipid transport by positive regulation of transcription from RNA polymerase II promoter (GO:0072369)	2	1	0.3	+	3.3	0.345	1
histone H3-T3 phosphorylation (GO:0072355)	2	1	0.3	+	3.3	0.345	1
regulation of ventricular cardiac muscle cell membrane depolarization (GO:0060373)	4	2	0.61	+	3.3	0.181	1
susceptibility to T cell mediated cytotoxicity (GO:0060370)	2	1	0.3	+	3.3	0.345	1
regulation of parathyroid hormone secretion (GO:2000828)	2	1	0.3	+	3.3	0.345	1
dADP metabolic process (GO:0046056)	2	1	0.3	+	3.3	0.345	1
regulation of cytokine activity (GO:0060300)	2	1	0.3	+	3.3	0.345	1
negative regulation of estrogen receptor binding (GO:0071899)	2	1	0.3	+	3.3	0.345	1
regulation of estrogen receptor binding (GO:0071898)	2	1	0.3	+	3.3	0.345	1
purine ribonucleoside bisphosphate metabolic process (GO:0034035)	2	1	0.3	+	3.3	0.345	1
peripheral tolerance induction (GO:0002465)	2	1	0.3	+	3.3	0.345	1
tolerance induction dependent upon immune response (GO:0002461)	2	1	0.3	+	3.3	0.345	1
triglyceride-rich lipoprotein particle clearance (GO:0071830)	2	1	0.3	+	3.3	0.345	1
response to aluminum ion (GO:0010044)	2	1	0.3	+	3.3	0.345	1
gamma-tubulin complex localization (GO:0033566)	2	1	0.3	+	3.3	0.345	1
regulation of systemic arterial blood pressure by norepinephrine-epinephrine (GO:0001993)	4	2	0.61	+	3.3	0.181	1
positive regulation of osteoclast development (GO:2001206)	2	1	0.3	+	3.3	0.345	1
methylglyoxal catabolic process to D-lactate via S-lactoyl-glutathione (GO:0019243)	2	1	0.3	+	3.3	0.345	1
adenosine receptor signaling pathway (GO:0001973)	2	1	0.3	+	3.3	0.345	1
positive regulation of protein K63-linked deubiquitination (GO:1903006)	2	1	0.3	+	3.3	0.345	1
proximal/distal pattern formation involved in metanephric nephron development (GO:0072272)	2	1	0.3	+	3.3	0.345	1
regulation of protein K63-linked deubiquitination (GO:1903004)	2	1	0.3	+	3.3	0.345	1
killing by symbiont of host cells (GO:0001907)	2	1	0.3	+	3.3	0.345	1
negative regulation of nuclear cell cycle DNA replication (GO:1902576)	4	2	0.61	+	3.3	0.181	1
metanephric smooth muscle tissue development (GO:0072208)	2	1	0.3	+	3.3	0.345	1
protoporphyrinogen IX biosynthetic process (GO:0006782)	2	1	0.3	+	3.3	0.345	1
positive regulation of protein K63-linked ubiquitination (GO:1902523)	2	1	0.3	+	3.3	0.345	1
nuclear membrane organization (GO:0071763)	2	1	0.3	+	3.3	0.345	1
cholesterol catabolic process (GO:0006707)	4	2	0.61	+	3.3	0.181	1
positive regulation of lens epithelial cell proliferation (GO:2001111)	2	1	0.3	+	3.3	0.345	1
adenylate cyclase-activating dopamine receptor signaling pathway (GO:0007191)	4	2	0.61	+	3.3	0.181	1
regulation of lens epithelial cell proliferation (GO:2001109)	2	1	0.3	+	3.3	0.345	1
negative regulation of Rho guanyl-nucleotide exchange factor activity (GO:2001107)	2	1	0.3	+	3.3	0.345	1
kidney smooth muscle tissue development (GO:0072194)	2	1	0.3	+	3.3	0.345	1
calcium-independent cell-matrix adhesion (GO:0007161)	4	2	0.61	+	3.3	0.181	1
mesenchymal cell proliferation involved in ureteric bud development (GO:0072138)	2	1	0.3	+	3.3	0.345	1
metanephric mesenchymal cell proliferation involved in metanephros development (GO:0072136)	2	1	0.3	+	3.3	0.345	1
kidney mesenchymal cell proliferation (GO:0072135)	2	1	0.3	+	3.3	0.345	1
nephrogenic mesenchyme morphogenesis (GO:0072134)	2	1	0.3	+	3.3	0.345	1
glomerular mesangial cell proliferation (GO:0072110)	2	1	0.3	+	3.3	0.345	1
regulation of miRNA catabolic process (GO:2000625)	2	1	0.3	+	3.3	0.345	1
positive regulation of apoptotic process by virus (GO:0060139)	2	1	0.3	+	3.3	0.345	1
negative regulation of histone H4-K16 acetylation (GO:2000619)	2	1	0.3	+	3.3	0.345	1
positive regulation of male mating behavior (GO:1902437)	2	1	0.3	+	3.3	0.345	1
regulation of male mating behavior (GO:1902435)	2	1	0.3	+	3.3	0.345	1
positive regulation of attachment of mitotic spindle microtubules to kinetochore (GO:1902425)	2	1	0.3	+	3.3	0.345	1
regulation of attachment of mitotic spindle microtubules to kinetochore (GO:1902423)	2	1	0.3	+	3.3	0.345	1
nerve growth factor production (GO:0032902)	2	1	0.3	+	3.3	0.345	1
CDP-choline pathway (GO:0006657)	4	2	0.61	+	3.3	0.181	1
smooth muscle cell chemotaxis (GO:0071670)	2	1	0.3	+	3.3	0.345	1
triglyceride mobilization (GO:0006642)	2	1	0.3	+	3.3	0.345	1
protein retention in ER lumen (GO:0006621)	4	2	0.61	+	3.3	0.181	1
negative regulation of integrin-mediated signaling pathway (GO:2001045)	2	1	0.3	+	3.3	0.345	1
mast cell secretory granule organization (GO:0033364)	2	1	0.3	+	3.3	0.345	1
S-adenosylmethionine cycle (GO:0033353)	2	1	0.3	+	3.3	0.345	1
suppression by virus of host apoptotic process (GO:0019050)	2	1	0.3	+	3.3	0.345	1
membrane raft assembly (GO:0001765)	2	1	0.3	+	3.3	0.345	1
specification of loop of Henle identity (GO:0072086)	4	2	0.61	+	3.3	0.181	1
positive regulation of metanephric mesenchymal cell migration (GO:2000591)	2	1	0.3	+	3.3	0.345	1
neurotrophin production (GO:0032898)	2	1	0.3	+	3.3	0.345	1
plasma membrane raft organization (GO:0044857)	2	1	0.3	+	3.3	0.345	1
neuropilin signaling pathway (GO:0038189)	2	1	0.3	+	3.3	0.345	1
somatostatin signaling pathway (GO:0038170)	2	1	0.3	+	3.3	0.345	1
somatostatin receptor signaling pathway (GO:0038169)	2	1	0.3	+	3.3	0.345	1
cap-dependent translational initiation (GO:0002191)	2	1	0.3	+	3.3	0.345	1
positive regulation of relaxation of cardiac muscle (GO:1901899)	2	1	0.3	+	3.3	0.345	1
negative regulation of relaxation of cardiac muscle (GO:1901898)	2	1	0.3	+	3.3	0.345	1
cellular response to endothelin (GO:1990859)	2	1	0.3	+	3.3	0.345	1
C-terminal protein lipidation (GO:0006501)	2	1	0.3	+	3.3	0.345	1
response to endothelin (GO:1990839)	2	1	0.3	+	3.3	0.345	1
external encapsulating structure organization (GO:0045229)	2	1	0.3	+	3.3	0.345	1
regulation of hepatic stellate cell activation (GO:2000489)	4	2	0.61	+	3.3	0.181	1
regulation of opioid receptor signaling pathway (GO:2000474)	2	1	0.3	+	3.3	0.345	1
uropod organization (GO:0032796)	2	1	0.3	+	3.3	0.345	1
positive regulation of cell proliferation by VEGF-activated platelet derived growth factor receptor signaling pathway (GO:0038091)	2	1	0.3	+	3.3	0.345	1
response to human chorionic gonadotropin (GO:0044752)	2	1	0.3	+	3.3	0.345	1
VEGF-activated platelet-derived growth factor receptor signaling pathway (GO:0038086)	2	1	0.3	+	3.3	0.345	1
regulation of monocyte extravasation (GO:2000437)	2	1	0.3	+	3.3	0.345	1
positive regulation by organism of programmed cell death in other organism involved in symbiotic interaction (GO:0052330)	2	1	0.3	+	3.3	0.345	1
apoptotic process involved in blood vessel morphogenesis (GO:1902262)	2	1	0.3	+	3.3	0.345	1
regulation of eosinophil migration (GO:2000416)	2	1	0.3	+	3.3	0.345	1
insulin receptor signaling pathway via phosphatidylinositol 3-kinase (GO:0038028)	2	1	0.3	+	3.3	0.345	1
regulation of positive thymic T cell selection (GO:1902232)	2	1	0.3	+	3.3	0.345	1
regulation of macrophage colony-stimulating factor signaling pathway (GO:1902226)	2	1	0.3	+	3.3	0.345	1
cellular response to UV-B (GO:0071493)	2	1	0.3	+	3.3	0.345	1
negative regulation of intrinsic apoptotic signaling pathway in response to osmotic stress (GO:1902219)	2	1	0.3	+	3.3	0.345	1
cellular response to blue light (GO:0071483)	2	1	0.3	+	3.3	0.345	1
regulation of interleukin-4-mediated signaling pathway (GO:1902214)	2	1	0.3	+	3.3	0.345	1
translational readthrough (GO:0006451)	2	1	0.3	+	3.3	0.345	1
cellular response to glial cell derived neurotrophic factor (GO:1990792)	2	1	0.3	+	3.3	0.345	1
response to glial cell derived neurotrophic factor (GO:1990790)	2	1	0.3	+	3.3	0.345	1
protein C-linked glycosylation via 2'-alpha-mannosyl-L-tryptophan (GO:0018406)	2	1	0.3	+	3.3	0.345	1
cellular response to water stimulus (GO:0071462)	4	2	0.61	+	3.3	0.181	1
negative regulation of neuron maturation (GO:0014043)	2	1	0.3	+	3.3	0.345	1
cellular response to hyperoxia (GO:0071455)	2	1	0.3	+	3.3	0.345	1
neural crest cell fate specification (GO:0014036)	2	1	0.3	+	3.3	0.345	1
neural crest cell fate commitment (GO:0014034)	2	1	0.3	+	3.3	0.345	1
reduction of food intake in response to dietary excess (GO:0002023)	2	1	0.3	+	3.3	0.345	1
negative regulation of histone ubiquitination (GO:0033183)	2	1	0.3	+	3.3	0.345	1
negative regulation of histone deacetylase activity (GO:1901726)	2	1	0.3	+	3.3	0.345	1
lipid import into cell (GO:0140354)	2	1	0.3	+	3.3	0.345	1
initiation of primordial ovarian follicle growth (GO:0001544)	2	1	0.3	+	3.3	0.345	1
mitochondrial tRNA modification (GO:0070900)	4	2	0.61	+	3.3	0.181	1
selenocysteine incorporation (GO:0001514)	2	1	0.3	+	3.3	0.345	1
positive regulation of chemokine (C-X-C motif) ligand 1 production (GO:2000340)	2	1	0.3	+	3.3	0.345	1
regulation of chemokine (C-X-C motif) ligand 1 production (GO:2000338)	2	1	0.3	+	3.3	0.345	1
positive regulation of T-helper 17 cell lineage commitment (GO:2000330)	2	1	0.3	+	3.3	0.345	1
protein C-linked glycosylation via tryptophan (GO:0018317)	2	1	0.3	+	3.3	0.345	1
peptidyl-serine ADP-ribosylation (GO:0018312)	2	1	0.3	+	3.3	0.345	1
cellular response to interleukin-18 (GO:0071351)	2	1	0.3	+	3.3	0.345	1
negative regulation of nitric-oxide synthase biosynthetic process (GO:0051771)	2	1	0.3	+	3.3	0.345	1
transposition, DNA-mediated (GO:0006313)	2	1	0.3	+	3.3	0.345	1
positive regulation of NAD+ ADP-ribosyltransferase activity (GO:1901666)	2	1	0.3	+	3.3	0.345	1
regulation of NAD+ ADP-ribosyltransferase activity (GO:1901664)	2	1	0.3	+	3.3	0.345	1
histone H3-K9 deacetylation (GO:1990619)	2	1	0.3	+	3.3	0.345	1
G0 to G1 transition (GO:0045023)	2	1	0.3	+	3.3	0.345	1
heterochromatin organization involved in chromatin silencing (GO:0070868)	2	1	0.3	+	3.3	0.345	1
receptor internalization involved in canonical Wnt signaling pathway (GO:2000286)	2	1	0.3	+	3.3	0.345	1
regulation of long-chain fatty acid import into cell (GO:0140212)	4	2	0.61	+	3.3	0.181	1
positive regulation by symbiont of host apoptotic process (GO:0052151)	2	1	0.3	+	3.3	0.345	1
long-chain fatty acid import into cell (GO:0044539)	2	1	0.3	+	3.3	0.345	1
base-excision repair, DNA ligation (GO:0006288)	2	1	0.3	+	3.3	0.345	1
transcription-dependent tethering of RNA polymerase II gene DNA at nuclear periphery (GO:0000972)	4	2	0.61	+	3.3	0.181	1
peptidyl-tryptophan modification (GO:0018211)	2	1	0.3	+	3.3	0.345	1
nuclear pore localization (GO:0051664)	2	1	0.3	+	3.3	0.345	1
response to camptothecin (GO:1901563)	4	2	0.61	+	3.3	0.181	1
positive regulation of endothelial cell development (GO:1901552)	2	1	0.3	+	3.3	0.345	1
regulation of protein catabolic process at presynapse, modulating synaptic transmission (GO:0099575)	2	1	0.3	+	3.3	0.345	1
positive regulation by symbiont of host programmed cell death (GO:0052042)	2	1	0.3	+	3.3	0.345	1
negative regulation by symbiont of host programmed cell death (GO:0052041)	2	1	0.3	+	3.3	0.345	1
synaptic signaling via neuropeptide (GO:0099538)	2	1	0.3	+	3.3	0.345	1
positive regulation of macrophage apoptotic process (GO:2000111)	2	1	0.3	+	3.3	0.345	1
negative regulation of macrophage apoptotic process (GO:2000110)	2	1	0.3	+	3.3	0.345	1
regulation of macrophage apoptotic process (GO:2000109)	4	2	0.61	+	3.3	0.181	1
histone H3-S28 phosphorylation (GO:0043988)	2	1	0.3	+	3.3	0.345	1
response to methylmercury (GO:0051597)	2	1	0.3	+	3.3	0.345	1
methylglyoxal catabolic process (GO:0051596)	2	1	0.3	+	3.3	0.345	1
purine nucleobase metabolic process (GO:0006144)	2	1	0.3	+	3.3	0.345	1
viral translational termination-reinitiation (GO:0075525)	4	2	0.61	+	3.3	0.181	1
protein C-linked glycosylation (GO:0018103)	2	1	0.3	+	3.3	0.345	1
entry of viral genome into host nucleus through nuclear pore complex via importin (GO:0075506)	2	1	0.3	+	3.3	0.345	1
negative regulation of mitochondrial calcium ion concentration (GO:0051562)	2	1	0.3	+	3.3	0.345	1
response to interleukin-11 (GO:0071105)	2	1	0.3	+	3.3	0.345	1
negative regulation of calcium ion import (GO:0090281)	2	1	0.3	+	3.3	0.345	1
regulation of retinal ganglion cell axon guidance (GO:0090259)	2	1	0.3	+	3.3	0.345	1
response to interleukin-18 (GO:0070673)	4	2	0.61	+	3.3	0.181	1
negative regulation of histone H4 acetylation (GO:0090241)	4	2	0.61	+	3.3	0.181	1
regulation of establishment of blood-brain barrier (GO:0090210)	2	1	0.3	+	3.3	0.345	1
neuron projection arborization (GO:0140058)	8	4	1.21	+	3.3	0.0617	1
protein localization to nuclear pore (GO:0090204)	2	1	0.3	+	3.3	0.345	1
fibroblast apoptotic process (GO:0044346)	2	1	0.3	+	3.3	0.345	1
peptidyl-lysine monomethylation (GO:0018026)	4	2	0.61	+	3.3	0.181	1
N-terminal peptidyl-glycine N-myristoylation (GO:0018008)	2	1	0.3	+	3.3	0.345	1
pyrimidine dimer repair by nucleotide-excision repair (GO:0000720)	4	2	0.61	+	3.3	0.181	1
protein localization to perinuclear region of cytoplasm (GO:1905719)	2	1	0.3	+	3.3	0.345	1
regulation of neuronal action potential (GO:0098908)	2	1	0.3	+	3.3	0.345	1
regulation of SA node cell action potential (GO:0098907)	2	1	0.3	+	3.3	0.345	1
regulation of odontoblast differentiation (GO:1901329)	2	1	0.3	+	3.3	0.345	1
Golgi reassembly (GO:0090168)	2	1	0.3	+	3.3	0.345	1
asymmetric Golgi ribbon formation (GO:0090164)	2	1	0.3	+	3.3	0.345	1
negative regulation of histone H2A K63-linked ubiquitination (GO:1901315)	2	1	0.3	+	3.3	0.345	1
regulation of histone H2A K63-linked ubiquitination (GO:1901314)	2	1	0.3	+	3.3	0.345	1
cadmium ion transmembrane transport (GO:0070574)	2	1	0.3	+	3.3	0.345	1
histone H2A K63-linked deubiquitination (GO:0070537)	2	1	0.3	+	3.3	0.345	1
histone H2A K63-linked ubiquitination (GO:0070535)	2	1	0.3	+	3.3	0.345	1
mitochondrial RNA modification (GO:1900864)	4	2	0.61	+	3.3	0.181	1
regulation of plasma membrane repair (GO:1905684)	2	1	0.3	+	3.3	0.345	1
negative regulation of protein deubiquitination (GO:0090086)	2	1	0.3	+	3.3	0.345	1
monocyte aggregation (GO:0070487)	2	1	0.3	+	3.3	0.345	1
flavonoid metabolic process (GO:0009812)	2	1	0.3	+	3.3	0.345	1
positive regulation of phospholipase C-activating G protein-coupled receptor signaling pathway (GO:1900738)	2	1	0.3	+	3.3	0.345	1
xenophagy (GO:0098792)	2	1	0.3	+	3.3	0.345	1
G protein-coupled receptor catabolic process (GO:1990172)	2	1	0.3	+	3.3	0.345	1
blue light signaling pathway (GO:0009785)	2	1	0.3	+	3.3	0.345	1
telomeric loop formation (GO:0031627)	2	1	0.3	+	3.3	0.345	1
trans-synaptic signaling by BDNF (GO:0099191)	2	1	0.3	+	3.3	0.345	1
trans-synaptic signaling by BDNF, modulating synaptic transmission (GO:0099183)	2	1	0.3	+	3.3	0.345	1
DNA hypermethylation (GO:0044026)	2	1	0.3	+	3.3	0.345	1
disruption by symbiont of host cell (GO:0044004)	2	1	0.3	+	3.3	0.345	1
cellular response to nitrogen levels (GO:0043562)	2	1	0.3	+	3.3	0.345	1
negative regulation of protein homotetramerization (GO:1901094)	2	1	0.3	+	3.3	0.345	1
regulation of protein homotetramerization (GO:1901093)	2	1	0.3	+	3.3	0.345	1
negative regulation of protein tetramerization (GO:1901091)	2	1	0.3	+	3.3	0.345	1
regulation of protein tetramerization (GO:1901090)	2	1	0.3	+	3.3	0.345	1
brain-derived neurotrophic factor receptor signaling pathway (GO:0031547)	4	2	0.61	+	3.3	0.181	1
negative regulation of creatine transmembrane transporter activity (GO:1905408)	2	1	0.3	+	3.3	0.345	1
regulation of creatine transmembrane transporter activity (GO:1905407)	2	1	0.3	+	3.3	0.345	1
positive regulation of DNA ligation (GO:0051106)	4	2	0.61	+	3.3	0.181	1
response to blue light (GO:0009637)	2	1	0.3	+	3.3	0.345	1
heterochromatin assembly (GO:0031507)	8	4	1.21	+	3.3	0.0617	1
negative regulation of defense response to virus by host (GO:0050689)	2	1	0.3	+	3.3	0.345	1
cellular response to bleomycin (GO:1904976)	2	1	0.3	+	3.3	0.345	1
response to bleomycin (GO:1904975)	2	1	0.3	+	3.3	0.345	1
transcription factor catabolic process (GO:0036369)	2	1	0.3	+	3.3	0.345	1
regulation of establishment of protein localization to chromosome (GO:0070202)	4	2	0.61	+	3.3	0.181	1
palmitic acid biosynthetic process (GO:1900535)	2	1	0.3	+	3.3	0.345	1
palmitic acid metabolic process (GO:1900533)	2	1	0.3	+	3.3	0.345	1
umbilical cord morphogenesis (GO:0036304)	2	1	0.3	+	3.3	0.345	1
cis assembly of pre-catalytic spliceosome (GO:0000354)	2	1	0.3	+	3.3	0.345	1
re-entry into mitotic cell cycle (GO:0000320)	2	1	0.3	+	3.3	0.345	1
detection of virus (GO:0009597)	2	1	0.3	+	3.3	0.345	1
regulation of calcium-independent cell-cell adhesion (GO:0051040)	2	1	0.3	+	3.3	0.345	1
snRNA transport (GO:0051030)	2	1	0.3	+	3.3	0.345	1
negative regulation of urine volume (GO:0035811)	2	1	0.3	+	3.3	0.345	1
DNA dephosphorylation (GO:0098502)	2	1	0.3	+	3.3	0.345	1
cellular response to hydrogen sulfide (GO:1904881)	2	1	0.3	+	3.3	0.345	1
response to hydrogen sulfide (GO:1904880)	2	1	0.3	+	3.3	0.345	1
response to UV-A (GO:0070141)	2	1	0.3	+	3.3	0.345	1
negative regulation of DNA recombination at telomere (GO:0048239)	2	1	0.3	+	3.3	0.345	1
establishment or maintenance of microtubule cytoskeleton polarity (GO:0030951)	4	2	0.61	+	3.3	0.181	1
negative regulation of interleukin-6-mediated signaling pathway (GO:0070104)	2	1	0.3	+	3.3	0.345	1
negative regulation of protein localization to chromosome, telomeric region (GO:1904815)	2	1	0.3	+	3.3	0.345	1
vesicle targeting, trans-Golgi to endosome (GO:0048203)	2	1	0.3	+	3.3	0.345	1
protein localization to nuclear inner membrane (GO:0036228)	2	1	0.3	+	3.3	0.345	1
positive regulation of metanephric mesenchymal cell migration by platelet-derived growth factor receptor-beta signaling pathway (GO:0035793)	2	1	0.3	+	3.3	0.345	1
cell migration involved in kidney development (GO:0035787)	2	1	0.3	+	3.3	0.345	1
negative regulation of prostaglandin biosynthetic process (GO:0031393)	2	1	0.3	+	3.3	0.345	1
CD4-positive, alpha-beta T cell cytokine production (GO:0035743)	2	1	0.3	+	3.3	0.345	1
methylglyoxal metabolic process (GO:0009438)	2	1	0.3	+	3.3	0.345	1
3'-phosphoadenosine 5'-phosphosulfate metabolic process (GO:0050427)	2	1	0.3	+	3.3	0.345	1
protein import into peroxisome matrix, translocation (GO:0016561)	2	1	0.3	+	3.3	0.345	1
regulation of protein K48-linked ubiquitination (GO:0061945)	2	1	0.3	+	3.3	0.345	1
positive regulation of protein serine/threonine phosphatase activity (GO:1905184)	2	1	0.3	+	3.3	0.345	1
interleukin-18-mediated signaling pathway (GO:0035655)	2	1	0.3	+	3.3	0.345	1
nucleolar large rRNA transcription by RNA polymerase I (GO:0042790)	2	1	0.3	+	3.3	0.345	1
mitochondrial ATP synthesis coupled proton transport (GO:0042776)	2	1	0.3	+	3.3	0.345	1
negative regulation of ubiquitin protein ligase activity (GO:1904667)	2	1	0.3	+	3.3	0.345	1
exogenous drug catabolic process (GO:0042738)	2	1	0.3	+	3.3	0.345	1
flavin-containing compound metabolic process (GO:0042726)	4	2	0.61	+	3.3	0.181	1
cellular response to phorbol 13-acetate 12-myristate (GO:1904628)	4	2	0.61	+	3.3	0.181	1
response to phorbol 13-acetate 12-myristate (GO:1904627)	4	2	0.61	+	3.3	0.181	1
regulation of metanephric mesenchymal cell migration by platelet-derived growth factor receptor-beta signaling pathway (GO:1900238)	2	1	0.3	+	3.3	0.345	1
regulation of astrocyte activation (GO:0061888)	2	1	0.3	+	3.3	0.345	1
histone H4-K20 demethylation (GO:0035574)	2	1	0.3	+	3.3	0.345	1
cell envelope organization (GO:0043163)	2	1	0.3	+	3.3	0.345	1
allantois development (GO:1905069)	2	1	0.3	+	3.3	0.345	1
DNA replication, removal of RNA primer (GO:0043137)	2	1	0.3	+	3.3	0.345	1
monoubiquitinated protein deubiquitination (GO:0035520)	10	5	1.51	+	3.3	0.0376	1
oxidative DNA demethylation (GO:0035511)	4	2	0.61	+	3.3	0.181	1
cellular response to putrescine (GO:1904586)	2	1	0.3	+	3.3	0.345	1
response to putrescine (GO:1904585)	2	1	0.3	+	3.3	0.345	1
positive regulation of TORC2 signaling (GO:1904515)	2	1	0.3	+	3.3	0.345	1
positive regulation of lipophagy (GO:1904504)	2	1	0.3	+	3.3	0.345	1
regulation of lipophagy (GO:1904502)	2	1	0.3	+	3.3	0.345	1
positive regulation of histone H3-K9 dimethylation (GO:1900111)	2	1	0.3	+	3.3	0.345	1
regulation of response to osmotic stress (GO:0047484)	8	4	1.21	+	3.3	0.0617	1
leukotriene signaling pathway (GO:0061737)	2	1	0.3	+	3.3	0.345	1
methylglyoxal catabolic process to lactate (GO:0061727)	2	1	0.3	+	3.3	0.345	1
nuclear pore distribution (GO:0031081)	2	1	0.3	+	3.3	0.345	1
deoxyribonucleoside diphosphate metabolic process (GO:0009186)	2	1	0.3	+	3.3	0.345	1
purine deoxyribonucleoside diphosphate metabolic process (GO:0009182)	2	1	0.3	+	3.3	0.345	1
histone H3-T6 phosphorylation (GO:0035408)	2	1	0.3	+	3.3	0.345	1
positive regulation of hemoglobin biosynthetic process (GO:0046985)	2	1	0.3	+	3.3	0.345	1
G protein-coupled receptor signaling pathway involved in heart process (GO:0086103)	4	2	0.61	+	3.3	0.181	1
negative regulation of Ras GTPase binding (GO:1904476)	2	1	0.3	+	3.3	0.345	1
histone H3-K36 dimethylation (GO:0097676)	2	1	0.3	+	3.3	0.345	1
hyperosmotic salinity response (GO:0042538)	2	1	0.3	+	3.3	0.345	1
positive regulation of vitamin D 24-hydroxylase activity (GO:0010980)	2	1	0.3	+	3.3	0.345	1
negative regulation of t-circle formation (GO:1904430)	2	1	0.3	+	3.3	0.345	1
regulation of vitamin D 24-hydroxylase activity (GO:0010979)	2	1	0.3	+	3.3	0.345	1
embryonic genitalia morphogenesis (GO:0030538)	2	1	0.3	+	3.3	0.345	1
selenocysteine metabolic process (GO:0016259)	2	1	0.3	+	3.3	0.345	1
autophagosome membrane docking (GO:0016240)	2	1	0.3	+	3.3	0.345	1
mitochondrial ribosome assembly (GO:0061668)	4	2	0.61	+	3.3	0.181	1
regulation of very-low-density lipoprotein particle remodeling (GO:0010901)	2	1	0.3	+	3.3	0.345	1
positive regulation of microglial cell activation (GO:1903980)	2	1	0.3	+	3.3	0.345	1
regulation of cellular response to macrophage colony-stimulating factor stimulus (GO:1903972)	2	1	0.3	+	3.3	0.345	1
regulation of response to macrophage colony-stimulating factor (GO:1903969)	2	1	0.3	+	3.3	0.345	1
regulation of TORC2 signaling (GO:1903939)	2	1	0.3	+	3.3	0.345	1
cellular triglyceride homeostasis (GO:0035356)	4	2	0.61	+	3.3	0.181	1
positive regulation of protein processing in phagocytic vesicle (GO:1903923)	2	1	0.3	+	3.3	0.345	1
regulation of protein processing in phagocytic vesicle (GO:1903921)	2	1	0.3	+	3.3	0.345	1
oligosaccharide transport (GO:0015772)	2	1	0.3	+	3.3	0.345	1
sucrose transport (GO:0015770)	2	1	0.3	+	3.3	0.345	1
negative regulation of endoplasmic reticulum stress-induced eIF2 alpha phosphorylation (GO:1903912)	2	1	0.3	+	3.3	0.345	1
disaccharide transport (GO:0015766)	2	1	0.3	+	3.3	0.345	1
regulation of establishment of T cell polarity (GO:1903903)	2	1	0.3	+	3.3	0.345	1
branched-chain amino acid catabolic process (GO:0009083)	2	1	0.3	+	3.3	0.345	1
branched-chain amino acid metabolic process (GO:0009081)	2	1	0.3	+	3.3	0.345	1
C4-dicarboxylate transport (GO:0015740)	2	1	0.3	+	3.3	0.345	1
Purkinje myocyte to ventricular cardiac muscle cell communication (GO:0086068)	4	2	0.61	+	3.3	0.181	1
AV node cell to bundle of His cell communication by electrical coupling (GO:0086053)	2	1	0.3	+	3.3	0.345	1
iodide transport (GO:0015705)	2	1	0.3	+	3.3	0.345	1
stomach development (GO:0062094)	2	1	0.3	+	3.3	0.345	1
SA node cell to atrial cardiac muscle cell communication by electrical coupling (GO:0086021)	2	1	0.3	+	3.3	0.345	1
positive regulation of skeletal muscle acetylcholine-gated channel clustering (GO:1904395)	2	1	0.3	+	3.3	0.345	1
response to sodium phosphate (GO:1904383)	2	1	0.3	+	3.3	0.345	1
protein localization to cytosolic proteasome complex involved in ERAD pathway (GO:1904379)	2	1	0.3	+	3.3	0.345	1
protein localization to cytosolic proteasome complex (GO:1904327)	2	1	0.3	+	3.3	0.345	1
response to methamphetamine hydrochloride (GO:1904313)	2	1	0.3	+	3.3	0.345	1
stress response to metal ion (GO:0097501)	2	1	0.3	+	3.3	0.345	1
positive regulation of reciprocal meiotic recombination (GO:0010845)	2	1	0.3	+	3.3	0.345	1
sterol catabolic process (GO:0016127)	4	2	0.61	+	3.3	0.181	1
negative stranded viral RNA replication (GO:0039689)	2	1	0.3	+	3.3	0.345	1
terpenoid biosynthetic process (GO:0016114)	2	1	0.3	+	3.3	0.345	1
negative regulation of dendrite extension (GO:1903860)	2	1	0.3	+	3.3	0.345	1
cadmium ion transport (GO:0015691)	2	1	0.3	+	3.3	0.345	1
oxygen transport (GO:0015671)	2	1	0.3	+	3.3	0.345	1
negative regulation of deacetylase activity (GO:0150066)	2	1	0.3	+	3.3	0.345	1
positive regulation by virus of viral protein levels in host cell (GO:0046726)	2	1	0.3	+	3.3	0.345	1
vitamin D catabolic process (GO:0042369)	2	1	0.3	+	3.3	0.345	1
fat-soluble vitamin catabolic process (GO:0042363)	2	1	0.3	+	3.3	0.345	1
sperm mitochondrion organization (GO:0030382)	2	1	0.3	+	3.3	0.345	1
negative regulation of plasminogen activation (GO:0010757)	2	1	0.3	+	3.3	0.345	1
negative regulation of cGMP-mediated signaling (GO:0010754)	4	2	0.61	+	3.3	0.181	1
negative regulation of nitric oxide mediated signal transduction (GO:0010751)	2	1	0.3	+	3.3	0.345	1
rhodopsin mediated signaling pathway (GO:0016056)	4	2	0.61	+	3.3	0.181	1
stabilization of membrane potential (GO:0030322)	4	2	0.61	+	3.3	0.181	1
CDP-diacylglycerol biosynthetic process (GO:0016024)	2	1	0.3	+	3.3	0.345	1
regulation of collagen catabolic process (GO:0010710)	2	1	0.3	+	3.3	0.345	1
positive regulation of anterograde synaptic vesicle transport (GO:1903744)	2	1	0.3	+	3.3	0.345	1
regulation of anterograde synaptic vesicle transport (GO:1903742)	2	1	0.3	+	3.3	0.345	1
positive regulation of I-kappaB phosphorylation (GO:1903721)	2	1	0.3	+	3.3	0.345	1
negative regulation of retinal cell programmed cell death (GO:0046671)	2	1	0.3	+	3.3	0.345	1
regulation of retinal cell programmed cell death (GO:0046668)	2	1	0.3	+	3.3	0.345	1
susceptibility to natural killer cell mediated cytotoxicity (GO:0042271)	4	2	0.61	+	3.3	0.181	1
DNA synthesis involved in UV-damage excision repair (GO:1904161)	2	1	0.3	+	3.3	0.345	1
protein localization to heterochromatin (GO:0097355)	2	1	0.3	+	3.3	0.345	1
protein localization to microvillus (GO:1904106)	2	1	0.3	+	3.3	0.345	1
closure of optic fissure (GO:0061386)	2	1	0.3	+	3.3	0.345	1
cell proliferation involved in outflow tract morphogenesis (GO:0061325)	2	1	0.3	+	3.3	0.345	1
cell proliferation involved in heart morphogenesis (GO:0061323)	2	1	0.3	+	3.3	0.345	1
smooth muscle cell-matrix adhesion (GO:0061302)	2	1	0.3	+	3.3	0.345	1
random inactivation of X chromosome (GO:0060816)	2	1	0.3	+	3.3	0.345	1
urea homeostasis (GO:0097274)	2	1	0.3	+	3.3	0.345	1
negative regulation of spontaneous neurotransmitter secretion (GO:1904049)	2	1	0.3	+	3.3	0.345	1
regulation of reciprocal meiotic recombination (GO:0010520)	2	1	0.3	+	3.3	0.345	1
cell proliferation involved in mesonephros development (GO:0061209)	2	1	0.3	+	3.3	0.345	1
positive regulation of single strand break repair (GO:1903518)	2	1	0.3	+	3.3	0.345	1
dynamin family protein polymerization involved in mitochondrial fission (GO:0003374)	2	1	0.3	+	3.3	0.345	1
dynamin family protein polymerization involved in membrane fission (GO:0003373)	2	1	0.3	+	3.3	0.345	1
pulmonary myocardium development (GO:0003350)	2	1	0.3	+	3.3	0.345	1
cellular response to actinomycin D (GO:0072717)	2	1	0.3	+	3.3	0.345	1
positive regulation of blood pressure by epinephrine-norepinephrine (GO:0003321)	4	2	0.61	+	3.3	0.181	1
late endosome to Golgi transport (GO:0034499)	2	1	0.3	+	3.3	0.345	1
regulation of cell proliferation involved in embryonic placenta development (GO:0060723)	2	1	0.3	+	3.3	0.345	1
regulation of spongiotrophoblast cell proliferation (GO:0060721)	2	1	0.3	+	3.3	0.345	1
very-low-density lipoprotein particle clearance (GO:0034447)	2	1	0.3	+	3.3	0.345	1
post-translational protein acetylation (GO:0034421)	2	1	0.3	+	3.3	0.345	1
regulation of epidermal cell division (GO:0010482)	2	1	0.3	+	3.3	0.345	1
negative regulation of acute inflammatory response to antigenic stimulus (GO:0002865)	2	1	0.3	+	3.3	0.345	1
negative regulation of inflammatory response to antigenic stimulus (GO:0002862)	4	2	0.61	+	3.3	0.181	1
actin filament depolymerization (GO:0030042)	4	2	0.61	+	3.3	0.181	1
regulation of T cell mediated immune response to tumor cell (GO:0002840)	2	1	0.3	+	3.3	0.345	1
endothelial tip cell fate specification (GO:0097102)	2	1	0.3	+	3.3	0.345	1
negative regulation of chromatin silencing at rDNA (GO:0061188)	2	1	0.3	+	3.3	0.345	1
regulation of chromatin silencing at rDNA (GO:0061187)	2	1	0.3	+	3.3	0.345	1
regulation of DNA recombination at telomere (GO:0072695)	2	1	0.3	+	3.3	0.345	1
osteoclast fusion (GO:0072675)	2	1	0.3	+	3.3	0.345	1
negative regulation of smoothened signaling pathway involved in ventral spinal cord patterning (GO:0021914)	2	1	0.3	+	3.3	0.345	1
maintenance of protein location in mitochondrion (GO:0072656)	2	1	0.3	+	3.3	0.345	1
epithelial cell proliferation involved in salivary gland morphogenesis (GO:0060664)	2	1	0.3	+	3.3	0.345	1
left ventricular cardiac muscle tissue morphogenesis (GO:0003220)	2	1	0.3	+	3.3	0.345	1
regulation of chromosome condensation (GO:0060623)	4	2	0.61	+	3.3	0.181	1
positive regulation of ER to Golgi vesicle-mediated transport (GO:1902953)	2	1	0.3	+	3.3	0.345	1
CDP-diacylglycerol metabolic process (GO:0046341)	2	1	0.3	+	3.3	0.345	1
ciliary body morphogenesis (GO:0061073)	2	1	0.3	+	3.3	0.345	1
negative regulation of endoplasmic reticulum stress-induced neuron intrinsic apoptotic signaling pathway (GO:1903382)	2	1	0.3	+	3.3	0.345	1
regulation of endoplasmic reticulum stress-induced neuron intrinsic apoptotic signaling pathway (GO:1903381)	2	1	0.3	+	3.3	0.345	1
positive regulation of oxidative stress-induced neuron intrinsic apoptotic signaling pathway (GO:1903378)	2	1	0.3	+	3.3	0.345	1
umbilical cord development (GO:0061027)	2	1	0.3	+	3.3	0.345	1
detection of nodal flow (GO:0003127)	2	1	0.3	+	3.3	0.345	1
snoRNA splicing (GO:0034247)	2	1	0.3	+	3.3	0.345	1
positive regulation of cellular extravasation (GO:0002693)	8	4	1.21	+	3.3	0.0617	1
positive regulation of synaptic vesicle transport (GO:1902805)	2	1	0.3	+	3.3	0.345	1
base-excision repair, AP site formation (GO:0006285)	15	7	2.27	+	3.08	0.019	1
vascular endothelial growth factor signaling pathway (GO:0038084)	13	6	1.97	+	3.05	0.0303	1
trigeminal nerve development (GO:0021559)	9	4	1.36	+	2.94	0.0802	1
positive regulation of cell aging (GO:0090343)	9	4	1.36	+	2.94	0.0802	1
histone H4-K20 methylation (GO:0034770)	9	4	1.36	+	2.94	0.0802	1
retinal rod cell development (GO:0046548)	9	4	1.36	+	2.94	0.0802	1
regulation of cellular extravasation (GO:0002691)	16	7	2.42	+	2.89	0.0243	1
hypotonic response (GO:0006971)	7	3	1.06	+	2.83	0.134	1
vestibulocochlear nerve development (GO:0021562)	7	3	1.06	+	2.83	0.134	1
positive regulation of cellular senescence (GO:2000774)	7	3	1.06	+	2.83	0.134	1
steroid catabolic process (GO:0006706)	7	3	1.06	+	2.83	0.134	1
inositol phosphate biosynthetic process (GO:0032958)	21	9	3.18	+	2.83	0.0123	1
mitotic DNA replication checkpoint (GO:0033314)	7	3	1.06	+	2.83	0.134	1
negative regulation of organic acid transport (GO:0032891)	7	3	1.06	+	2.83	0.134	1
adaptive thermogenesis (GO:1990845)	7	3	1.06	+	2.83	0.134	1
mitochondrial tRNA processing (GO:0090646)	7	3	1.06	+	2.83	0.134	1
semaphorin-plexin signaling pathway involved in neuron projection guidance (GO:1902285)	7	3	1.06	+	2.83	0.134	1
cellular response to prostaglandin E stimulus (GO:0071380)	7	3	1.06	+	2.83	0.134	1
DNA dealkylation involved in DNA repair (GO:0006307)	7	3	1.06	+	2.83	0.134	1
negative regulation of multicellular organism growth (GO:0040015)	7	3	1.06	+	2.83	0.134	1
protection from non-homologous end joining at telomere (GO:0031848)	7	3	1.06	+	2.83	0.134	1
regulation of cellular response to osmotic stress (GO:0106049)	7	3	1.06	+	2.83	0.134	1
nuclear pore complex assembly (GO:0051292)	7	3	1.06	+	2.83	0.134	1
telomeric D-loop disassembly (GO:0061820)	7	3	1.06	+	2.83	0.134	1
retinal cone cell differentiation (GO:0042670)	7	3	1.06	+	2.83	0.134	1
negative regulation of anion transmembrane transport (GO:1903960)	7	3	1.06	+	2.83	0.134	1
kidney vasculature morphogenesis (GO:0061439)	7	3	1.06	+	2.83	0.134	1
renal system vasculature morphogenesis (GO:0061438)	7	3	1.06	+	2.83	0.134	1
retinal cone cell development (GO:0046549)	7	3	1.06	+	2.83	0.134	1
cellular potassium ion homeostasis (GO:0030007)	7	3	1.06	+	2.83	0.134	1
hypothalamus cell differentiation (GO:0021979)	7	3	1.06	+	2.83	0.134	1
phototransduction, visible light (GO:0007603)	7	3	1.06	+	2.83	0.134	1
dichotomous subdivision of an epithelial terminal unit (GO:0060600)	7	3	1.06	+	2.83	0.134	1
parturition (GO:0007567)	7	3	1.06	+	2.83	0.134	1
negative regulation of cellular extravasation (GO:0002692)	7	3	1.06	+	2.83	0.134	1
inositol trisphosphate biosynthetic process (GO:0032959)	12	5	1.82	+	2.75	0.0621	1
negative regulation of DNA damage response, signal transduction by p53 class mediator (GO:0043518)	12	5	1.82	+	2.75	0.0621	1
response to hydroxyurea (GO:0072710)	12	5	1.82	+	2.75	0.0621	1
positive regulation of tolerance induction (GO:0002645)	5	2	0.76	+	2.64	0.232	1
branchiomotor neuron axon guidance (GO:0021785)	5	2	0.76	+	2.64	0.232	1
response to DNA damage checkpoint signaling (GO:0072423)	5	2	0.76	+	2.64	0.232	1
response to DNA integrity checkpoint signaling (GO:0072402)	5	2	0.76	+	2.64	0.232	1
response to cell cycle checkpoint signaling (GO:0072396)	5	2	0.76	+	2.64	0.232	1
metanephric S-shaped body morphogenesis (GO:0072284)	5	2	0.76	+	2.64	0.232	1
cell proliferation involved in metanephros development (GO:0072203)	5	2	0.76	+	2.64	0.232	1
negative regulation of epidermal growth factor-activated receptor activity (GO:0007175)	10	4	1.51	+	2.64	0.101	1
TORC2 signaling (GO:0038203)	5	2	0.76	+	2.64	0.232	1
positive regulation of mRNA binding (GO:1902416)	5	2	0.76	+	2.64	0.232	1
negative regulation of double-strand break repair via nonhomologous end joining (GO:2001033)	5	2	0.76	+	2.64	0.232	1
specification of nephron tubule identity (GO:0072081)	5	2	0.76	+	2.64	0.232	1
proximal/distal pattern formation involved in nephron development (GO:0072047)	5	2	0.76	+	2.64	0.232	1
ceramide 1-phosphate transport (GO:1902389)	5	2	0.76	+	2.64	0.232	1
angiotensin-activated signaling pathway (GO:0038166)	5	2	0.76	+	2.64	0.232	1
positive regulation of endoplasmic reticulum stress-induced intrinsic apoptotic signaling pathway (GO:1902237)	5	2	0.76	+	2.64	0.232	1
positive regulation of cell proliferation involved in kidney development (GO:1901724)	5	2	0.76	+	2.64	0.232	1
DNA replication-dependent nucleosome assembly (GO:0006335)	5	2	0.76	+	2.64	0.232	1
nucleotide-excision repair, DNA gap filling (GO:0006297)	10	4	1.51	+	2.64	0.101	1
negative regulation of mitophagy (GO:1901525)	5	2	0.76	+	2.64	0.232	1
response to hydrostatic pressure (GO:0051599)	5	2	0.76	+	2.64	0.232	1
mRNA pseudouridine synthesis (GO:1990481)	5	2	0.76	+	2.64	0.232	1
regulation of centromere complex assembly (GO:0090230)	5	2	0.76	+	2.64	0.232	1
inositol metabolic process (GO:0006020)	5	2	0.76	+	2.64	0.232	1
neuron fate determination (GO:0048664)	5	2	0.76	+	2.64	0.232	1
peripheral nervous system myelin maintenance (GO:0032287)	5	2	0.76	+	2.64	0.232	1
regulation of protein localization to chromatin (GO:1905634)	5	2	0.76	+	2.64	0.232	1
[truncated: 12,470 more rows]

## Sheet: Group 4 Process
Analysis Type:	PANTHER Overrepresentation Test (Released 20190711)
[truncated: 13,497 more rows]

## Sheet: Group 1 Function
Analysis Type:	PANTHER Overrepresentation Test (Released 20190711)
[truncated: 3,017 more rows]

[truncated: 8 more sheets: Group 2 Function, Group 3 Function, Group 4 Function, Group 1 Componenet, Group 2 Component, Group 3 Component, Group 4 Component, Group 1 Process Revigo]
