# Supplementary material for: Exploring Relationships between the Density of Charged Tracts within Disordered Regions and Phase Separation
Source: Pac Symp Biocomput. Author manuscript; Available in PMC 2020 Jan 2. (PMC6939312)
Supplement: Supplementary Data 3 [file NIHMS1061152-supplement-Supplementary_Data_3.xlsx]

## Sheet: group1_yellow_process
Analysis Type:	PANTHER Overrepresentation Test (Released 20190711)
Annotation Version and Release Date:	GO Ontology database Released 2019-07-03
Analyzed List:	upload_1 (Homo sapiens)
Reference List:	Homo sapiens (all genes in database)
Test Type:	FISHER
Correction:	FDR
GO biological process complete	Homo sapiens - REFLIST (20996)	upload_1 (60)	upload_1 (expected)	upload_1 (over/under)	upload_1 (fold Enrichment)	upload_1 (raw P-value)	upload_1 (FDR)
rRNA processing (GO:0006364)	212	32	0.61	+	52.82	1.08e-46	5.7e-43
ribosomal small subunit biogenesis (GO:0042274)	69	10	0.2	+	50.71	1.99e-14	1.58e-11
rRNA metabolic process (GO:0016072)	223	32	0.64	+	50.21	4.78e-46	1.9e-42
ribosomal large subunit biogenesis (GO:0042273)	73	10	0.21	+	47.94	3.32e-14	2.52e-11
ribosome biogenesis (GO:0042254)	300	39	0.86	+	45.49	7.39e-56	5.87e-52
ribonucleoprotein complex biogenesis (GO:0022613)	456	43	1.3	+	33	5.65e-57	8.99e-53
ncRNA processing (GO:0034470)	383	34	1.09	+	31.06	1.39e-42	4.43e-39
ncRNA metabolic process (GO:0034660)	469	34	1.34	+	25.37	9.36e-40	2.48e-36
ribosome assembly (GO:0042255)	66	4	0.19	+	21.21	4.75e-05	0.0154
RNA phosphodiester bond hydrolysis, endonucleolytic (GO:0090502)	84	5	0.24	+	20.83	5.48e-06	0.00229
translational initiation (GO:0006413)	145	7	0.41	+	16.89	2.49e-07	0.000137
RNA processing (GO:0006396)	866	38	2.47	+	15.36	3e-37	6.82e-34
ribonucleoprotein complex assembly (GO:0022618)	230	8	0.66	+	12.17	3.65e-07	0.000194
ribonucleoprotein complex subunit organization (GO:0071826)	244	8	0.7	+	11.47	5.63e-07	0.00028
RNA phosphodiester bond hydrolysis (GO:0090501)	160	5	0.46	+	10.94	0.000107	0.0316
RNA metabolic process (GO:0016070)	1677	40	4.79	+	8.35	1.55e-29	2.47e-26
gene expression (GO:0010467)	2011	44	5.75	+	7.66	7.01e-32	1.39e-28
regulation of translation (GO:0006417)	355	7	1.01	+	6.9	7.39e-05	0.0226
maturation of SSU-rRNA from tricistronic rRNA transcript (SSU-rRNA, 5.8S rRNA, LSU-rRNA) (GO:0000462)	35	9	0.1	+	89.98	4.34e-15	3.63e-12
nucleic acid metabolic process (GO:0090304)	2277	42	6.51	+	6.45	5.11e-27	7.39e-24
translation (GO:0006412)	390	7	1.11	+	6.28	0.000131	0.0366
maturation of SSU-rRNA (GO:0030490)	46	9	0.13	+	68.47	3.8e-14	2.75e-11
regulation of cellular amide metabolic process (GO:0034248)	406	7	1.16	+	6.03	0.000167	0.0437
cellular component biogenesis (GO:0044085)	2758	47	7.88	+	5.96	4.41e-30	7.8e-27
peptide biosynthetic process (GO:0043043)	415	7	1.19	+	5.9	0.000191	0.049
posttranscriptional regulation of gene expression (GO:0010608)	526	8	1.5	+	5.32	0.00013	0.037
nucleobase-containing compound metabolic process (GO:0006139)	2788	42	7.97	+	5.27	1.44e-23	1.77e-20
maturation of LSU-rRNA from tricistronic rRNA transcript (SSU-rRNA, 5.8S rRNA, LSU-rRNA) (GO:0000463)	14	4	0.04	+	99.98	1.77e-07	0.0001
mRNA metabolic process (GO:0016071)	688	10	1.97	+	5.09	2.53e-05	0.00857
heterocycle metabolic process (GO:0046483)	2968	42	8.48	+	4.95	1.65e-22	1.87e-19
ncRNA 5'-end processing (GO:0034471)	19	4	0.05	+	73.67	5.06e-07	0.00026
cellular aromatic compound metabolic process (GO:0006725)	3008	42	8.6	+	4.89	2.77e-22	2.94e-19
maturation of LSU-rRNA (GO:0000470)	21	4	0.06	+	66.65	7.2e-07	0.000337
RNA 5'-end processing (GO:0000966)	21	4	0.06	+	66.65	7.2e-07	0.000347
maturation of 5.8S rRNA from tricistronic rRNA transcript (SSU-rRNA, 5.8S rRNA, LSU-rRNA) (GO:0000466)	22	4	0.06	+	63.62	8.5e-07	0.000386
maturation of 5.8S rRNA (GO:0000460)	27	4	0.08	+	51.84	1.77e-06	0.000782
cellular nitrogen compound metabolic process (GO:0034641)	3425	46	9.79	+	4.7	1.15e-24	1.52e-21
organic cyclic compound metabolic process (GO:1901360)	3243	42	9.27	+	4.53	5.08e-21	5.05e-18
endonucleolytic cleavage involved in rRNA processing (GO:0000478)	11	3	0.03	+	95.44	7.83e-06	0.00311
endonucleolytic cleavage of tricistronic rRNA transcript (SSU-rRNA, 5.8S rRNA, LSU-rRNA) (GO:0000479)	11	3	0.03	+	95.44	7.83e-06	0.00319
cellular component organization or biogenesis (GO:0071840)	5850	49	16.72	+	2.93	7.47e-18	6.99e-15
macromolecule metabolic process (GO:0043170)	6181	49	17.66	+	2.77	8.66e-17	7.65e-14
tRNA 5'-leader removal (GO:0001682)	12	3	0.03	+	87.48	9.77e-06	0.00361
tRNA 5'-end processing (GO:0099116)	16	3	0.05	+	65.61	2.06e-05	0.00729
formation of cytoplasmic translation initiation complex (GO:0001732)	16	3	0.05	+	65.61	2.06e-05	0.00746
nitrogen compound metabolic process (GO:0006807)	7006	48	20.02	+	2.4	1.75e-13	1.21e-10
cellular metabolic process (GO:0044237)	7663	49	21.9	+	2.24	1.02e-12	6.75e-10
primary metabolic process (GO:0044238)	7495	48	21.42	+	2.24	2.93e-12	1.86e-09
positive regulation of transcription by RNA polymerase I (GO:0045943)	22	3	0.06	+	47.72	4.84e-05	0.0151
cleavage involved in rRNA processing (GO:0000469)	22	3	0.06	+	47.72	4.84e-05	0.0154
organic substance metabolic process (GO:0071704)	7853	49	22.44	+	2.18	3.42e-12	2.09e-09
metabolic process (GO:0008152)	8396	49	23.99	+	2.04	8.34e-11	4.92e-08
box H/ACA snoRNA metabolic process (GO:0033979)	3	2	0.01	+	> 100	7.94e-05	0.0238
cellular process (GO:0009987)	14514	56	41.48	+	1.35	8.34e-06	0.00323
cytoplasmic translational initiation (GO:0002183)	30	3	0.09	+	34.99	0.000113	0.0327
response to stimulus (GO:0050896)	8428	10	24.08	-	0.42	0.000165	0.0446
signal transduction (GO:0007165)	5005	2	14.3	-	0.14	2.49e-05	0.00861
regulation of transcription by RNA polymerase I (GO:0006356)	33	3	0.09	+	31.81	0.000147	0.0403
cell communication (GO:0007154)	5437	2	15.54	-	0.13	5.23e-06	0.00225
mRNA pseudouridine synthesis (GO:1990481)	5	2	0.01	+	> 100	0.000166	0.044
signaling (GO:0023052)	5332	2	15.24	-	0.13	8.61e-06	0.00326
regulation of response to stimulus (GO:0048583)	4293	1	12.27	-	0.08	3.31e-05	0.011
endonucleolytic cleavage in 5'-ETS of tricistronic rRNA transcript (SSU-rRNA, 5.8S rRNA, LSU-rRNA) (GO:0000480)	6	2	0.02	+	> 100	0.000221	0.0558
nucleic acid phosphodiester bond hydrolysis (GO:0090305)	299	6	0.85	+	7.02	0.000228	0.0567
nucleolus organization (GO:0007000)	7	2	0.02	+	99.98	0.000284	0.0694
regulation of signaling (GO:0023051)	3543	1	10.12	-	0.1	0.00038	0.0902
regulation of cell communication (GO:0010646)	3502	1	10.01	-	0.1	0.000379	0.0915
positive regulation of ribosome biogenesis (GO:0090070)	9	2	0.03	+	77.76	0.000432	0.0996
positive regulation of rRNA processing (GO:2000234)	9	2	0.03	+	77.76	0.000432	0.101
RNA localization (GO:0006403)	220	5	0.63	+	7.95	0.000451	0.101
cellular response to stimulus (GO:0051716)	6637	7	18.97	-	0.37	0.000444	0.101
viral gene expression (GO:0019080)	129	4	0.37	+	10.85	0.000564	0.125
tRNA processing (GO:0008033)	131	4	0.37	+	10.68	0.000597	0.13
cellular protein-containing complex assembly (GO:0034622)	838	9	2.39	+	3.76	0.000619	0.133
regulation of rRNA processing (GO:2000232)	12	2	0.03	+	58.32	0.000711	0.151
response to chemical (GO:0042221)	4455	3	12.73	-	0.24	0.000768	0.161
amide biosynthetic process (GO:0043604)	536	7	1.53	+	4.57	0.000864	0.176
peptide metabolic process (GO:0006518)	536	7	1.53	+	4.57	0.000864	0.178
regulation of ribosome biogenesis (GO:0090069)	14	2	0.04	+	49.99	0.000934	0.188
positive regulation of response to stimulus (GO:0048584)	2435	0	6.96	-	< 0.01	0.000947	0.188
nucleocytoplasmic transport (GO:0006913)	264	5	0.75	+	6.63	0.00101	0.198
nuclear transport (GO:0051169)	267	5	0.76	+	6.55	0.00106	0.206
snoRNA metabolic process (GO:0016074)	16	2	0.05	+	43.74	0.00119	0.227
pseudouridine synthesis (GO:0001522)	17	2	0.05	+	41.17	0.00132	0.251
cytoplasmic translation (GO:0002181)	74	3	0.21	+	14.19	0.00139	0.259
regulation of signal transduction (GO:0009966)	3128	1	8.94	-	0.11	0.00151	0.279
cell surface receptor signaling pathway (GO:0007166)	2406	0	6.88	-	< 0.01	0.00156	0.285
ribosomal small subunit assembly (GO:0000028)	20	2	0.06	+	34.99	0.00178	0.321
tRNA metabolic process (GO:0006399)	188	4	0.54	+	7.45	0.00219	0.392
mRNA modification (GO:0016556)	23	2	0.07	+	30.43	0.0023	0.406
nuclear-transcribed mRNA catabolic process (GO:0000956)	195	4	0.56	+	7.18	0.0025	0.437
SRP-dependent cotranslational protein targeting to membrane (GO:0006614)	97	3	0.28	+	10.82	0.00292	0.505
cotranslational protein targeting to membrane (GO:0006613)	102	3	0.29	+	10.29	0.00335	0.574
mRNA catabolic process (GO:0006402)	213	4	0.61	+	6.57	0.00341	0.577
ribosomal large subunit assembly (GO:0000027)	31	2	0.09	+	22.58	0.00398	0.667
protein targeting to ER (GO:0045047)	110	3	0.31	+	9.54	0.00412	0.683
nucleobase-containing compound catabolic process (GO:0034655)	371	5	1.06	+	4.72	0.00432	0.708
establishment of protein localization to endoplasmic reticulum (GO:0072599)	114	3	0.33	+	9.21	0.00454	0.73
protein-containing complex assembly (GO:0065003)	1566	11	4.48	+	2.46	0.00454	0.737
viral transcription (GO:0019083)	115	3	0.33	+	9.13	0.00465	0.74
nuclear-transcribed mRNA catabolic process, nonsense-mediated decay (GO:0000184)	120	3	0.34	+	8.75	0.00522	0.823
positive regulation of embryonic development (GO:0040019)	37	2	0.11	+	18.92	0.00553	0.846
protein localization to organelle (GO:0033365)	748	7	2.14	+	3.27	0.0055	0.849
RNA catabolic process (GO:0006401)	244	4	0.7	+	5.74	0.00547	0.852
nuclear histone mRNA catabolic process (GO:0071045)	1	1	0	+	> 100	0.00569	0.862
system process (GO:0003008)	1958	0	5.6	-	< 0.01	0.00585	0.878
ribonucleoprotein complex export from nucleus (GO:0071426)	126	3	0.36	+	8.33	0.00596	0.886
ribonucleoprotein complex localization (GO:0071166)	127	3	0.36	+	8.27	0.00609	0.897
RNA export from nucleus (GO:0006405)	129	3	0.37	+	8.14	0.00635	0.927
negative regulation of translation (GO:0017148)	132	3	0.38	+	7.95	0.00676	0.977
male germ cell proliferation (GO:0002176)	2	1	0.01	+	> 100	0.00852	1
box H/ACA snoRNA 3'-end processing (GO:0000495)	2	1	0.01	+	> 100	0.00852	1
enzyme-directed rRNA pseudouridine synthesis (GO:0000455)	2	1	0.01	+	> 100	0.00852	1
cleavage in ITS2 between 5.8S rRNA and LSU-rRNA of tricistronic rRNA transcript (SSU-rRNA, 5.8S rRNA, LSU-rRNA) (GO:0000448)	2	1	0.01	+	> 100	0.00852	1
germ cell proliferation (GO:0036093)	2	1	0.01	+	> 100	0.00852	1
box H/ACA snoRNA processing (GO:0034964)	2	1	0.01	+	> 100	0.00852	1
positive regulation of type B pancreatic cell apoptotic process (GO:2000676)	3	1	0.01	+	> 100	0.0114	1
negative regulation of superoxide anion generation (GO:0032929)	3	1	0.01	+	> 100	0.0114	1
response to manganese-induced endoplasmic reticulum stress (GO:1990737)	3	1	0.01	+	> 100	0.0114	1
rRNA 5'-end processing (GO:0000967)	3	1	0.01	+	> 100	0.0114	1
endonucleolytic cleavage to generate mature 5'-end of SSU-rRNA from (SSU-rRNA, 5.8S rRNA, LSU-rRNA) (GO:0000472)	3	1	0.01	+	> 100	0.0114	1
snRNA pseudouridine synthesis (GO:0031120)	3	1	0.01	+	> 100	0.0114	1
telomerase RNA stabilization (GO:0090669)	4	1	0.01	+	87.48	0.0142	1
negative regulation of translational initiation in response to stress (GO:0032057)	4	1	0.01	+	87.48	0.0142	1
RNA localization to nucleus (GO:0090685)	5	1	0.01	+	69.99	0.017	1
RNA localization to Cajal body (GO:0090670)	5	1	0.01	+	69.99	0.017	1
scaRNA localization to Cajal body (GO:0090666)	5	1	0.01	+	69.99	0.017	1
snRNA modification (GO:0040031)	5	1	0.01	+	69.99	0.017	1
snoRNA localization (GO:0048254)	5	1	0.01	+	69.99	0.017	1
tRNA pseudouridine synthesis (GO:0031119)	5	1	0.01	+	69.99	0.017	1
anterior head development (GO:0097065)	5	1	0.01	+	69.99	0.017	1
SCF complex assembly (GO:0010265)	6	1	0.02	+	58.32	0.0198	1
negative regulation of guanyl-nucleotide exchange factor activity (GO:1905098)	6	1	0.02	+	58.32	0.0198	1
rRNA pseudouridine synthesis (GO:0031118)	6	1	0.02	+	58.32	0.0198	1
peptidyl-arginine methylation, to asymmetrical-dimethyl arginine (GO:0019919)	6	1	0.02	+	58.32	0.0198	1
positive regulation of mRNA binding (GO:1902416)	7	1	0.02	+	49.99	0.0226	1
embryonic cleavage (GO:0040016)	7	1	0.02	+	49.99	0.0226	1
negative regulation of translation in response to stress (GO:0032055)	7	1	0.02	+	49.99	0.0226	1
negative regulation of amyloid precursor protein biosynthetic process (GO:0042985)	7	1	0.02	+	49.99	0.0226	1
ribosomal small subunit export from nucleus (GO:0000056)	7	1	0.02	+	49.99	0.0226	1
protein localization to cytoplasmic stress granule (GO:1903608)	7	1	0.02	+	49.99	0.0226	1
neuroendocrine cell differentiation (GO:0061101)	7	1	0.02	+	49.99	0.0226	1
protein desumoylation (GO:0016926)	8	1	0.02	+	43.74	0.0254	1
endonucleolytic cleavage in ITS1 to separate SSU-rRNA from 5.8S rRNA and LSU-rRNA from tricistronic rRNA transcript (SSU-rRNA, 5.8S rRNA, LSU-rRNA) (GO:0000447)	8	1	0.02	+	43.74	0.0254	1
positive regulation of RNA binding (GO:1905216)	8	1	0.02	+	43.74	0.0254	1
regulation of guanyl-nucleotide exchange factor activity (GO:1905097)	8	1	0.02	+	43.74	0.0254	1
regulation of type B pancreatic cell apoptotic process (GO:2000674)	9	1	0.03	+	38.88	0.0281	1
regulation of mRNA binding (GO:1902415)	9	1	0.03	+	38.88	0.0281	1
postsynapse to nucleus signaling pathway (GO:0099527)	9	1	0.03	+	38.88	0.0281	1
positive regulation of protein localization to Cajal body (GO:1904871)	9	1	0.03	+	38.88	0.0281	1
regulation of protein localization to Cajal body (GO:1904869)	9	1	0.03	+	38.88	0.0281	1
tRNA 3'-end processing (GO:0042780)	9	1	0.03	+	38.88	0.0281	1
smooth muscle cell migration (GO:0014909)	9	1	0.03	+	38.88	0.0281	1
positive regulation of transcription of nucleolar large rRNA by RNA polymerase I (GO:1901838)	10	1	0.03	+	34.99	0.0309	1
IRES-dependent viral translational initiation (GO:0075522)	10	1	0.03	+	34.99	0.0309	1
regulation of translational initiation in response to stress (GO:0043558)	10	1	0.03	+	34.99	0.0309	1
positive regulation of establishment of protein localization to telomere (GO:1904851)	10	1	0.03	+	34.99	0.0309	1
peptidyl-arginine omega-N-methylation (GO:0035247)	10	1	0.03	+	34.99	0.0309	1
positive regulation of RNA polymerase II transcriptional preinitiation complex assembly (GO:0045899)	10	1	0.03	+	34.99	0.0309	1
formation of translation preinitiation complex (GO:0001731)	11	1	0.03	+	31.81	0.0337	1
neural crest formation (GO:0014029)	11	1	0.03	+	31.81	0.0337	1
regulation of establishment of protein localization to telomere (GO:0070203)	11	1	0.03	+	31.81	0.0337	1
regulation of RNA binding (GO:1905214)	11	1	0.03	+	31.81	0.0337	1
peptidyl-arginine N-methylation (GO:0035246)	11	1	0.03	+	31.81	0.0337	1
negative regulation of B cell apoptotic process (GO:0002903)	11	1	0.03	+	31.81	0.0337	1
cellular response to manganese ion (GO:0071287)	12	1	0.03	+	29.16	0.0364	1
histone mRNA catabolic process (GO:0071044)	12	1	0.03	+	29.16	0.0364	1
PERK-mediated unfolded protein response (GO:0036499)	12	1	0.03	+	29.16	0.0364	1
regulation of establishment of protein localization to chromosome (GO:0070202)	12	1	0.03	+	29.16	0.0364	1
snoRNA 3'-end processing (GO:0031126)	12	1	0.03	+	29.16	0.0364	1
viral translation (GO:0019081)	13	1	0.04	+	26.92	0.0392	1
regulation of amyloid precursor protein biosynthetic process (GO:0042984)	13	1	0.04	+	26.92	0.0392	1
positive regulation of protein localization to chromosome, telomeric region (GO:1904816)	13	1	0.04	+	26.92	0.0392	1
histone arginine methylation (GO:0034969)	13	1	0.04	+	26.92	0.0392	1
negative regulation of glycoprotein biosynthetic process (GO:0010561)	13	1	0.04	+	26.92	0.0392	1
ribosome localization (GO:0033750)	14	1	0.04	+	25	0.0419	1
regulation of transcription of nucleolar large rRNA by RNA polymerase I (GO:1901836)	14	1	0.04	+	25	0.0419	1
ribosomal subunit export from nucleus (GO:0000054)	14	1	0.04	+	25	0.0419	1
snoRNA processing (GO:0043144)	14	1	0.04	+	25	0.0419	1
regulation of GTP binding (GO:1904424)	14	1	0.04	+	25	0.0419	1
regulation of RNA polymerase II transcriptional preinitiation complex assembly (GO:0045898)	14	1	0.04	+	25	0.0419	1
positive regulation of meiotic nuclear division (GO:0045836)	14	1	0.04	+	25	0.0419	1
rRNA-containing ribonucleoprotein complex export from nucleus (GO:0071428)	15	1	0.04	+	23.33	0.0446	1
peptidyl-arginine methylation (GO:0018216)	15	1	0.04	+	23.33	0.0446	1
positive regulation of telomerase RNA localization to Cajal body (GO:1904874)	15	1	0.04	+	23.33	0.0446	1
regulation of protein localization to chromosome, telomeric region (GO:1904814)	15	1	0.04	+	23.33	0.0446	1
negative regulation of histone acetylation (GO:0035067)	15	1	0.04	+	23.33	0.0446	1
stress granule assembly (GO:0034063)	16	1	0.05	+	21.87	0.0474	1
negative regulation of glycoprotein metabolic process (GO:1903019)	16	1	0.05	+	21.87	0.0474	1
apoptotic DNA fragmentation (GO:0006309)	16	1	0.05	+	21.87	0.0474	1
NLS-bearing protein import into nucleus (GO:0006607)	17	1	0.05	+	20.58	0.0501	1
regulation of mesoderm development (GO:2000380)	17	1	0.05	+	20.58	0.0501	1
regulation of B cell apoptotic process (GO:0002902)	17	1	0.05	+	20.58	0.0501	1
negative regulation of peptidyl-lysine acetylation (GO:2000757)	18	1	0.05	+	19.44	0.0528	1
regulation of translation in response to stress (GO:0043555)	18	1	0.05	+	19.44	0.0528	1
regulation of telomerase RNA localization to Cajal body (GO:1904872)	18	1	0.05	+	19.44	0.0528	1
response to manganese ion (GO:0010042)	19	1	0.05	+	18.42	0.0555	1
modulation by virus of host cellular process (GO:0019054)	19	1	0.05	+	18.42	0.0555	1
nucleosome disassembly (GO:0006337)	19	1	0.05	+	18.42	0.0555	1
chromatin disassembly (GO:0031498)	19	1	0.05	+	18.42	0.0555	1
negative regulation of translational initiation (GO:0045947)	19	1	0.05	+	18.42	0.0555	1
positive regulation of transcription initiation from RNA polymerase II promoter (GO:0060261)	20	1	0.06	+	17.5	0.0582	1
regulation of exit from mitosis (GO:0007096)	20	1	0.06	+	17.5	0.0582	1
protein-DNA complex disassembly (GO:0032986)	21	1	0.06	+	16.66	0.0609	1
negative regulation of protein acetylation (GO:1901984)	21	1	0.06	+	16.66	0.0609	1
regulation of superoxide anion generation (GO:0032928)	22	1	0.06	+	15.91	0.0636	1
telomere maintenance via telomerase (GO:0007004)	22	1	0.06	+	15.91	0.0636	1
muscle cell migration (GO:0014812)	22	1	0.06	+	15.91	0.0636	1
DNA catabolic process, endonucleolytic (GO:0000737)	24	1	0.07	+	14.58	0.0689	1
positive regulation of meiotic cell cycle (GO:0051446)	24	1	0.07	+	14.58	0.0689	1
ncRNA 3'-end processing (GO:0043628)	49	2	0.14	+	14.28	0.00931	1
apoptotic nuclear changes (GO:0030262)	25	1	0.07	+	14	0.0715	1
histone mRNA metabolic process (GO:0008334)	25	1	0.07	+	14	0.0715	1
cellular component disassembly involved in execution phase of apoptosis (GO:0006921)	27	1	0.08	+	12.96	0.0768	1
peptidyl-arginine modification (GO:0018195)	27	1	0.08	+	12.96	0.0768	1
modulation by symbiont of host cellular process (GO:0044068)	27	1	0.08	+	12.96	0.0768	1
microtubule anchoring (GO:0034453)	27	1	0.08	+	12.96	0.0768	1
regulation of transcription initiation from RNA polymerase II promoter (GO:0060260)	28	1	0.08	+	12.5	0.0795	1
positive regulation of DNA-templated transcription, initiation (GO:2000144)	28	1	0.08	+	12.5	0.0795	1
DNA catabolic process (GO:0006308)	29	1	0.08	+	12.07	0.0821	1
negative regulation of lymphocyte apoptotic process (GO:0070229)	29	1	0.08	+	12.07	0.0821	1
telomere maintenance via telomere lengthening (GO:0010833)	29	1	0.08	+	12.07	0.0821	1
establishment of mitotic spindle orientation (GO:0000132)	30	1	0.09	+	11.66	0.0847	1
regulation of meiotic nuclear division (GO:0040020)	32	1	0.09	+	10.94	0.0899	1
mRNA cis splicing, via spliceosome (GO:0045292)	33	1	0.09	+	10.6	0.0925	1
erythrocyte development (GO:0048821)	33	1	0.09	+	10.6	0.0925	1
positive regulation of epithelial cell apoptotic process (GO:1904037)	33	1	0.09	+	10.6	0.0925	1
modulation by virus of host morphology or physiology (GO:0019048)	34	1	0.1	+	10.29	0.0951	1
tRNA-containing ribonucleoprotein complex export from nucleus (GO:0071431)	34	1	0.1	+	10.29	0.0951	1
tRNA export from nucleus (GO:0006409)	34	1	0.1	+	10.29	0.0951	1
regulation of superoxide metabolic process (GO:0090322)	34	1	0.1	+	10.29	0.0951	1
establishment of mitotic spindle localization (GO:0040001)	34	1	0.1	+	10.29	0.0951	1
positive regulation of telomere maintenance via telomerase (GO:0032212)	34	1	0.1	+	10.29	0.0951	1
ER-nucleus signaling pathway (GO:0006984)	36	1	0.1	+	9.72	0.1	1
positive regulation of telomerase activity (GO:0051973)	36	1	0.1	+	9.72	0.1	1
RNA-dependent DNA biosynthetic process (GO:0006278)	36	1	0.1	+	9.72	0.1	1
mitotic spindle assembly (GO:0090307)	36	1	0.1	+	9.72	0.1	1
establishment of spindle orientation (GO:0051294)	36	1	0.1	+	9.72	0.1	1
tRNA transport (GO:0051031)	36	1	0.1	+	9.72	0.1	1
rRNA modification (GO:0000154)	36	1	0.1	+	9.72	0.1	1
positive regulation of DNA replication (GO:0045740)	37	1	0.11	+	9.46	0.103	1
cellular response to estradiol stimulus (GO:0071392)	37	1	0.11	+	9.46	0.103	1
positive regulation of telomere maintenance via telomere lengthening (GO:1904358)	37	1	0.11	+	9.46	0.103	1
regulation of DNA-templated transcription, initiation (GO:2000142)	38	1	0.11	+	9.21	0.105	1
ncRNA export from nucleus (GO:0097064)	38	1	0.11	+	9.21	0.105	1
postsynaptic signal transduction (GO:0098926)	39	1	0.11	+	8.97	0.108	1
blastocyst formation (GO:0001825)	40	1	0.11	+	8.75	0.111	1
regulation of glycoprotein biosynthetic process (GO:0010559)	40	1	0.11	+	8.75	0.111	1
cellular response to UV (GO:0034644)	83	2	0.24	+	8.43	0.0245	1
snRNA metabolic process (GO:0016073)	42	1	0.12	+	8.33	0.116	1
cellular response to amino acid starvation (GO:0034198)	43	1	0.12	+	8.14	0.118	1
modification by symbiont of host morphology or physiology (GO:0044003)	43	1	0.12	+	8.14	0.118	1
negative regulation of histone modification (GO:0031057)	43	1	0.12	+	8.14	0.118	1
tRNA modification (GO:0006400)	87	2	0.25	+	8.04	0.0267	1
cellular response to epidermal growth factor stimulus (GO:0071364)	44	1	0.13	+	7.95	0.121	1
oocyte differentiation (GO:0009994)	44	1	0.13	+	7.95	0.121	1
establishment of spindle localization (GO:0051293)	44	1	0.13	+	7.95	0.121	1
RNA 3'-end processing (GO:0031123)	134	3	0.38	+	7.83	0.00704	1
regulation of glycoprotein metabolic process (GO:1903018)	45	1	0.13	+	7.78	0.123	1
protein localization to endoplasmic reticulum (GO:0070972)	137	3	0.39	+	7.66	0.00747	1
response to amino acid starvation (GO:1990928)	46	1	0.13	+	7.61	0.126	1
negative regulation of leukocyte apoptotic process (GO:2000107)	47	1	0.13	+	7.45	0.128	1
protein destabilization (GO:0031648)	47	1	0.13	+	7.45	0.128	1
neuroepithelial cell differentiation (GO:0060563)	47	1	0.13	+	7.45	0.128	1
response to epidermal growth factor (GO:0070849)	48	1	0.14	+	7.29	0.131	1
RNA stabilization (GO:0043489)	48	1	0.14	+	7.29	0.131	1
protein import into nucleus (GO:0006606)	97	2	0.28	+	7.22	0.0325	1
spindle localization (GO:0051653)	49	1	0.14	+	7.14	0.133	1
negative regulation of cellular amide metabolic process (GO:0034249)	149	3	0.43	+	7.05	0.00935	1
protein export from nucleus (GO:0006611)	150	3	0.43	+	7	0.00951	1
regulation of telomerase activity (GO:0051972)	50	1	0.14	+	7	0.136	1
regulation of meiotic cell cycle (GO:0051445)	50	1	0.14	+	7	0.136	1
positive regulation of telomere maintenance (GO:0032206)	50	1	0.14	+	7	0.136	1
execution phase of apoptosis (GO:0097194)	50	1	0.14	+	7	0.136	1
blastocyst development (GO:0001824)	103	2	0.29	+	6.79	0.0361	1
regulation of histone acetylation (GO:0035065)	53	1	0.15	+	6.6	0.143	1
nuclear export (GO:0051168)	160	3	0.46	+	6.56	0.0113	1
intracellular transport of virus (GO:0075733)	54	1	0.15	+	6.48	0.145	1
regulation of lymphocyte apoptotic process (GO:0070228)	54	1	0.15	+	6.48	0.145	1
RNA modification (GO:0009451)	164	3	0.47	+	6.4	0.012	1
negative regulation of reactive oxygen species metabolic process (GO:2000378)	55	1	0.16	+	6.36	0.148	1
regulation of telomere maintenance via telomerase (GO:0032210)	55	1	0.16	+	6.36	0.148	1
cellular response to light stimulus (GO:0071482)	114	2	0.33	+	6.14	0.0433	1
transport of virus (GO:0046794)	57	1	0.16	+	6.14	0.153	1
import into nucleus (GO:0051170)	116	2	0.33	+	6.03	0.0446	1
protein targeting to membrane (GO:0006612)	176	3	0.5	+	5.96	0.0145	1
regulation of peptidyl-lysine acetylation (GO:2000756)	59	1	0.17	+	5.93	0.158	1
negative regulation of RNA catabolic process (GO:1902369)	59	1	0.17	+	5.93	0.158	1
regulation of protein import into nucleus (GO:0042306)	59	1	0.17	+	5.93	0.158	1
myeloid cell development (GO:0061515)	60	1	0.17	+	5.83	0.16	1
regulation of protein localization to nucleus (GO:1900180)	121	2	0.35	+	5.78	0.0481	1
cellular iron ion homeostasis (GO:0006879)	62	1	0.18	+	5.64	0.165	1
regulation of protein import (GO:1904589)	62	1	0.18	+	5.64	0.165	1
negative regulation of chromatin organization (GO:1905268)	63	1	0.18	+	5.55	0.167	1
regulation of telomere maintenance via telomere lengthening (GO:1904356)	63	1	0.18	+	5.55	0.167	1
regulation of embryonic development (GO:0045995)	129	2	0.37	+	5.43	0.0538	1
nucleus organization (GO:0006997)	131	2	0.37	+	5.34	0.0553	1
RNA transport (GO:0050658)	197	3	0.56	+	5.33	0.0194	1
nucleic acid transport (GO:0050657)	197	3	0.56	+	5.33	0.0194	1
regulation of alternative mRNA splicing, via spliceosome (GO:0000381)	66	1	0.19	+	5.3	0.174	1
establishment of RNA localization (GO:0051236)	199	3	0.57	+	5.28	0.0199	1
chromatin assembly (GO:0031497)	133	2	0.38	+	5.26	0.0567	1
epithelial to mesenchymal transition (GO:0001837)	68	1	0.19	+	5.15	0.179	1
positive regulation of DNA biosynthetic process (GO:2000573)	68	1	0.19	+	5.15	0.179	1
positive regulation of nuclear division (GO:0051785)	68	1	0.19	+	5.15	0.179	1
positive regulation of phagocytosis (GO:0050766)	68	1	0.19	+	5.15	0.179	1
cellular response to heat (GO:0034605)	69	1	0.2	+	5.07	0.181	1
multi-organism localization (GO:1902579)	70	1	0.2	+	5	0.184	1
multi-organism transport (GO:0044766)	70	1	0.2	+	5	0.184	1
regulation of protein acetylation (GO:1901983)	71	1	0.2	+	4.93	0.186	1
response to UV (GO:0009411)	144	2	0.41	+	4.86	0.0651	1
regulation of hematopoietic stem cell differentiation (GO:1902036)	73	1	0.21	+	4.79	0.191	1
mitotic spindle organization (GO:0007052)	74	1	0.21	+	4.73	0.193	1
negative regulation of protein ubiquitination (GO:0031397)	74	1	0.21	+	4.73	0.193	1
chromatin assembly or disassembly (GO:0006333)	154	2	0.44	+	4.54	0.0731	1
protein import (GO:0017038)	155	2	0.44	+	4.52	0.0739	1
response to osmotic stress (GO:0006970)	78	1	0.22	+	4.49	0.202	1
positive regulation of reproductive process (GO:2000243)	78	1	0.22	+	4.49	0.202	1
positive regulation of protein localization to nucleus (GO:1900182)	78	1	0.22	+	4.49	0.202	1
regulation of translational initiation (GO:0006446)	79	1	0.23	+	4.43	0.204	1
regulation of epithelial cell apoptotic process (GO:1904035)	79	1	0.23	+	4.43	0.204	1
neural crest cell development (GO:0014032)	80	1	0.23	+	4.37	0.207	1
iron ion homeostasis (GO:0055072)	80	1	0.23	+	4.37	0.207	1
oogenesis (GO:0048477)	81	1	0.23	+	4.32	0.209	1
nucleobase-containing compound transport (GO:0015931)	243	3	0.69	+	4.32	0.0331	1
mRNA 3'-end processing (GO:0031124)	81	1	0.23	+	4.32	0.209	1
erythrocyte differentiation (GO:0030218)	81	1	0.23	+	4.32	0.209	1
protein localization to nucleus (GO:0034504)	165	2	0.47	+	4.24	0.0821	1
regulation of telomere maintenance (GO:0032204)	83	1	0.24	+	4.22	0.214	1
heterocycle catabolic process (GO:0046700)	419	5	1.2	+	4.18	0.00713	1
mesenchymal cell development (GO:0014031)	84	1	0.24	+	4.17	0.216	1
stem cell development (GO:0048864)	84	1	0.24	+	4.17	0.216	1
cellular nitrogen compound catabolic process (GO:0044270)	420	5	1.2	+	4.17	0.00719	1
regulation of leukocyte apoptotic process (GO:2000106)	85	1	0.24	+	4.12	0.218	1
spindle assembly (GO:0051225)	85	1	0.24	+	4.12	0.218	1
negative regulation of protein modification by small protein conjugation or removal (GO:1903321)	85	1	0.24	+	4.12	0.218	1
protein-containing complex localization (GO:0031503)	257	3	0.73	+	4.08	0.038	1
regulation of hematopoietic progenitor cell differentiation (GO:1901532)	86	1	0.25	+	4.07	0.22	1
cellular response to radiation (GO:0071478)	174	2	0.5	+	4.02	0.0898	1
aromatic compound catabolic process (GO:0019439)	435	5	1.24	+	4.02	0.00829	1
establishment of protein localization to organelle (GO:0072594)	440	5	1.26	+	3.98	0.00868	1
DNA packaging (GO:0006323)	177	2	0.51	+	3.95	0.0924	1
neural crest cell differentiation (GO:0014033)	89	1	0.25	+	3.93	0.227	1
erythrocyte homeostasis (GO:0034101)	90	1	0.26	+	3.89	0.229	1
positive regulation of binding (GO:0051099)	181	2	0.52	+	3.87	0.0959	1
histone methylation (GO:0016571)	92	1	0.26	+	3.8	0.234	1
positive regulation of neuron death (GO:1901216)	93	1	0.27	+	3.76	0.236	1
organic cyclic compound catabolic process (GO:1901361)	469	5	1.34	+	3.73	0.0112	1
regulation of phagocytosis (GO:0050764)	95	1	0.27	+	3.68	0.24	1
establishment of protein localization to membrane (GO:0090150)	289	3	0.83	+	3.63	0.0507	1
negative regulation of intrinsic apoptotic signaling pathway (GO:2001243)	97	1	0.28	+	3.61	0.244	1
positive regulation of DNA metabolic process (GO:0051054)	194	2	0.55	+	3.61	0.108	1
columnar/cuboidal epithelial cell differentiation (GO:0002065)	98	1	0.28	+	3.57	0.247	1
telomere maintenance (GO:0000723)	98	1	0.28	+	3.57	0.247	1
positive regulation of endothelial cell migration (GO:0010595)	98	1	0.28	+	3.57	0.247	1
mRNA splicing, via spliceosome (GO:0000398)	295	3	0.84	+	3.56	0.0532	1
RNA splicing, via transesterification reactions with bulged adenosine as nucleophile (GO:0000377)	295	3	0.84	+	3.56	0.0532	1
RNA splicing (GO:0008380)	395	4	1.13	+	3.54	0.027	1
cellular response to leukemia inhibitory factor (GO:1990830)	99	1	0.28	+	3.53	0.249	1
response to leukemia inhibitory factor (GO:1990823)	99	1	0.28	+	3.53	0.249	1
regulation of mRNA splicing, via spliceosome (GO:0048024)	99	1	0.28	+	3.53	0.249	1
regulation of cyclin-dependent protein serine/threonine kinase activity (GO:0000079)	99	1	0.28	+	3.53	0.249	1
RNA splicing, via transesterification reactions (GO:0000375)	298	3	0.85	+	3.52	0.0545	1
telomere organization (GO:0032200)	101	1	0.29	+	3.46	0.253	1
regulation of DNA recombination (GO:0000018)	102	1	0.29	+	3.43	0.255	1
negative regulation of protein binding (GO:0032091)	103	1	0.29	+	3.4	0.257	1
regulation of cyclin-dependent protein kinase activity (GO:1904029)	103	1	0.29	+	3.4	0.257	1
microtubule cytoskeleton organization involved in mitosis (GO:1902850)	103	1	0.29	+	3.4	0.257	1
endoplasmic reticulum unfolded protein response (GO:0030968)	104	1	0.3	+	3.36	0.259	1
cellular transition metal ion homeostasis (GO:0046916)	107	1	0.31	+	3.27	0.266	1
mRNA export from nucleus (GO:0006406)	109	1	0.31	+	3.21	0.27	1
mRNA-containing ribonucleoprotein complex export from nucleus (GO:0071427)	109	1	0.31	+	3.21	0.27	1
regulation of DNA replication (GO:0006275)	109	1	0.31	+	3.21	0.27	1
response to heat (GO:0009408)	109	1	0.31	+	3.21	0.27	1
DNA biosynthetic process (GO:0071897)	110	1	0.31	+	3.18	0.272	1
myeloid cell homeostasis (GO:0002262)	110	1	0.31	+	3.18	0.272	1
regulation of nucleocytoplasmic transport (GO:0046822)	110	1	0.31	+	3.18	0.272	1
regulation of DNA biosynthetic process (GO:2000278)	111	1	0.32	+	3.15	0.274	1
modification of morphology or physiology of other organism involved in symbiotic interaction (GO:0051817)	112	1	0.32	+	3.12	0.276	1
cellular amide metabolic process (GO:0043603)	790	7	2.26	+	3.1	0.00733	1
regulation of stem cell differentiation (GO:2000736)	116	1	0.33	+	3.02	0.285	1
nucleosome assembly (GO:0006334)	116	1	0.33	+	3.02	0.285	1
establishment of cell polarity (GO:0030010)	116	1	0.33	+	3.02	0.285	1
regulation of DNA metabolic process (GO:0051052)	352	3	1.01	+	2.98	0.0806	1
mRNA processing (GO:0006397)	473	4	1.35	+	2.96	0.047	1
protein targeting (GO:0006605)	365	3	1.04	+	2.88	0.0876	1
organelle assembly (GO:0070925)	735	6	2.1	+	2.86	0.0186	1
cellular response to unfolded protein (GO:0034620)	126	1	0.36	+	2.78	0.305	1
in utero embryonic development (GO:0001701)	381	3	1.09	+	2.76	0.0965	1
osteoblast differentiation (GO:0001649)	127	1	0.36	+	2.76	0.307	1
positive regulation of translation (GO:0045727)	131	1	0.37	+	2.67	0.315	1
transition metal ion homeostasis (GO:0055076)	131	1	0.37	+	2.67	0.315	1
protein methylation (GO:0006479)	133	1	0.38	+	2.63	0.319	1
protein alkylation (GO:0008213)	133	1	0.38	+	2.63	0.319	1
female gamete generation (GO:0007292)	134	1	0.38	+	2.61	0.321	1
regulation of RNA splicing (GO:0043484)	136	1	0.39	+	2.57	0.324	1
male gonad development (GO:0008584)	136	1	0.39	+	2.57	0.324	1
development of primary male sexual characteristics (GO:0046546)	137	1	0.39	+	2.55	0.326	1
regulation of mRNA processing (GO:0050684)	138	1	0.39	+	2.54	0.328	1
negative regulation of chromosome organization (GO:2001251)	139	1	0.4	+	2.52	0.33	1
chromatin organization (GO:0006325)	695	5	1.99	+	2.52	0.0489	1
response to estradiol (GO:0032355)	139	1	0.4	+	2.52	0.33	1
positive regulation of epithelial cell migration (GO:0010634)	140	1	0.4	+	2.5	0.332	1
viral process (GO:0016032)	700	5	2	+	2.5	0.0501	1
single fertilization (GO:0007338)	141	1	0.4	+	2.48	0.334	1
spindle organization (GO:0007051)	141	1	0.4	+	2.48	0.334	1
mitotic nuclear division (GO:0140014)	141	1	0.4	+	2.48	0.334	1
intracellular protein transport (GO:0006886)	995	7	2.84	+	2.46	0.0233	1
DNA conformation change (GO:0071103)	294	2	0.84	+	2.38	0.206	1
cellular response to topologically incorrect protein (GO:0035967)	147	1	0.42	+	2.38	0.345	1
regulation of histone modification (GO:0031056)	148	1	0.42	+	2.36	0.347	1
cellular response to starvation (GO:0009267)	150	1	0.43	+	2.33	0.351	1
response to light stimulus (GO:0009416)	306	2	0.87	+	2.29	0.219	1
mesenchymal cell differentiation (GO:0048762)	155	1	0.44	+	2.26	0.36	1
positive regulation of cellular amide metabolic process (GO:0034250)	155	1	0.44	+	2.26	0.36	1
cellular response to abiotic stimulus (GO:0071214)	312	2	0.89	+	2.24	0.225	1
cellular response to environmental stimulus (GO:0104004)	312	2	0.89	+	2.24	0.225	1
regulation of endothelial cell migration (GO:0010594)	156	1	0.45	+	2.24	0.362	1
symbiotic process (GO:0044403)	782	5	2.23	+	2.24	0.0731	1
nucleosome organization (GO:0034728)	157	1	0.45	+	2.23	0.364	1
angiogenesis (GO:0001525)	315	2	0.9	+	2.22	0.228	1
interaction with host (GO:0051701)	158	1	0.45	+	2.21	0.366	1
stem cell differentiation (GO:0048863)	158	1	0.45	+	2.21	0.366	1
modification of morphology or physiology of other organism (GO:0035821)	158	1	0.45	+	2.21	0.366	1
male sex differentiation (GO:0046661)	158	1	0.45	+	2.21	0.366	1
regulation of reproductive process (GO:2000241)	159	1	0.45	+	2.2	0.368	1
mRNA transport (GO:0051028)	159	1	0.45	+	2.2	0.368	1
chordate embryonic development (GO:0043009)	636	4	1.82	+	2.2	0.109	1
response to unfolded protein (GO:0006986)	162	1	0.46	+	2.16	0.373	1
regulation of intrinsic apoptotic signaling pathway (GO:2001242)	162	1	0.46	+	2.16	0.373	1
embryo development ending in birth or egg hatching (GO:0009792)	654	4	1.87	+	2.14	0.118	1
interspecies interaction between organisms (GO:0044419)	826	5	2.36	+	2.12	0.0875	1
chromatin remodeling (GO:0006338)	166	1	0.47	+	2.11	0.38	1
protein-containing complex subunit organization (GO:0043933)	1851	11	5.29	+	2.08	0.0189	1
protein localization to membrane (GO:0072657)	508	3	1.45	+	2.07	0.178	1
regulation of mitotic nuclear division (GO:0007088)	171	1	0.49	+	2.05	0.389	1
cellular macromolecule biosynthetic process (GO:0034645)	1716	10	4.9	+	2.04	0.029	1
negative regulation of gene expression (GO:0010629)	1716	10	4.9	+	2.04	0.029	1
negative regulation of binding (GO:0051100)	172	1	0.49	+	2.03	0.391	1
positive regulation of cellular component biogenesis (GO:0044089)	519	3	1.48	+	2.02	0.186	1
fertilization (GO:0009566)	173	1	0.49	+	2.02	0.393	1
macromolecule catabolic process (GO:0009057)	1046	6	2.99	+	2.01	0.124	1
positive regulation of chromosome organization (GO:2001252)	175	1	0.5	+	2	0.396	1
regulation of chromosome organization (GO:0033044)	351	2	1	+	1.99	0.266	1
chromosome organization (GO:0051276)	1056	6	3.02	+	1.99	0.126	1
response to temperature stimulus (GO:0009266)	176	1	0.5	+	1.99	0.398	1
macromolecule biosynthetic process (GO:0009059)	1768	10	5.05	+	1.98	0.0327	1
cellular macromolecule catabolic process (GO:0044265)	897	5	2.56	+	1.95	0.114	1
establishment of organelle localization (GO:0051656)	362	2	1.03	+	1.93	0.278	1
regulation of reactive oxygen species metabolic process (GO:2000377)	182	1	0.52	+	1.92	0.408	1
cellular nitrogen compound biosynthetic process (GO:0044271)	1643	9	4.7	+	1.92	0.0507	1
regulation of signal transduction by p53 class mediator (GO:1901796)	183	1	0.52	+	1.91	0.41	1
negative regulation of protein metabolic process (GO:0051248)	1103	6	3.15	+	1.9	0.134	1
response to topologically incorrect protein (GO:0035966)	185	1	0.53	+	1.89	0.413	1
regulation of RNA stability (GO:0043487)	185	1	0.53	+	1.89	0.413	1
regulation of binding (GO:0051098)	379	2	1.08	+	1.85	0.296	1
positive regulation of macromolecule biosynthetic process (GO:0010557)	1899	10	5.43	+	1.84	0.0654	1
regulation of chromatin organization (GO:1902275)	191	1	0.55	+	1.83	0.423	1
protein autophosphorylation (GO:0046777)	192	1	0.55	+	1.82	0.425	1
establishment or maintenance of cell polarity (GO:0007163)	193	1	0.55	+	1.81	0.427	1
cellular response to metal ion (GO:0071248)	193	1	0.55	+	1.81	0.427	1
response to starvation (GO:0042594)	193	1	0.55	+	1.81	0.427	1
cellular component assembly (GO:0022607)	2528	13	7.22	+	1.8	0.0288	1
cellular component disassembly (GO:0022411)	391	2	1.12	+	1.79	0.309	1
embryo development (GO:0009790)	979	5	2.8	+	1.79	0.204	1
regulation of nuclear division (GO:0051783)	196	1	0.56	+	1.79	0.432	1
viral life cycle (GO:0019058)	198	1	0.57	+	1.77	0.435	1
positive regulation of cellular biosynthetic process (GO:0031328)	1985	10	5.67	+	1.76	0.0727	1
negative regulation of cellular macromolecule biosynthetic process (GO:2000113)	1390	7	3.97	+	1.76	0.117	1
cellular protein localization (GO:0034613)	1598	8	4.57	+	1.75	0.135	1
protein-DNA complex assembly (GO:0065004)	200	1	0.57	+	1.75	0.438	1
cellular macromolecule localization (GO:0070727)	1606	8	4.59	+	1.74	0.136	1
organonitrogen compound biosynthetic process (GO:1901566)	1412	7	4.04	+	1.73	0.123	1
positive regulation of biosynthetic process (GO:0009891)	2018	10	5.77	+	1.73	0.0763	1
regulation of protein ubiquitination (GO:0031396)	202	1	0.58	+	1.73	0.441	1
blood vessel morphogenesis (GO:0048514)	406	2	1.16	+	1.72	0.324	1
negative regulation of macromolecule metabolic process (GO:0010605)	2644	13	7.56	+	1.72	0.0484	1
homeostasis of number of cells (GO:0048872)	207	1	0.59	+	1.69	0.449	1
negative regulation of cellular protein metabolic process (GO:0032269)	1036	5	2.96	+	1.69	0.222	1
positive regulation of nucleobase-containing compound metabolic process (GO:0045935)	1881	9	5.38	+	1.67	0.11	1
negative regulation of macromolecule biosynthetic process (GO:0010558)	1471	7	4.2	+	1.67	0.196	1
DNA replication (GO:0006260)	211	1	0.6	+	1.66	0.456	1
gonad development (GO:0008406)	213	1	0.61	+	1.64	0.459	1
regulation of gene expression (GO:0010468)	4495	21	12.85	+	1.63	0.0169	1
protein transport (GO:0015031)	1516	7	4.33	+	1.62	0.204	1
regulation of epithelial cell migration (GO:0010632)	217	1	0.62	+	1.61	0.465	1
intracellular transport (GO:0046907)	1522	7	4.35	+	1.61	0.205	1
negative regulation of cellular biosynthetic process (GO:0031327)	1525	7	4.36	+	1.61	0.205	1
mesenchyme development (GO:0060485)	219	1	0.63	+	1.6	0.468	1
development of primary sexual characteristics (GO:0045137)	219	1	0.63	+	1.6	0.468	1
response to radiation (GO:0009314)	439	2	1.25	+	1.59	0.359	1
cellular response to inorganic substance (GO:0071241)	220	1	0.63	+	1.59	0.47	1
regulation of protein binding (GO:0043393)	220	1	0.63	+	1.59	0.47	1
peptide transport (GO:0015833)	1541	7	4.4	+	1.59	0.208	1
anatomical structure formation involved in morphogenesis (GO:0048646)	884	4	2.53	+	1.58	0.322	1
positive regulation of transcription, DNA-templated (GO:0045893)	1547	7	4.42	+	1.58	0.21	1
negative regulation of biosynthetic process (GO:0009890)	1550	7	4.43	+	1.58	0.21	1
negative regulation of metabolic process (GO:0009892)	2890	13	8.26	+	1.57	0.0891	1
amide transport (GO:0042886)	1573	7	4.5	+	1.56	0.215	1
negative regulation of apoptotic signaling pathway (GO:2001234)	227	1	0.65	+	1.54	0.48	1
myeloid cell differentiation (GO:0030099)	228	1	0.65	+	1.53	0.482	1
regulation of protein modification by small protein conjugation or removal (GO:1903320)	229	1	0.65	+	1.53	0.483	1
establishment of localization in cell (GO:0051649)	1834	8	5.24	+	1.53	0.245	1
establishment of protein localization (GO:0045184)	1609	7	4.6	+	1.52	0.224	1
protein-containing complex disassembly (GO:0032984)	231	1	0.66	+	1.51	0.486	1
cellular response to nutrient levels (GO:0031669)	231	1	0.66	+	1.51	0.486	1
regulation of cellular macromolecule biosynthetic process (GO:2000112)	3952	17	11.29	+	1.51	0.0684	1
regulation of intracellular protein transport (GO:0033157)	233	1	0.67	+	1.5	0.489	1
positive regulation of nucleic acid-templated transcription (GO:1903508)	1634	7	4.67	+	1.5	0.231	1
positive regulation of RNA biosynthetic process (GO:1902680)	1635	7	4.67	+	1.5	0.231	1
cellular response to oxidative stress (GO:0034599)	238	1	0.68	+	1.47	0.496	1
regulation of macromolecule biosynthetic process (GO:0010556)	4082	17	11.67	+	1.46	0.1	1
neutrophil degranulation (GO:0043312)	483	2	1.38	+	1.45	0.404	1
protein-DNA complex subunit organization (GO:0071824)	242	1	0.69	+	1.45	0.502	1
neutrophil activation involved in immune response (GO:0002283)	487	2	1.39	+	1.44	0.651	1
blood vessel development (GO:0001568)	487	2	1.39	+	1.44	0.651	1
organelle organization (GO:0006996)	3410	14	9.74	+	1.44	0.158	1
positive regulation of RNA metabolic process (GO:0051254)	1719	7	4.91	+	1.42	0.339	1
neutrophil mediated immunity (GO:0002446)	494	2	1.41	+	1.42	0.653	1
neutrophil activation (GO:0042119)	496	2	1.42	+	1.41	0.654	1
regulation of cellular biosynthetic process (GO:0031326)	4216	17	12.05	+	1.41	0.144	1
DNA metabolic process (GO:0006259)	745	3	2.13	+	1.41	0.473	1
macromolecule localization (GO:0033036)	2489	10	7.11	+	1.41	0.232	1
positive regulation of protein complex assembly (GO:0031334)	249	1	0.71	+	1.41	0.512	1
positive regulation of gene expression (GO:0010628)	1998	8	5.71	+	1.4	0.275	1
macromolecule methylation (GO:0043414)	250	1	0.71	+	1.4	0.514	1
granulocyte activation (GO:0036230)	500	2	1.43	+	1.4	0.655	1
negative regulation of cellular catabolic process (GO:0031330)	252	1	0.72	+	1.39	0.516	1
leukocyte degranulation (GO:0043299)	504	2	1.44	+	1.39	0.656	1
response to endoplasmic reticulum stress (GO:0034976)	252	1	0.72	+	1.39	0.516	1
regulation of biosynthetic process (GO:0009889)	4296	17	12.28	+	1.38	0.148	1
regulation of protein metabolic process (GO:0051246)	2781	11	7.95	+	1.38	0.251	1
vasculature development (GO:0001944)	508	2	1.45	+	1.38	0.658	1
myeloid leukocyte mediated immunity (GO:0002444)	514	2	1.47	+	1.36	0.66	1
germ cell development (GO:0007281)	257	1	0.73	+	1.36	0.523	1
regulation of macromolecule metabolic process (GO:0060255)	6180	24	17.66	+	1.36	0.0878	1
cardiovascular system development (GO:0072358)	518	2	1.48	+	1.35	0.661	1
myeloid cell activation involved in immune response (GO:0002275)	518	2	1.48	+	1.35	0.661	1
negative regulation of nitrogen compound metabolic process (GO:0051172)	2346	9	6.7	+	1.34	0.309	1
regulation of cellular protein metabolic process (GO:0032268)	2610	10	7.46	+	1.34	0.325	1
ossification (GO:0001503)	262	1	0.75	+	1.34	0.53	1
cellular response to extracellular stimulus (GO:0031668)	263	1	0.75	+	1.33	0.531	1
nitrogen compound transport (GO:0071705)	1848	7	5.28	+	1.33	0.367	1
sex differentiation (GO:0007548)	268	1	0.77	+	1.31	0.538	1
protein localization (GO:0008104)	2153	8	6.15	+	1.3	0.395	1
regulation of cellular protein localization (GO:1903827)	543	2	1.55	+	1.29	0.669	1
regulation of nucleobase-containing compound metabolic process (GO:0019219)	4080	15	11.66	+	1.29	0.257	1
cellular localization (GO:0051641)	2453	9	7.01	+	1.28	0.419	1
cellular biosynthetic process (GO:0044249)	2764	10	7.9	+	1.27	0.442	1
cell population proliferation (GO:0008283)	554	2	1.58	+	1.26	0.673	1
nuclear division (GO:0000280)	279	1	0.8	+	1.25	0.553	1
regulation of metabolic process (GO:0019222)	6707	24	19.17	+	1.25	0.212	1
aging (GO:0007568)	280	1	0.8	+	1.25	0.554	1
positive regulation of neuron projection development (GO:0010976)	282	1	0.81	+	1.24	0.556	1
negative regulation of cellular metabolic process (GO:0031324)	2546	9	7.28	+	1.24	0.433	1
organic substance biosynthetic process (GO:1901576)	2862	10	8.18	+	1.22	0.453	1
organelle localization (GO:0051640)	578	2	1.65	+	1.21	0.682	1
positive regulation of cell cycle process (GO:0090068)	290	1	0.83	+	1.21	0.567	1
myeloid leukocyte activation (GO:0002274)	581	2	1.66	+	1.2	0.683	1
regulation of protein stability (GO:0031647)	291	1	0.83	+	1.2	0.568	1
organic substance catabolic process (GO:1901575)	1756	6	5.02	+	1.2	0.637	1
regulation of nitrogen compound metabolic process (GO:0051171)	5868	20	16.77	+	1.19	0.387	1
biosynthetic process (GO:0009058)	2938	10	8.4	+	1.19	0.574	1
regulation of RNA metabolic process (GO:0051252)	3826	13	10.93	+	1.19	0.502	1
protein modification by small protein removal (GO:0070646)	295	1	0.84	+	1.19	0.573	1
negative regulation of protein modification process (GO:0031400)	593	2	1.69	+	1.18	0.687	1
negative regulation of apoptotic process (GO:0043066)	892	3	2.55	+	1.18	0.742	1
regulation of cell cycle (GO:0051726)	1190	4	3.4	+	1.18	0.583	1
cellular component organization (GO:0016043)	5658	19	16.17	+	1.18	0.466	1
positive regulation of cellular component organization (GO:0051130)	1206	4	3.45	+	1.16	0.777	1
negative regulation of programmed cell death (GO:0043069)	907	3	2.59	+	1.16	0.745	1
regulation of primary metabolic process (GO:0080090)	6051	20	17.29	+	1.16	0.476	1
positive regulation of transcription by RNA polymerase II (GO:0045944)	1214	4	3.47	+	1.15	0.778	1
organelle fission (GO:0048285)	306	1	0.87	+	1.14	0.586	1
negative regulation of catabolic process (GO:0009895)	308	1	0.88	+	1.14	0.589	1
leukocyte activation involved in immune response (GO:0002366)	619	2	1.77	+	1.13	0.697	1
regulation of cellular component biogenesis (GO:0044087)	932	3	2.66	+	1.13	0.749	1
methylation (GO:0032259)	311	1	0.89	+	1.13	0.592	1
cell activation involved in immune response (GO:0002263)	623	2	1.78	+	1.12	0.699	1
positive regulation of organelle organization (GO:0010638)	623	2	1.78	+	1.12	0.699	1
regulation of cellular metabolic process (GO:0031323)	6245	20	17.85	+	1.12	0.572	1
biological_process (GO:0008150)	17815	57	50.91	+	1.12	0.0284	1
regulation of neuron death (GO:1901214)	314	1	0.9	+	1.11	0.596	1
regulation of mitotic cell cycle (GO:0007346)	630	2	1.8	+	1.11	0.702	1
organic substance transport (GO:0071702)	2216	7	6.33	+	1.11	0.677	1
positive regulation of nitrogen compound metabolic process (GO:0051173)	3173	10	9.07	+	1.1	0.718	1
cellular macromolecule metabolic process (GO:0044260)	5088	16	14.54	+	1.1	0.652	1
regulation of transcription, DNA-templated (GO:0006355)	3516	11	10.05	+	1.09	0.729	1
regulation of nucleic acid-templated transcription (GO:1903506)	3574	11	10.21	+	1.08	0.732	1
regulation of RNA biosynthetic process (GO:2001141)	3579	11	10.23	+	1.08	0.733	1
tube morphogenesis (GO:0035239)	652	2	1.86	+	1.07	0.71	1
regulation of mRNA metabolic process (GO:1903311)	327	1	0.93	+	1.07	0.611	1
positive regulation of cellular protein localization (GO:1903829)	328	1	0.94	+	1.07	0.612	1
negative regulation of cell death (GO:0060548)	994	3	2.84	+	1.06	0.762	1
positive regulation of cellular metabolic process (GO:0031325)	3314	10	9.47	+	1.06	0.859	1
negative regulation of RNA metabolic process (GO:0051253)	1334	4	3.81	+	1.05	0.792	1
developmental process involved in reproduction (GO:0003006)	668	2	1.91	+	1.05	0.717	1
positive regulation of macromolecule metabolic process (GO:0010604)	3343	10	9.55	+	1.05	0.86	1
cellular response to external stimulus (GO:0071496)	335	1	0.96	+	1.04	0.62	1
peptidyl-lysine modification (GO:0018205)	336	1	0.96	+	1.04	0.621	1
developmental process (GO:0032502)	5749	17	16.43	+	1.03	0.885	1
protein homooligomerization (GO:0051260)	340	1	0.97	+	1.03	0.625	1
positive regulation of developmental process (GO:0051094)	1361	4	3.89	+	1.03	0.795	1
catabolic process (GO:0009056)	2043	6	5.84	+	1.03	0.829	1
anatomical structure homeostasis (GO:0060249)	341	1	0.97	+	1.03	0.626	1
mitotic cell cycle (GO:0000278)	687	2	1.96	+	1.02	0.724	1
gamete generation (GO:0007276)	691	2	1.97	+	1.01	1	1
regulated exocytosis (GO:0045055)	696	2	1.99	+	1.01	1	1
regulation of intracellular transport (GO:0032386)	353	1	1.01	-	0.99	1	1
cellular process involved in reproduction in multicellular organism (GO:0022412)	353	1	1.01	-	0.99	1	1
cellular catabolic process (GO:0044248)	1771	5	5.06	-	0.99	1	1
negative regulation of nucleobase-containing compound metabolic process (GO:0045934)	1433	4	4.1	-	0.98	1	1
localization (GO:0051179)	5737	16	16.39	-	0.98	1	1
post-translational protein modification (GO:0043687)	360	1	1.03	-	0.97	1	1
positive regulation of metabolic process (GO:0009893)	3614	10	10.33	-	0.97	1	1
positive regulation of biological process (GO:0048518)	6166	17	17.62	-	0.96	1	1
histone modification (GO:0016570)	363	1	1.04	-	0.96	1	1
positive regulation of neuron differentiation (GO:0045666)	371	1	1.06	-	0.94	1	1
response to metal ion (GO:0010038)	372	1	1.06	-	0.94	1	1
cellular protein metabolic process (GO:0044267)	3730	10	10.66	-	0.94	1	1
covalent chromatin modification (GO:0016569)	374	1	1.07	-	0.94	1	1
negative regulation of biological process (GO:0048519)	5276	14	15.08	-	0.93	0.882	1
regulation of establishment of protein localization (GO:0070201)	756	2	2.16	-	0.93	1	1
leukocyte mediated immunity (GO:0002443)	760	2	2.17	-	0.92	1	1
negative regulation of organelle organization (GO:0010639)	382	1	1.09	-	0.92	1	1
positive regulation of cell projection organization (GO:0031346)	383	1	1.09	-	0.91	1	1
response to oxidative stress (GO:0006979)	384	1	1.1	-	0.91	1	1
positive regulation of cell cycle (GO:0045787)	385	1	1.1	-	0.91	1	1
anatomical structure development (GO:0048856)	5399	14	15.43	-	0.91	0.768	1
positive regulation of cellular process (GO:0048522)	5409	14	15.46	-	0.91	0.768	1
response to abiotic stimulus (GO:0009628)	1161	3	3.32	-	0.9	1	1
establishment of localization (GO:0051234)	4653	12	13.3	-	0.9	0.758	1
regulation of apoptotic process (GO:0042981)	1552	4	4.44	-	0.9	1	1
cellular response to DNA damage stimulus (GO:0006974)	778	2	2.22	-	0.9	1	1
exocytosis (GO:0006887)	784	2	2.24	-	0.89	1	1
head development (GO:0060322)	786	2	2.25	-	0.89	1	1
regulation of programmed cell death (GO:0043067)	1572	4	4.49	-	0.89	1	1
protein metabolic process (GO:0019538)	4326	11	12.36	-	0.89	0.751	1
negative regulation of transcription, DNA-templated (GO:0045892)	1192	3	3.41	-	0.88	1	1
multi-organism process (GO:0051704)	2810	7	8.03	-	0.87	0.85	1
regulation of biological process (GO:0050789)	11660	29	33.32	-	0.87	0.298	1
regulation of apoptotic signaling pathway (GO:2001233)	404	1	1.15	-	0.87	1	1
transport (GO:0006810)	4521	11	12.92	-	0.85	0.639	1
multicellular organismal reproductive process (GO:0048609)	826	2	2.36	-	0.85	1	1
negative regulation of nucleic acid-templated transcription (GO:1903507)	1244	3	3.55	-	0.84	1	1
regulation of mitotic cell cycle phase transition (GO:1901990)	415	1	1.19	-	0.84	1	1
negative regulation of RNA biosynthetic process (GO:1902679)	1246	3	3.56	-	0.84	1	1
sexual reproduction (GO:0019953)	832	2	2.38	-	0.84	1	1
multicellular organism development (GO:0007275)	5012	12	14.32	-	0.84	0.547	1
multicellular organism reproduction (GO:0032504)	840	2	2.4	-	0.83	1	1
tube development (GO:0035295)	845	2	2.41	-	0.83	1	1
regulation of cell death (GO:0010941)	1694	4	4.84	-	0.83	1	1
reproductive structure development (GO:0048608)	424	1	1.21	-	0.83	1	1
biological regulation (GO:0065007)	12352	29	35.3	-	0.82	0.115	1
reproductive system development (GO:0061458)	427	1	1.22	-	0.82	1	1
regulation of organelle organization (GO:0033043)	1284	3	3.67	-	0.82	1	1
negative regulation of transcription by RNA polymerase II (GO:0000122)	857	2	2.45	-	0.82	1	1
circulatory system development (GO:0072359)	867	2	2.48	-	0.81	1	1
positive regulation of multicellular organismal process (GO:0051240)	1742	4	4.98	-	0.8	0.817	1
positive regulation of molecular function (GO:0044093)	1783	4	5.1	-	0.79	0.817	1
peptidyl-amino acid modification (GO:0018193)	898	2	2.57	-	0.78	1	1
regulation of transcription by RNA polymerase II (GO:0006357)	2699	6	7.71	-	0.78	0.698	1
regulation of cell cycle phase transition (GO:1901987)	450	1	1.29	-	0.78	1	1
regulation of protein complex assembly (GO:0043254)	450	1	1.29	-	0.78	1	1
apoptotic process (GO:0006915)	904	2	2.58	-	0.77	1	1
regulation of hemopoiesis (GO:1903706)	453	1	1.29	-	0.77	1	1
regulation of cellular process (GO:0050794)	10941	24	31.27	-	0.77	0.0698	1
regulation of cellular localization (GO:0060341)	917	2	2.62	-	0.76	1	1
leukocyte activation (GO:0045321)	918	2	2.62	-	0.76	1	1
synaptic signaling (GO:0099536)	459	1	1.31	-	0.76	1	1
positive regulation of establishment of protein localization (GO:1904951)	462	1	1.32	-	0.76	1	1
cell differentiation (GO:0030154)	3703	8	10.58	-	0.76	0.497	1
microtubule cytoskeleton organization (GO:0000226)	463	1	1.32	-	0.76	1	1
negative regulation of cellular process (GO:0048523)	4701	10	13.43	-	0.74	0.353	1
cellular developmental process (GO:0048869)	3798	8	10.85	-	0.74	0.403	1
macromolecule modification (GO:0043412)	3326	7	9.5	-	0.74	0.479	1
positive regulation of neurogenesis (GO:0050769)	476	1	1.36	-	0.74	1	1
positive regulation of cell differentiation (GO:0045597)	968	2	2.77	-	0.72	1	1
organonitrogen compound metabolic process (GO:1901564)	5332	11	15.24	-	0.72	0.237	1
regulation of transferase activity (GO:0051338)	980	2	2.8	-	0.71	1	1
regulation of cellular component organization (GO:0051128)	2455	5	7.02	-	0.71	0.547	1
transcription by RNA polymerase II (GO:0006366)	492	1	1.41	-	0.71	1	1
cell division (GO:0051301)	495	1	1.41	-	0.71	1	1
protein modification by small protein conjugation or removal (GO:0070647)	992	2	2.83	-	0.71	1	1
secretion by cell (GO:0032940)	993	2	2.84	-	0.7	1	1
multi-organism reproductive process (GO:0044703)	995	2	2.84	-	0.7	1	1
cellular response to growth factor stimulus (GO:0071363)	499	1	1.43	-	0.7	1	1
regulation of molecular function (GO:0065009)	2995	6	8.56	-	0.7	0.459	1
response to nutrient levels (GO:0031667)	500	1	1.43	-	0.7	1	1
regulation of neuron projection development (GO:0010975)	501	1	1.43	-	0.7	1	1
positive regulation of cell migration (GO:0030335)	502	1	1.43	-	0.7	1	1
negative regulation of intracellular signal transduction (GO:1902532)	503	1	1.44	-	0.7	1	1
regulation of protein serine/threonine kinase activity (GO:0071900)	507	1	1.45	-	0.69	1	1
regulation of multicellular organismal development (GO:2000026)	2037	4	5.82	-	0.69	0.659	1
DNA repair (GO:0006281)	512	1	1.46	-	0.68	1	1
regulation of protein localization (GO:0032880)	1028	2	2.94	-	0.68	1	1
regulation of developmental process (GO:0050793)	2571	5	7.35	-	0.68	0.434	1
export from cell (GO:0140352)	1032	2	2.95	-	0.68	1	1
programmed cell death (GO:0012501)	1035	2	2.96	-	0.68	0.77	1
cellular response to lipid (GO:0071396)	523	1	1.49	-	0.67	1	1
positive regulation of cell motility (GO:2000147)	524	1	1.5	-	0.67	1	1
protein complex oligomerization (GO:0051259)	525	1	1.5	-	0.67	1	1
response to growth factor (GO:0070848)	528	1	1.51	-	0.66	1	1
cell activation (GO:0001775)	1065	2	3.04	-	0.66	0.77	1
response to extracellular stimulus (GO:0009991)	533	1	1.52	-	0.66	1	1
multicellular organismal process (GO:0032501)	6944	13	19.84	-	0.66	0.0731	1
cell death (GO:0008219)	1070	2	3.06	-	0.65	0.77	1
anatomical structure morphogenesis (GO:0009653)	2145	4	6.13	-	0.65	0.52	1
immune effector process (GO:0002252)	1076	2	3.07	-	0.65	0.77	1
response to inorganic substance (GO:0010035)	539	1	1.54	-	0.65	1	1
positive regulation of cellular component movement (GO:0051272)	540	1	1.54	-	0.65	1	1
positive regulation of nervous system development (GO:0051962)	543	1	1.55	-	0.64	1	1
cellular response to organic cyclic compound (GO:0071407)	544	1	1.55	-	0.64	1	1
homeostatic process (GO:0042592)	1632	3	4.66	-	0.64	0.627	1
cell development (GO:0048468)	1641	3	4.69	-	0.64	0.627	1
positive regulation of cell development (GO:0010720)	548	1	1.57	-	0.64	1	1
regulation of vesicle-mediated transport (GO:0060627)	548	1	1.57	-	0.64	1	1
nucleobase-containing compound biosynthetic process (GO:0034654)	1098	2	3.14	-	0.64	0.771	1
cellular metal ion homeostasis (GO:0006875)	552	1	1.58	-	0.63	1	1
secretion (GO:0046903)	1108	2	3.17	-	0.63	0.771	1
positive regulation of locomotion (GO:0040017)	556	1	1.59	-	0.63	1	1
cellular response to stress (GO:0033554)	1704	3	4.87	-	0.62	0.484	1
hemopoiesis (GO:0030097)	568	1	1.62	-	0.62	1	1
negative regulation of molecular function (GO:0044092)	1150	2	3.29	-	0.61	0.773	1
regulation of catalytic activity (GO:0050790)	2319	4	6.63	-	0.6	0.406	1
heterocycle biosynthetic process (GO:0018130)	1169	2	3.34	-	0.6	0.774	1
aromatic compound biosynthetic process (GO:0019438)	1177	2	3.36	-	0.59	0.775	1
mitotic cell cycle process (GO:1903047)	600	1	1.71	-	0.58	1	1
regulation of cell differentiation (GO:0045595)	1814	3	5.18	-	0.58	0.486	1
cellular response to hormone stimulus (GO:0032870)	605	1	1.73	-	0.58	1	1
cellular response to endogenous stimulus (GO:0071495)	1214	2	3.47	-	0.58	0.584	1
regulation of protein modification process (GO:0031399)	1835	3	5.24	-	0.57	0.488	1
hematopoietic or lymphoid organ development (GO:0048534)	617	1	1.76	-	0.57	1	1
metal ion homeostasis (GO:0055065)	619	1	1.77	-	0.57	1	1
cellular cation homeostasis (GO:0030003)	625	1	1.79	-	0.56	1	1
regulation of multicellular organismal process (GO:0051239)	3130	5	8.94	-	0.56	0.202	1
system development (GO:0048731)	4413	7	12.61	-	0.56	0.0811	1
cellular ion homeostasis (GO:0006873)	639	1	1.83	-	0.55	1	1
transmembrane transport (GO:0055085)	1285	2	3.67	-	0.54	0.586	1
positive regulation of apoptotic process (GO:0043065)	648	1	1.85	-	0.54	1	1
phosphorylation (GO:0016310)	1298	2	3.71	-	0.54	0.587	1
transcription, DNA-templated (GO:0006351)	650	1	1.86	-	0.54	1	1
nucleic acid-templated transcription (GO:0097659)	651	1	1.86	-	0.54	1	1
positive regulation of transferase activity (GO:0051347)	652	1	1.86	-	0.54	1	1
microtubule-based process (GO:0007017)	653	1	1.87	-	0.54	1	1
positive regulation of programmed cell death (GO:0043068)	653	1	1.87	-	0.54	1	1
immune system development (GO:0002520)	655	1	1.87	-	0.53	1	1
organic cyclic compound biosynthetic process (GO:1901362)	1315	2	3.76	-	0.53	0.588	1
regulation of neuron differentiation (GO:0045664)	658	1	1.88	-	0.53	1	1
cell cycle (GO:0007049)	1323	2	3.78	-	0.53	0.589	1
RNA biosynthetic process (GO:0032774)	662	1	1.89	-	0.53	1	1
regulation of plasma membrane bounded cell projection organization (GO:0120035)	672	1	1.92	-	0.52	1	1
epithelial cell differentiation (GO:0030855)	674	1	1.93	-	0.52	1	1
regulation of cell projection organization (GO:0031344)	681	1	1.95	-	0.51	1	1
negative regulation of cell population proliferation (GO:0008285)	683	1	1.95	-	0.51	1	1
protein ubiquitination (GO:0016567)	687	1	1.96	-	0.51	1	1
protein catabolic process (GO:0030163)	687	1	1.96	-	0.51	1	1
regulation of localization (GO:0032879)	2755	4	7.87	-	0.51	0.178	1
cation homeostasis (GO:0055080)	696	1	1.99	-	0.5	0.724	1
positive regulation of cell death (GO:0010942)	702	1	2.01	-	0.5	0.724	1
negative regulation of cellular component organization (GO:0051129)	705	1	2.01	-	0.5	0.724	1
inorganic ion homeostasis (GO:0098771)	708	1	2.02	-	0.49	0.724	1
regulation of protein transport (GO:0051223)	709	1	2.03	-	0.49	0.724	1
positive regulation of catalytic activity (GO:0043085)	1425	2	4.07	-	0.49	0.438	1
reproductive process (GO:0022414)	1426	2	4.08	-	0.49	0.438	1
reproduction (GO:0000003)	1429	2	4.08	-	0.49	0.438	1
cellular chemical homeostasis (GO:0055082)	738	1	2.11	-	0.47	0.725	1
regulation of peptide transport (GO:0090087)	740	1	2.11	-	0.47	0.725	1
brain development (GO:0007420)	742	1	2.12	-	0.47	0.725	1
response to endogenous stimulus (GO:0009719)	1491	2	4.26	-	0.47	0.443	1
regulation of cell cycle process (GO:0010564)	761	1	2.17	-	0.46	0.726	1
cellular protein modification process (GO:0006464)	3106	4	8.88	-	0.45	0.0981	1
protein modification process (GO:0036211)	3106	4	8.88	-	0.45	0.0981	1
ion homeostasis (GO:0050801)	777	1	2.22	-	0.45	0.727	1
protein modification by small protein conjugation (GO:0032446)	782	1	2.23	-	0.45	0.728	1
regulation of protein kinase activity (GO:0045859)	788	1	2.25	-	0.44	0.728	1
cellular response to organic substance (GO:0071310)	2379	3	6.8	-	0.44	0.152	1
animal organ development (GO:0048513)	3188	4	9.11	-	0.44	0.0708	1
negative regulation of catalytic activity (GO:0043086)	797	1	2.28	-	0.44	0.729	1
regulation of cell population proliferation (GO:0042127)	1611	2	4.6	-	0.43	0.325	1
regulation of neurogenesis (GO:0050767)	824	1	2.35	-	0.42	0.732	1
regulation of cellular catabolic process (GO:0031329)	829	1	2.37	-	0.42	0.733	1
regulation of cell migration (GO:0030334)	847	1	2.42	-	0.41	0.52	1
response to lipid (GO:0033993)	859	1	2.45	-	0.41	0.52	1
regulation of kinase activity (GO:0043549)	869	1	2.48	-	0.4	0.52	1
tissue development (GO:0009888)	1753	2	5.01	-	0.4	0.237	1
response to stress (GO:0006950)	3535	4	10.1	-	0.4	0.0364	1
cellular homeostasis (GO:0019725)	897	1	2.56	-	0.39	0.521	1
response to hormone (GO:0009725)	906	1	2.59	-	0.39	0.522	1
regulation of cell motility (GO:2000145)	907	1	2.59	-	0.39	0.522	1
positive regulation of cell population proliferation (GO:0008284)	912	1	2.61	-	0.38	0.522	1
response to organic cyclic compound (GO:0014070)	919	1	2.63	-	0.38	0.523	1
immune response (GO:0006955)	1848	2	5.28	-	0.38	0.17	1
immune system process (GO:0002376)	2778	3	7.94	-	0.38	0.0572	1
cell adhesion (GO:0007155)	927	1	2.65	-	0.38	0.523	1
regulation of nervous system development (GO:0051960)	932	1	2.66	-	0.38	0.524	1
regulation of transport (GO:0051049)	1865	2	5.33	-	0.38	0.171	1
biological adhesion (GO:0022610)	933	1	2.67	-	0.38	0.524	1
regulation of cell development (GO:0060284)	946	1	2.7	-	0.37	0.525	1
cell migration (GO:0016477)	951	1	2.72	-	0.37	0.526	1
protein phosphorylation (GO:0006468)	957	1	2.73	-	0.37	0.527	1
cellular response to chemical stimulus (GO:0070887)	2914	3	8.33	-	0.36	0.058	1
vesicle-mediated transport (GO:0016192)	1950	2	5.57	-	0.36	0.175	1
cell cycle process (GO:0022402)	979	1	2.8	-	0.36	0.53	1
regulation of locomotion (GO:0040012)	981	1	2.8	-	0.36	0.53	1
central nervous system development (GO:0007417)	982	1	2.81	-	0.36	0.53	1
regulation of catabolic process (GO:0009894)	990	1	2.83	-	0.35	0.532	1
regulation of cellular component movement (GO:0051270)	991	1	2.83	-	0.35	0.532	1
positive regulation of transport (GO:0051050)	995	1	2.84	-	0.35	0.532	1
response to organic substance (GO:0010033)	2992	3	8.55	-	0.35	0.0402	1
regulation of biological quality (GO:0065008)	4041	4	11.55	-	0.35	0.0126	1
cellular response to cytokine stimulus (GO:0071345)	1024	1	2.93	-	0.34	0.37	1
cellular response to oxygen-containing compound (GO:1901701)	1055	1	3.01	-	0.33	0.371	1
organonitrogen compound catabolic process (GO:1901565)	1059	1	3.03	-	0.33	0.372	1
Unclassified (UNCLASSIFIED)	3181	3	9.09	-	0.33	0.0284	1
localization of cell (GO:0051674)	1064	1	3.04	-	0.33	0.372	1
cell motility (GO:0048870)	1064	1	3.04	-	0.33	0.372	1
phosphate-containing compound metabolic process (GO:0006796)	2142	2	6.12	-	0.33	0.0865	1
cytoskeleton organization (GO:0007010)	1084	1	3.1	-	0.32	0.374	1
phosphorus metabolic process (GO:0006793)	2169	2	6.2	-	0.32	0.0866	1
epithelium development (GO:0060429)	1096	1	3.13	-	0.32	0.375	1
chemical homeostasis (GO:0048878)	1102	1	3.15	-	0.32	0.376	1
cell-cell signaling (GO:0007267)	1107	1	3.16	-	0.32	0.376	1
response to cytokine (GO:0034097)	1114	1	3.18	-	0.31	0.377	1
nervous system development (GO:0007399)	2351	2	6.72	-	0.3	0.0614	1
negative regulation of signal transduction (GO:0009968)	1261	1	3.6	-	0.28	0.267	1
proteolysis (GO:0006508)	1269	1	3.63	-	0.28	0.268	1
locomotion (GO:0040011)	1301	1	3.72	-	0.27	0.183	1
negative regulation of cell communication (GO:0010648)	1356	1	3.88	-	0.26	0.184	1
negative regulation of signaling (GO:0023057)	1360	1	3.89	-	0.26	0.184	1
regulation of protein phosphorylation (GO:0001932)	1433	1	4.1	-	0.24	0.19	1
movement of cell or subcellular component (GO:0006928)	1537	1	4.39	-	0.23	0.13	1
generation of neurons (GO:0048699)	1541	1	4.4	-	0.23	0.13	1
response to oxygen-containing compound (GO:1901700)	1574	1	4.5	-	0.22	0.132	1
regulation of phosphorylation (GO:0042325)	1585	1	4.53	-	0.22	0.0881	1
positive regulation of cellular protein metabolic process (GO:0032270)	1596	1	4.56	-	0.22	0.088	1
negative regulation of response to stimulus (GO:0048585)	1630	1	4.66	-	0.21	0.088	1
neurogenesis (GO:0022008)	1640	1	4.69	-	0.21	0.0882	1
regulation of immune system process (GO:0002682)	1651	1	4.72	-	0.21	0.0884	1
positive regulation of protein metabolic process (GO:0051247)	1703	1	4.87	-	0.21	0.0905	1
regulation of phosphate metabolic process (GO:0019220)	1779	1	5.08	-	0.2	0.0604	1
regulation of phosphorus metabolic process (GO:0051174)	1781	1	5.09	-	0.2	0.0604	1
regulation of intracellular signal transduction (GO:1902531)	1831	1	5.23	-	0.19	0.0615	1
response to external stimulus (GO:0009605)	2391	1	6.83	-	0.15	0.0126	1
ion transmembrane transport (GO:0034220)	943	0	2.69	-	< 0.01	0.115	1
respiratory burst involved in defense response (GO:0002679)	7	0	0.02	-	< 0.01	1	1
response to lead ion (GO:0010288)	24	0	0.07	-	< 0.01	1	1
positive regulation of chronic inflammatory response (GO:0002678)	4	0	0.01	-	< 0.01	1	1
negative regulation of chronic inflammatory response (GO:0002677)	4	0	0.01	-	< 0.01	1	1
heat acclimation (GO:0010286)	5	0	0.01	-	< 0.01	1	1
regulation of chronic inflammatory response (GO:0002676)	9	0	0.03	-	< 0.01	1	1
positive regulation of acute inflammatory response (GO:0002675)	30	0	0.09	-	< 0.01	1	1
negative regulation of acute inflammatory response (GO:0002674)	12	0	0.03	-	< 0.01	1	1
regulation of acute inflammatory response (GO:0002673)	45	0	0.13	-	< 0.01	1	1
carbohydrate transmembrane transport (GO:0034219)	39	0	0.11	-	< 0.01	1	1
protein hexamerization (GO:0034214)	13	0	0.04	-	< 0.01	1	1
quinolinate catabolic process (GO:0034213)	2	0	0.01	-	< 0.01	1	1
positive regulation of T cell anergy (GO:0002669)	2	0	0.01	-	< 0.01	1	1
regulation of T cell anergy (GO:0002667)	5	0	0.01	-	< 0.01	1	1
positive regulation of T cell tolerance induction (GO:0002666)	6	0	0.02	-	< 0.01	1	1
regulation of T cell tolerance induction (GO:0002664)	10	0	0.03	-	< 0.01	1	1
detoxification of copper ion (GO:0010273)	16	0	0.05	-	< 0.01	1	1
positive regulation of B cell tolerance induction (GO:0002663)	2	0	0.01	-	< 0.01	1	1
response to silver ion (GO:0010272)	1	0	0	-	< 0.01	1	1
regulation of B cell tolerance induction (GO:0002661)	2	0	0.01	-	< 0.01	1	1
positive regulation of peripheral tolerance induction (GO:0002660)	2	0	0.01	-	< 0.01	1	1
amyloid-beta formation (GO:0034205)	8	0	0.02	-	< 0.01	1	1
lipid translocation (GO:0034204)	45	0	0.13	-	< 0.01	1	1
glycolipid translocation (GO:0034203)	2	0	0.01	-	< 0.01	1	1
response to oleic acid (GO:0034201)	6	0	0.02	-	< 0.01	1	1
response to selenium ion (GO:0010269)	11	0	0.03	-	< 0.01	1	1
regulation of peripheral tolerance induction (GO:0002658)	2	0	0.01	-	< 0.01	1	1
response to vitamin B1 (GO:0010266)	3	0	0.01	-	< 0.01	1	1
positive regulation of tolerance induction dependent upon immune response (GO:0002654)	2	0	0.01	-	< 0.01	1	1
regulation of tolerance induction dependent upon immune response (GO:0002652)	3	0	0.01	-	< 0.01	1	1
positive regulation of tolerance induction to self antigen (GO:0002651)	1	0	0	-	< 0.01	1	1
animal organ senescence (GO:0010260)	3	0	0.01	-	< 0.01	1	1
positive regulation of chromatin assembly or disassembly (GO:0045799)	3	0	0.01	-	< 0.01	1	1
negative regulation of intestinal cholesterol absorption (GO:0045796)	2	0	0.01	-	< 0.01	1	1
positive regulation of cell volume (GO:0045795)	1	0	0	-	< 0.01	1	1
negative regulation of cell volume (GO:0045794)	5	0	0.01	-	< 0.01	1	1
positive regulation of cell size (GO:0045793)	12	0	0.03	-	< 0.01	1	1
negative regulation of cell size (GO:0045792)	10	0	0.03	-	< 0.01	1	1
multicellular organism aging (GO:0010259)	36	0	0.1	-	< 0.01	1	1
regulation of tolerance induction to self antigen (GO:0002649)	1	0	0	-	< 0.01	1	1
positive regulation of central tolerance induction (GO:0002648)	1	0	0	-	< 0.01	1	1
NADH dehydrogenase complex assembly (GO:0010257)	66	0	0.19	-	< 0.01	1	1
endomembrane system organization (GO:0010256)	426	0	1.22	-	< 0.01	0.636	1
regulation of central tolerance induction (GO:0002646)	1	0	0	-	< 0.01	1	1
glucose mediated signaling pathway (GO:0010255)	3	0	0.01	-	< 0.01	1	1
positive regulation of tolerance induction (GO:0002645)	9	0	0.03	-	< 0.01	1	1
negative regulation of tolerance induction (GO:0002644)	1	0	0	-	< 0.01	1	1
regulation of tolerance induction (GO:0002643)	17	0	0.05	-	< 0.01	1	1
positive regulation of immunoglobulin biosynthetic process (GO:0002642)	1	0	0	-	< 0.01	1	1
regulation of immunoglobulin biosynthetic process (GO:0002640)	1	0	0	-	< 0.01	1	1
negative regulation of cell cycle (GO:0045786)	579	0	1.65	-	< 0.01	0.415	1
positive regulation of cell adhesion (GO:0045785)	408	0	1.17	-	< 0.01	0.633	1
positive regulation of bone resorption (GO:0045780)	19	0	0.05	-	< 0.01	1	1
positive regulation of immunoglobulin production (GO:0002639)	42	0	0.12	-	< 0.01	1	1
establishment or maintenance of transmembrane electrochemical gradient (GO:0010248)	14	0	0.04	-	< 0.01	1	1
negative regulation of immunoglobulin production (GO:0002638)	11	0	0.03	-	< 0.01	1	1
regulation of immunoglobulin production (GO:0002637)	63	0	0.18	-	< 0.01	1	1
positive regulation of germinal center formation (GO:0002636)	3	0	0.01	-	< 0.01	1	1
negative regulation of germinal center formation (GO:0002635)	2	0	0.01	-	< 0.01	1	1
regulation of germinal center formation (GO:0002634)	9	0	0.03	-	< 0.01	1	1
response to organonitrogen compound (GO:0010243)	998	0	2.85	-	< 0.01	0.118	1
negative regulation of bone resorption (GO:0045779)	14	0	0.04	-	< 0.01	1	1
positive regulation of ossification (GO:0045778)	85	0	0.24	-	< 0.01	1	1
positive regulation of blood pressure (GO:0045777)	38	0	0.11	-	< 0.01	1	1
negative regulation of blood pressure (GO:0045776)	48	0	0.14	-	< 0.01	1	1
positive regulation of axon extension (GO:0045773)	44	0	0.13	-	< 0.01	1	1
negative regulation of T cell antigen processing and presentation (GO:0002626)	1	0	0	-	< 0.01	1	1
regulation of T cell antigen processing and presentation (GO:0002625)	2	0	0.01	-	< 0.01	1	1
vascular transport (GO:0010232)	1	0	0	-	< 0.01	1	1
regulation of B cell antigen processing and presentation (GO:0002622)	1	0	0	-	< 0.01	1	1
negative regulation of asymmetric cell division (GO:0045769)	1	0	0	-	< 0.01	1	1
positive regulation of angiogenesis (GO:0045766)	167	0	0.48	-	< 0.01	1	1
regulation of angiogenesis (GO:0045765)	290	0	0.83	-	< 0.01	1	1
positive regulation of cellular amino acid metabolic process (GO:0045764)	3	0	0.01	-	< 0.01	1	1
negative regulation of cellular amino acid metabolic process (GO:0045763)	2	0	0.01	-	< 0.01	1	1
positive regulation of adenylate cyclase activity (GO:0045762)	10	0	0.03	-	< 0.01	1	1
regulation of adenylate cyclase activity (GO:0045761)	30	0	0.09	-	< 0.01	1	1
positive regulation of action potential (GO:0045760)	10	0	0.03	-	< 0.01	1	1
negative regulation of macrophage antigen processing and presentation (GO:0002617)	1	0	0	-	< 0.01	1	1
response to lithium ion (GO:0010226)	22	0	0.06	-	< 0.01	1	1
regulation of macrophage antigen processing and presentation (GO:0002616)	1	0	0	-	< 0.01	1	1
response to UV-C (GO:0010225)	16	0	0.05	-	< 0.01	1	1
response to UV-B (GO:0010224)	17	0	0.05	-	< 0.01	1	1
negative regulation of action potential (GO:0045759)	8	0	0.02	-	< 0.01	1	1
negative regulation of Toll signaling pathway (GO:0045751)	1	0	0	-	< 0.01	1	1
maintenance of DNA methylation (GO:0010216)	6	0	0.02	-	< 0.01	1	1
positive regulation of dendritic cell antigen processing and presentation (GO:0002606)	7	0	0.02	-	< 0.01	1	1
negative regulation of dendritic cell antigen processing and presentation (GO:0002605)	4	0	0.01	-	< 0.01	1	1
regulation of dendritic cell antigen processing and presentation (GO:0002604)	11	0	0.03	-	< 0.01	1	1
response to ionizing radiation (GO:0010212)	146	0	0.42	-	< 0.01	1	1
regulation of hexokinase activity (GO:1903299)	11	0	0.03	-	< 0.01	1	1
negative regulation of hypoxia-induced intrinsic apoptotic signaling pathway (GO:1903298)	5	0	0.01	-	< 0.01	1	1
regulation of hypoxia-induced intrinsic apoptotic signaling pathway (GO:1903297)	5	0	0.01	-	< 0.01	1	1
positive regulation of Notch signaling pathway (GO:0045747)	50	0	0.14	-	< 0.01	1	1
positive regulation of glutamate secretion, neurotransmission (GO:1903296)	3	0	0.01	-	< 0.01	1	1
negative regulation of Notch signaling pathway (GO:0045746)	43	0	0.12	-	< 0.01	1	1
positive regulation of G protein-coupled receptor signaling pathway (GO:0045745)	28	0	0.08	-	< 0.01	1	1
regulation of glutamate secretion, neurotransmission (GO:1903294)	3	0	0.01	-	< 0.01	1	1
negative regulation of G protein-coupled receptor signaling pathway (GO:0045744)	47	0	0.13	-	< 0.01	1	1
positive regulation of fibroblast growth factor receptor signaling pathway (GO:0045743)	8	0	0.02	-	< 0.01	1	1
protein localization to Golgi membrane (GO:1903292)	3	0	0.01	-	< 0.01	1	1
positive regulation of epidermal growth factor receptor signaling pathway (GO:0045742)	31	0	0.09	-	< 0.01	1	1
positive regulation of epidermal growth factor-activated receptor activity (GO:0045741)	10	0	0.03	-	< 0.01	1	1
positive regulation of DNA repair (GO:0045739)	67	0	0.19	-	< 0.01	1	1
positive regulation of potassium ion import across plasma membrane (GO:1903288)	7	0	0.02	-	< 0.01	1	1
negative regulation of DNA repair (GO:0045738)	33	0	0.09	-	< 0.01	1	1
arginine catabolic process to proline (GO:0019493)	1	0	0	-	< 0.01	1	1
positive regulation of cyclin-dependent protein serine/threonine kinase activity (GO:0045737)	32	0	0.09	-	< 0.01	1	1
regulation of potassium ion import (GO:1903286)	8	0	0.02	-	< 0.01	1	1
negative regulation of cyclin-dependent protein serine/threonine kinase activity (GO:0045736)	29	0	0.08	-	< 0.01	1	1
positive regulation of hydrogen peroxide catabolic process (GO:1903285)	2	0	0.01	-	< 0.01	1	1
positive regulation of glutathione peroxidase activity (GO:1903284)	1	0	0	-	< 0.01	1	1
regulation of glutathione peroxidase activity (GO:1903282)	1	0	0	-	< 0.01	1	1
positive regulation of protein catabolic process (GO:0045732)	221	0	0.63	-	< 0.01	1	1
positive regulation of calcium:sodium antiporter activity (GO:1903281)	2	0	0.01	-	< 0.01	1	1
negative regulation of calcium:sodium antiporter activity (GO:1903280)	1	0	0	-	< 0.01	1	1
respiratory burst (GO:0045730)	21	0	0.06	-	< 0.01	1	1
response to glucagon (GO:0033762)	37	0	0.11	-	< 0.01	1	1
cerebral cortex radially oriented cell migration (GO:0021799)	30	0	0.09	-	< 0.01	1	1
forebrain dorsal/ventral pattern formation (GO:0021798)	7	0	0.02	-	< 0.01	1	1
forebrain anterior/posterior pattern specification (GO:0021797)	4	0	0.01	-	< 0.01	1	1
cerebral cortex regionalization (GO:0021796)	7	0	0.02	-	< 0.01	1	1
cerebral cortex cell migration (GO:0021795)	45	0	0.13	-	< 0.01	1	1
thalamus development (GO:0021794)	14	0	0.04	-	< 0.01	1	1
chemorepulsion of branchiomotor axon (GO:0021793)	1	0	0	-	< 0.01	1	1
regulation of calcium:sodium antiporter activity (GO:1903279)	3	0	0.01	-	< 0.01	1	1
positive regulation of sodium ion export across plasma membrane (GO:1903278)	4	0	0.01	-	< 0.01	1	1
respiratory burst after phagocytosis (GO:0045728)	3	0	0.01	-	< 0.01	1	1
beta-alanine biosynthetic process (GO:0019483)	2	0	0.01	-	< 0.01	1	1
regulation of sodium ion export across plasma membrane (GO:1903276)	4	0	0.01	-	< 0.01	1	1
beta-alanine metabolic process (GO:0019482)	4	0	0.01	-	< 0.01	1	1
positive regulation of integrin biosynthetic process (GO:0045726)	3	0	0.01	-	< 0.01	1	1
L-alanine catabolic process, by transamination (GO:0019481)	1	0	0	-	< 0.01	1	1
positive regulation of glycogen biosynthetic process (GO:0045725)	17	0	0.05	-	< 0.01	1	1
positive regulation of cilium assembly (GO:0045724)	25	0	0.07	-	< 0.01	1	1
positive regulation of fatty acid biosynthetic process (GO:0045723)	19	0	0.05	-	< 0.01	1	1
positive regulation of gluconeogenesis (GO:0045722)	13	0	0.04	-	< 0.01	1	1
negative regulation of gluconeogenesis (GO:0045721)	17	0	0.05	-	< 0.01	1	1
negative regulation of integrin biosynthetic process (GO:0045720)	2	0	0.01	-	< 0.01	1	1
branchiomotor neuron axon guidance (GO:0021785)	6	0	0.02	-	< 0.01	1	1
postganglionic parasympathetic fiber development (GO:0021784)	2	0	0.01	-	< 0.01	1	1
preganglionic parasympathetic fiber development (GO:0021783)	17	0	0.05	-	< 0.01	1	1
glial cell development (GO:0021782)	108	0	0.31	-	< 0.01	1	1
D-amino acid catabolic process (GO:0019478)	2	0	0.01	-	< 0.01	1	1
glial cell fate commitment (GO:0021781)	14	0	0.04	-	< 0.01	1	1
L-lysine catabolic process (GO:0019477)	4	0	0.01	-	< 0.01	1	1
glial cell fate specification (GO:0021780)	5	0	0.01	-	< 0.01	1	1
negative regulation of glycogen biosynthetic process (GO:0045719)	7	0	0.02	-	< 0.01	1	1
L-lysine catabolic process to acetyl-CoA (GO:0019474)	4	0	0.01	-	< 0.01	1	1
negative regulation of fatty acid biosynthetic process (GO:0045717)	15	0	0.04	-	< 0.01	1	1
positive regulation of low-density lipoprotein particle receptor biosynthetic process (GO:0045716)	5	0	0.01	-	< 0.01	1	1
positive regulation of tumor necrosis factor-mediated signaling pathway (GO:1903265)	10	0	0.03	-	< 0.01	1	1
4-hydroxyproline metabolic process (GO:0019471)	15	0	0.04	-	< 0.01	1	1
negative regulation of low-density lipoprotein particle receptor biosynthetic process (GO:0045715)	3	0	0.01	-	< 0.01	1	1
4-hydroxyproline catabolic process (GO:0019470)	4	0	0.01	-	< 0.01	1	1
regulation of low-density lipoprotein particle receptor biosynthetic process (GO:0045714)	10	0	0.03	-	< 0.01	1	1
low-density lipoprotein particle receptor biosynthetic process (GO:0045713)	1	0	0	-	< 0.01	1	1
oligodendrocyte cell fate commitment (GO:0021779)	5	0	0.01	-	< 0.01	1	1
oligodendrocyte cell fate specification (GO:0021778)	5	0	0.01	-	< 0.01	1	1
smoothened signaling pathway involved in spinal cord motor neuron cell fate specification (GO:0021776)	3	0	0.01	-	< 0.01	1	1
smoothened signaling pathway involved in ventral spinal cord interneuron specification (GO:0021775)	3	0	0.01	-	< 0.01	1	1
striatal medium spiny neuron differentiation (GO:0021773)	4	0	0.01	-	< 0.01	1	1
olfactory bulb development (GO:0021772)	33	0	0.09	-	< 0.01	1	1
lateral geniculate nucleus development (GO:0021771)	1	0	0	-	< 0.01	1	1
exon-exon junction complex disassembly (GO:1903259)	1	0	0	-	< 0.01	1	1
glycine decarboxylation via glycine cleavage system (GO:0019464)	6	0	0.02	-	< 0.01	1	1
ectoderm and mesoderm interaction (GO:0007499)	1	0	0	-	< 0.01	1	1
mesoderm development (GO:0007498)	126	0	0.36	-	< 0.01	1	1
multi-ciliated epithelial cell differentiation (GO:1903251)	9	0	0.03	-	< 0.01	1	1
posterior midgut development (GO:0007497)	2	0	0.01	-	< 0.01	1	1
visceral mesoderm-endoderm interaction involved in midgut development (GO:0007495)	1	0	0	-	< 0.01	1	1
midgut development (GO:0007494)	13	0	0.04	-	< 0.01	1	1
endodermal cell fate determination (GO:0007493)	2	0	0.01	-	< 0.01	1	1
endoderm development (GO:0007492)	74	0	0.21	-	< 0.01	1	1
orbitofrontal cortex development (GO:0021769)	4	0	0.01	-	< 0.01	1	1
nucleus accumbens development (GO:0021768)	1	0	0	-	< 0.01	1	1
mammillary body development (GO:0021767)	2	0	0.01	-	< 0.01	1	1
hippocampus development (GO:0021766)	84	0	0.24	-	< 0.01	1	1
amygdala development (GO:0021764)	4	0	0.01	-	< 0.01	1	1
substantia nigra development (GO:0021762)	46	0	0.13	-	< 0.01	1	1
limbic system development (GO:0021761)	113	0	0.32	-	< 0.01	1	1
negative regulation of citrulline biosynthetic process (GO:1903249)	1	0	0	-	< 0.01	1	1
regulation of citrulline biosynthetic process (GO:1903248)	1	0	0	-	< 0.01	1	1
L-cysteine catabolic process to taurine (GO:0019452)	1	0	0	-	< 0.01	1	1
positive regulation of cardiac muscle hypertrophy in response to stress (GO:1903244)	2	0	0.01	-	< 0.01	1	1
negative regulation of cardiac muscle hypertrophy in response to stress (GO:1903243)	6	0	0.02	-	< 0.01	1	1
regulation of cardiac muscle hypertrophy in response to stress (GO:1903242)	9	0	0.03	-	< 0.01	1	1
U2-type prespliceosome assembly (GO:1903241)	3	0	0.01	-	< 0.01	1	1
globus pallidus development (GO:0021759)	4	0	0.01	-	< 0.01	1	1
putamen development (GO:0021758)	1	0	0	-	< 0.01	1	1
caudate nucleus development (GO:0021757)	1	0	0	-	< 0.01	1	1
pronephric duct morphogenesis (GO:0039023)	1	0	0	-	< 0.01	1	1
striatum development (GO:0021756)	19	0	0.05	-	< 0.01	1	1
pronephric duct development (GO:0039022)	1	0	0	-	< 0.01	1	1
facial nucleus development (GO:0021754)	1	0	0	-	< 0.01	1	1
pronephric nephron tubule development (GO:0039020)	2	0	0.01	-	< 0.01	1	1
L-cysteine catabolic process to hypotaurine (GO:0019449)	1	0	0	-	< 0.01	1	1
L-cysteine catabolic process (GO:0019448)	4	0	0.01	-	< 0.01	1	1
vestibular nucleus development (GO:0021750)	2	0	0.01	-	< 0.01	1	1
positive regulation of leukocyte tethering or rolling (GO:1903238)	4	0	0.01	-	< 0.01	1	1
negative regulation of leukocyte tethering or rolling (GO:1903237)	4	0	0.01	-	< 0.01	1	1
regulation of leukocyte tethering or rolling (GO:1903236)	8	0	0.02	-	< 0.01	1	1
tryptophan catabolic process to acetyl-CoA (GO:0019442)	2	0	0.01	-	< 0.01	1	1
positive regulation of calcium ion-dependent exocytosis of neurotransmitter (GO:1903235)	1	0	0	-	< 0.01	1	1
tryptophan catabolic process to kynurenine (GO:0019441)	5	0	0.01	-	< 0.01	1	1
regulation of calcium ion-dependent exocytosis of neurotransmitter (GO:1903233)	4	0	0.01	-	< 0.01	1	1
melanosome assembly (GO:1903232)	5	0	0.01	-	< 0.01	1	1
pronephric nephron development (GO:0039019)	3	0	0.01	-	< 0.01	1	1
pattern specification involved in pronephros development (GO:0039017)	2	0	0.01	-	< 0.01	1	1
cochlear nucleus development (GO:0021747)	3	0	0.01	-	< 0.01	1	1
embryonic skeletal joint development (GO:0072498)	14	0	0.04	-	< 0.01	1	1
principal sensory nucleus of trigeminal nerve development (GO:0021740)	2	0	0.01	-	< 0.01	1	1
mesenchymal stem cell differentiation (GO:0072497)	2	0	0.01	-	< 0.01	1	1
triglyceride catabolic process (GO:0019433)	27	0	0.08	-	< 0.01	1	1
triglyceride biosynthetic process (GO:0019432)	20	0	0.06	-	< 0.01	1	1
negative regulation of endodermal cell differentiation (GO:1903225)	3	0	0.01	-	< 0.01	1	1
regulation of endodermal cell differentiation (GO:1903224)	4	0	0.01	-	< 0.01	1	1
removal of superoxide radicals (GO:0019430)	13	0	0.04	-	< 0.01	1	1
positive regulation of oxidative stress-induced neuron death (GO:1903223)	6	0	0.02	-	< 0.01	1	1
regulation of rhodopsin gene expression (GO:0007468)	3	0	0.01	-	< 0.01	1	1
DNA integration (GO:0015074)	19	0	0.05	-	< 0.01	1	1
pronephric nephron tubule morphogenesis (GO:0039008)	1	0	0	-	< 0.01	1	1
pronephric nephron morphogenesis (GO:0039007)	1	0	0	-	< 0.01	1	1
phospholipid efflux (GO:0033700)	12	0	0.03	-	< 0.01	1	1
pronephric field specification (GO:0039003)	2	0	0.01	-	< 0.01	1	1
midbrain-hindbrain boundary maturation (GO:0021732)	1	0	0	-	< 0.01	1	1
allantoin biosynthetic process (GO:0019428)	1	0	0	-	< 0.01	1	1
ammonium transmembrane transport (GO:0072488)	17	0	0.05	-	< 0.01	1	1
acetyl-CoA biosynthetic process from acetate (GO:0019427)	2	0	0.01	-	< 0.01	1	1
trigeminal sensory nucleus development (GO:0021730)	2	0	0.01	-	< 0.01	1	1
negative regulation of protein processing involved in protein targeting to mitochondrion (GO:1903217)	2	0	0.01	-	< 0.01	1	1
regulation of protein processing involved in protein targeting to mitochondrion (GO:1903216)	2	0	0.01	-	< 0.01	1	1
negative regulation of protein targeting to mitochondrion (GO:1903215)	6	0	0.02	-	< 0.01	1	1
regulation of protein targeting to mitochondrion (GO:1903214)	45	0	0.13	-	< 0.01	1	1
positive regulation of the force of heart contraction by chemical signal (GO:0003099)	3	0	0.01	-	< 0.01	1	1
renal water transport (GO:0003097)	6	0	0.02	-	< 0.01	1	1
renal sodium ion transport (GO:0003096)	6	0	0.02	-	< 0.01	1	1
pressure natriuresis (GO:0003095)	3	0	0.01	-	< 0.01	1	1
glomerular filtration (GO:0003094)	11	0	0.03	-	< 0.01	1	1
regulation of glomerular filtration (GO:0003093)	11	0	0.03	-	< 0.01	1	1
renal water homeostasis (GO:0003091)	37	0	0.11	-	< 0.01	1	1
medullary reticular formation development (GO:0021723)	1	0	0	-	< 0.01	1	1
superior olivary nucleus maturation (GO:0021722)	2	0	0.01	-	< 0.01	1	1
sulfide oxidation (GO:0019418)	6	0	0.02	-	< 0.01	1	1
sulfur oxidation (GO:0019417)	2	0	0.01	-	< 0.01	1	1
positive regulation of oxidative stress-induced cell death (GO:1903209)	17	0	0.05	-	< 0.01	1	1
negative regulation of hydrogen peroxide-induced neuron death (GO:1903208)	6	0	0.02	-	< 0.01	1	1
regulation of hydrogen peroxide-induced neuron death (GO:1903207)	6	0	0.02	-	< 0.01	1	1
acetate biosynthetic process (GO:0019413)	2	0	0.01	-	< 0.01	1	1
negative regulation of hydrogen peroxide-induced cell death (GO:1903206)	17	0	0.05	-	< 0.01	1	1
regulation of hydrogen peroxide-induced cell death (GO:1903205)	23	0	0.07	-	< 0.01	1	1
negative regulation of oxidative stress-induced neuron death (GO:1903204)	20	0	0.06	-	< 0.01	1	1
regulation of oxidative stress-induced neuron death (GO:1903203)	27	0	0.08	-	< 0.01	1	1
negative regulation of oxidative stress-induced cell death (GO:1903202)	45	0	0.13	-	< 0.01	1	1
regulation of oxidative stress-induced cell death (GO:1903201)	65	0	0.19	-	< 0.01	1	1
positive regulation of L-dopa decarboxylase activity (GO:1903200)	1	0	0	-	< 0.01	1	1
hindgut morphogenesis (GO:0007442)	7	0	0.02	-	< 0.01	1	1
foregut morphogenesis (GO:0007440)	10	0	0.03	-	< 0.01	1	1
negative regulation of systemic arterial blood pressure (GO:0003085)	20	0	0.06	-	< 0.01	1	1
positive regulation of systemic arterial blood pressure (GO:0003084)	15	0	0.04	-	< 0.01	1	1
negative regulation of renal output by angiotensin (GO:0003083)	1	0	0	-	< 0.01	1	1
superior olivary nucleus development (GO:0021718)	2	0	0.01	-	< 0.01	1	1
regulation of systemic arterial blood pressure by renin-angiotensin (GO:0003081)	24	0	0.07	-	< 0.01	1	1
positive regulation of behavioral fear response (GO:2000987)	7	0	0.02	-	< 0.01	1	1
dolichol biosynthetic process (GO:0019408)	2	0	0.01	-	< 0.01	1	1
negative regulation of behavioral fear response (GO:2000986)	1	0	0	-	< 0.01	1	1
hexitol catabolic process (GO:0019407)	1	0	0	-	< 0.01	1	1
hexitol biosynthetic process (GO:0019406)	1	0	0	-	< 0.01	1	1
negative regulation of ATP citrate synthase activity (GO:2000984)	1	0	0	-	< 0.01	1	1
alditol catabolic process (GO:0019405)	8	0	0.02	-	< 0.01	1	1
regulation of ATP citrate synthase activity (GO:2000983)	1	0	0	-	< 0.01	1	1
positive regulation of inner ear receptor cell differentiation (GO:2000982)	1	0	0	-	< 0.01	1	1
negative regulation of inner ear receptor cell differentiation (GO:2000981)	4	0	0.01	-	< 0.01	1	1
galactitol metabolic process (GO:0019402)	1	0	0	-	< 0.01	1	1
regulation of inner ear receptor cell differentiation (GO:2000980)	8	0	0.02	-	< 0.01	1	1
alditol biosynthetic process (GO:0019401)	6	0	0.02	-	< 0.01	1	1
alditol metabolic process (GO:0019400)	24	0	0.07	-	< 0.01	1	1
ectodermal digestive tract development (GO:0007439)	2	0	0.01	-	< 0.01	1	1
mesenchymal-epithelial cell signaling involved in lung development (GO:0060496)	1	0	0	-	< 0.01	1	1
salivary gland morphogenesis (GO:0007435)	29	0	0.08	-	< 0.01	1	1
cell-cell signaling involved in lung development (GO:0060495)	1	0	0	-	< 0.01	1	1
lung induction (GO:0060492)	3	0	0.01	-	< 0.01	1	1
salivary gland development (GO:0007431)	32	0	0.09	-	< 0.01	1	1
regulation of cell projection assembly (GO:0060491)	176	0	0.5	-	< 0.01	1	1
lateral sprouting involved in lung morphogenesis (GO:0060490)	2	0	0.01	-	< 0.01	1	1
regulation of systemic arterial blood pressure (GO:0003073)	99	0	0.28	-	< 0.01	1	1
renal control of peripheral vascular resistance involved in regulation of systemic arterial blood pressure (GO:0003072)	5	0	0.01	-	< 0.01	1	1
cerebellar granule cell differentiation (GO:0021707)	8	0	0.02	-	< 0.01	1	1
renal system process involved in regulation of systemic arterial blood pressure (GO:0003071)	24	0	0.07	-	< 0.01	1	1
regulation of systemic arterial blood pressure by neurotransmitter (GO:0003070)	1	0	0	-	< 0.01	1	1
positive regulation of forebrain neuron differentiation (GO:2000979)	1	0	0	-	< 0.01	1	1
locus ceruleus development (GO:0021703)	1	0	0	-	< 0.01	1	1
negative regulation of forebrain neuron differentiation (GO:2000978)	3	0	0.01	-	< 0.01	1	1
cerebellar Purkinje cell differentiation (GO:0021702)	11	0	0.03	-	< 0.01	1	1
regulation of forebrain neuron differentiation (GO:2000977)	5	0	0.01	-	< 0.01	1	1
developmental maturation (GO:0021700)	240	0	0.69	-	< 0.01	1	1
positive regulation of pro-B cell differentiation (GO:2000975)	1	0	0	-	< 0.01	1	1
negative regulation of pro-B cell differentiation (GO:2000974)	3	0	0.01	-	< 0.01	1	1
regulation of pro-B cell differentiation (GO:2000973)	7	0	0.02	-	< 0.01	1	1
negative regulation of detection of glucose (GO:2000971)	1	0	0	-	< 0.01	1	1
regulation of detection of glucose (GO:2000970)	1	0	0	-	< 0.01	1	1
planar dichotomous subdivision of terminal units involved in lung branching morphogenesis (GO:0060489)	2	0	0.01	-	< 0.01	1	1
orthogonal dichotomous subdivision of terminal units involved in lung branching morphogenesis (GO:0060488)	2	0	0.01	-	< 0.01	1	1
lung epithelial cell differentiation (GO:0060487)	20	0	0.06	-	< 0.01	1	1
Clara cell differentiation (GO:0060486)	4	0	0.01	-	< 0.01	1	1
lung-associated mesenchyme development (GO:0060484)	8	0	0.02	-	< 0.01	1	1
sensory organ development (GO:0007423)	552	0	1.58	-	< 0.01	0.411	1
peripheral nervous system development (GO:0007422)	75	0	0.21	-	< 0.01	1	1
lobar bronchus development (GO:0060482)	5	0	0.01	-	< 0.01	1	1
lobar bronchus epithelium development (GO:0060481)	4	0	0.01	-	< 0.01	1	1
acetylcholine-mediated vasodilation involved in regulation of systemic arterial blood pressure (GO:0003069)	1	0	0	-	< 0.01	1	1
lung goblet cell differentiation (GO:0060480)	3	0	0.01	-	< 0.01	1	1
regulation of systemic arterial blood pressure by acetylcholine (GO:0003068)	1	0	0	-	< 0.01	1	1
positive regulation of heart rate by epinephrine (GO:0003065)	1	0	0	-	< 0.01	1	1
regulation of heart rate by hormone (GO:0003064)	3	0	0.01	-	< 0.01	1	1
regulation of heart rate by chemical signal (GO:0003062)	7	0	0.02	-	< 0.01	1	1
positive regulation of AMPA receptor activity (GO:2000969)	8	0	0.02	-	< 0.01	1	1
protein deglutathionylation (GO:0080058)	1	0	0	-	< 0.01	1	1
lung cell differentiation (GO:0060479)	21	0	0.06	-	< 0.01	1	1
ventral midline development (GO:0007418)	4	0	0.01	-	< 0.01	1	1
acrosomal vesicle exocytosis (GO:0060478)	6	0	0.02	-	< 0.01	1	1
synapse assembly (GO:0007416)	97	0	0.28	-	< 0.01	1	1
positive regulation of flagellated sperm motility involved in capacitation (GO:0060474)	3	0	0.01	-	< 0.01	1	1
axonal fasciculation (GO:0007413)	23	0	0.07	-	< 0.01	1	1
axon target recognition (GO:0007412)	3	0	0.01	-	< 0.01	1	1
axon guidance (GO:0007411)	259	0	0.74	-	< 0.01	1	1
positive regulation of cytosolic calcium ion concentration involved in egg activation (GO:0060470)	1	0	0	-	< 0.01	1	1
hormonal regulation of the force of heart contraction (GO:0003058)	1	0	0	-	< 0.01	1	1
regulation of the force of heart contraction by chemical signal (GO:0003057)	6	0	0.02	-	< 0.01	1	1
regulation of vascular smooth muscle contraction (GO:0003056)	8	0	0.02	-	< 0.01	1	1
angiotensin-mediated drinking behavior (GO:0003051)	2	0	0.01	-	< 0.01	1	1
regulation of systemic arterial blood pressure by atrial natriuretic peptide (GO:0003050)	2	0	0.01	-	< 0.01	1	1
signal transduction involved in mitotic G2 DNA damage checkpoint (GO:0072434)	1	0	0	-	< 0.01	1	1
response to G1 DNA damage checkpoint signaling (GO:0072432)	1	0	0	-	< 0.01	1	1
signal transduction involved in mitotic G1 DNA damage checkpoint (GO:0072431)	59	0	0.17	-	< 0.01	1	1
axonogenesis (GO:0007409)	371	0	1.06	-	< 0.01	0.629	1
prevention of polyspermy (GO:0060468)	2	0	0.01	-	< 0.01	1	1
negative regulation of fertilization (GO:0060467)	6	0	0.02	-	< 0.01	1	1
negative regulation of neuroblast proliferation (GO:0007406)	7	0	0.02	-	< 0.01	1	1
heparan sulfate proteoglycan biosynthetic process, enzymatic modification (GO:0015015)	6	0	0.02	-	< 0.01	1	1
activation of meiosis involved in egg activation (GO:0060466)	1	0	0	-	< 0.01	1	1
neuroblast proliferation (GO:0007405)	31	0	0.09	-	< 0.01	1	1
heparan sulfate proteoglycan biosynthetic process, polysaccharide chain biosynthetic process (GO:0015014)	11	0	0.03	-	< 0.01	1	1
pharynx development (GO:0060465)	3	0	0.01	-	< 0.01	1	1
glial cell fate determination (GO:0007403)	1	0	0	-	< 0.01	1	1
heparan sulfate proteoglycan biosynthetic process (GO:0015012)	29	0	0.08	-	< 0.01	1	1
lung lobe morphogenesis (GO:0060463)	7	0	0.02	-	< 0.01	1	1
ganglion mother cell fate determination (GO:0007402)	2	0	0.01	-	< 0.01	1	1
lung lobe development (GO:0060462)	7	0	0.02	-	< 0.01	1	1
right lung morphogenesis (GO:0060461)	1	0	0	-	< 0.01	1	1
neuroblast fate determination (GO:0007400)	1	0	0	-	< 0.01	1	1
left lung morphogenesis (GO:0060460)	1	0	0	-	< 0.01	1	1
regulation of systemic arterial blood pressure mediated by a chemical signal (GO:0003044)	47	0	0.13	-	< 0.01	1	1
phenol-containing compound biosynthetic process (GO:0046189)	34	0	0.1	-	< 0.01	1	1
aldehyde catabolic process (GO:0046185)	13	0	0.04	-	< 0.01	1	1
response to intra-S DNA damage checkpoint signaling (GO:0072429)	4	0	0.01	-	< 0.01	1	1
aldehyde biosynthetic process (GO:0046184)	9	0	0.03	-	< 0.01	1	1
signal transduction involved in intra-S DNA damage checkpoint (GO:0072428)	1	0	0	-	< 0.01	1	1
signal transduction involved in G2 DNA damage checkpoint (GO:0072425)	12	0	0.03	-	< 0.01	1	1
response to nitrite (GO:0080033)	1	0	0	-	< 0.01	1	1
response to DNA damage checkpoint signaling (GO:0072423)	7	0	0.02	-	< 0.01	1	1
signal transduction involved in DNA damage checkpoint (GO:0072422)	73	0	0.21	-	< 0.01	1	1
detection of DNA damage stimulus involved in DNA damage checkpoint (GO:0072421)	1	0	0	-	< 0.01	1	1
left lung development (GO:0060459)	2	0	0.01	-	< 0.01	1	1
right lung development (GO:0060458)	2	0	0.01	-	< 0.01	1	1
negative regulation of digestive system process (GO:0060457)	19	0	0.05	-	< 0.01	1	1
positive regulation of digestive system process (GO:0060456)	10	0	0.03	-	< 0.01	1	1
somatic sex determination (GO:0018993)	2	0	0.01	-	< 0.01	1	1
negative regulation of gastric acid secretion (GO:0060455)	7	0	0.02	-	< 0.01	1	1
germ-line sex determination (GO:0018992)	2	0	0.01	-	< 0.01	1	1
positive regulation of gastric acid secretion (GO:0060454)	2	0	0.01	-	< 0.01	1	1
regulation of gastric acid secretion (GO:0060453)	12	0	0.03	-	< 0.01	1	1
positive regulation of cardiac muscle contraction (GO:0060452)	13	0	0.04	-	< 0.01	1	1
positive regulation of hindgut contraction (GO:0060450)	1	0	0	-	< 0.01	1	1
detection of oxygen (GO:0003032)	4	0	0.01	-	< 0.01	1	1
D-gluconate catabolic process (GO:0046177)	2	0	0.01	-	< 0.01	1	1
aldonic acid catabolic process (GO:0046176)	2	0	0.01	-	< 0.01	1	1
polyol catabolic process (GO:0046174)	25	0	0.07	-	< 0.01	1	1
polyol biosynthetic process (GO:0046173)	60	0	0.17	-	< 0.01	1	1
response to mitotic cell cycle checkpoint signaling (GO:0072414)	1	0	0	-	< 0.01	1	1
signal transduction involved in mitotic cell cycle checkpoint (GO:0072413)	59	0	0.17	-	< 0.01	1	1
bud elongation involved in lung branching (GO:0060449)	7	0	0.02	-	< 0.01	1	1
dichotomous subdivision of terminal units involved in lung branching (GO:0060448)	3	0	0.01	-	< 0.01	1	1
bud outgrowth involved in lung branching (GO:0060447)	3	0	0.01	-	< 0.01	1	1
branching involved in salivary gland morphogenesis (GO:0060445)	17	0	0.05	-	< 0.01	1	1
branching involved in mammary gland duct morphogenesis (GO:0060444)	23	0	0.07	-	< 0.01	1	1
mitochondrial large ribosomal subunit assembly (GO:1902775)	3	0	0.01	-	< 0.01	1	1
mammary gland morphogenesis (GO:0060443)	44	0	0.13	-	< 0.01	1	1
late endosome to lysosome transport (GO:1902774)	4	0	0.01	-	< 0.01	1	1
branching involved in prostate gland morphogenesis (GO:0060442)	10	0	0.03	-	< 0.01	1	1
epithelial tube branching involved in lung morphogenesis (GO:0060441)	26	0	0.07	-	< 0.01	1	1
detection of hypoxic conditions in blood by carotid body chemoreceptor signaling (GO:0003029)	1	0	0	-	< 0.01	1	1
trachea formation (GO:0060440)	6	0	0.02	-	< 0.01	1	1
positive regulation of choline O-acetyltransferase activity (GO:1902771)	1	0	0	-	< 0.01	1	1
regulation of systemic arterial blood pressure by carotid body chemoreceptor signaling (GO:0003027)	1	0	0	-	< 0.01	1	1
regulation of systemic arterial blood pressure by aortic arch baroreceptor feedback (GO:0003026)	1	0	0	-	< 0.01	1	1
regulation of systemic arterial blood pressure by baroreceptor feedback (GO:0003025)	3	0	0.01	-	< 0.01	1	1
glycerol-3-phosphate catabolic process (GO:0046168)	3	0	0.01	-	< 0.01	1	1
glycerol-3-phosphate biosynthetic process (GO:0046167)	4	0	0.01	-	< 0.01	1	1
glyceraldehyde-3-phosphate biosynthetic process (GO:0046166)	2	0	0.01	-	< 0.01	1	1
alcohol biosynthetic process (GO:0046165)	113	0	0.32	-	< 0.01	1	1
alcohol catabolic process (GO:0046164)	55	0	0.16	-	< 0.01	1	1
heme a metabolic process (GO:0046160)	2	0	0.01	-	< 0.01	1	1
activation of protein kinase A activity (GO:0034199)	18	0	0.05	-	< 0.01	1	1
response to DNA integrity checkpoint signaling (GO:0072402)	7	0	0.02	-	< 0.01	1	1
trichloroethylene metabolic process (GO:0018979)	1	0	0	-	< 0.01	1	1
triglyceride transport (GO:0034197)	5	0	0.01	-	< 0.01	1	1
signal transduction involved in DNA integrity checkpoint (GO:0072401)	73	0	0.21	-	< 0.01	1	1
acylglycerol transport (GO:0034196)	5	0	0.01	-	< 0.01	1	1
trachea morphogenesis (GO:0060439)	11	0	0.03	-	< 0.01	1	1
trachea development (GO:0060438)	19	0	0.05	-	< 0.01	1	1
regulation of choline O-acetyltransferase activity (GO:1902769)	1	0	0	-	< 0.01	1	1
lung growth (GO:0060437)	6	0	0.02	-	< 0.01	1	1
bronchiole morphogenesis (GO:0060436)	1	0	0	-	< 0.01	1	1
isoprenoid biosynthetic process via mevalonate (GO:1902767)	2	0	0.01	-	< 0.01	1	1
bronchiole development (GO:0060435)	3	0	0.01	-	< 0.01	1	1
skeletal muscle satellite cell migration (GO:1902766)	2	0	0.01	-	< 0.01	1	1
bronchus morphogenesis (GO:0060434)	2	0	0.01	-	< 0.01	1	1
bronchus development (GO:0060433)	10	0	0.03	-	< 0.01	1	1
lung pattern specification process (GO:0060432)	1	0	0	-	< 0.01	1	1
primary lung bud formation (GO:0060431)	1	0	0	-	< 0.01	1	1
lung saccule development (GO:0060430)	9	0	0.03	-	< 0.01	1	1
vascular process in circulatory system (GO:0003018)	171	0	0.49	-	< 0.01	1	1
lymph circulation (GO:0003017)	1	0	0	-	< 0.01	1	1
respiratory system process (GO:0003016)	13	0	0.04	-	< 0.01	1	1
heart process (GO:0003015)	100	0	0.29	-	< 0.01	1	1
renal system process (GO:0003014)	112	0	0.32	-	< 0.01	1	1
circulatory system process (GO:0003013)	401	0	1.15	-	< 0.01	0.632	1
muscle system process (GO:0003012)	296	0	0.85	-	< 0.01	1	1
involuntary skeletal muscle contraction (GO:0003011)	3	0	0.01	-	< 0.01	1	1
voluntary skeletal muscle contraction (GO:0003010)	3	0	0.01	-	< 0.01	1	1
mRNA methylation (GO:0080009)	15	0	0.04	-	< 0.01	1	1
positive regulation of sterol import (GO:2000911)	1	0	0	-	< 0.01	1	1
negative regulation of sterol import (GO:2000910)	2	0	0.01	-	< 0.01	1	1
thiocyanate metabolic process (GO:0018969)	1	0	0	-	< 0.01	1	1
positive regulation of maintenance of mitotic sister chromatid cohesion (GO:0034184)	5	0	0.01	-	< 0.01	1	1
lung epithelium development (GO:0060428)	30	0	0.09	-	< 0.01	1	1
negative regulation of maintenance of mitotic sister chromatid cohesion (GO:0034183)	3	0	0.01	-	< 0.01	1	1
lung connective tissue development (GO:0060427)	1	0	0	-	< 0.01	1	1
propylene metabolic process (GO:0018964)	1	0	0	-	< 0.01	1	1
regulation of maintenance of mitotic sister chromatid cohesion (GO:0034182)	8	0	0.02	-	< 0.01	1	1
lung vasculature development (GO:0060426)	6	0	0.02	-	< 0.01	1	1
phthalate metabolic process (GO:0018963)	2	0	0.01	-	< 0.01	1	1
lung morphogenesis (GO:0060425)	44	0	0.13	-	< 0.01	1	1
4-nitrophenol metabolic process (GO:0018960)	1	0	0	-	< 0.01	1	1
nuclear pore organization (GO:0006999)	14	0	0.04	-	< 0.01	1	1
positive regulation of heart growth (GO:0060421)	38	0	0.11	-	< 0.01	1	1
skeletal muscle contraction (GO:0003009)	30	0	0.09	-	< 0.01	1	1
nuclear envelope organization (GO:0006998)	54	0	0.15	-	< 0.01	1	1
regulation of heart growth (GO:0060420)	66	0	0.19	-	< 0.01	1	1
positive regulation of cell cycle G2/M phase transition (GO:1902751)	30	0	0.09	-	< 0.01	1	1
negative regulation of cell cycle G2/M phase transition (GO:1902750)	101	0	0.29	-	< 0.01	1	1
heart morphogenesis (GO:0003007)	250	0	0.71	-	< 0.01	1	1
cellular response to nitrogen starvation (GO:0006995)	13	0	0.04	-	< 0.01	1	1
regionalization (GO:0003002)	334	0	0.95	-	< 0.01	1	1
response to sterol depletion (GO:0006991)	10	0	0.03	-	< 0.01	1	1
positive regulation of transcription from RNA polymerase II promoter involved in unfolded protein response (GO:0006990)	3	0	0.01	-	< 0.01	1	1
pigment catabolic process (GO:0046149)	7	0	0.02	-	< 0.01	1	1
pigment biosynthetic process (GO:0046148)	49	0	0.14	-	< 0.01	1	1
regulation of sterol import (GO:2000909)	4	0	0.01	-	< 0.01	1	1
tetrahydrobiopterin metabolic process (GO:0046146)	7	0	0.02	-	< 0.01	1	1
D-alanine family amino acid metabolic process (GO:0046144)	1	0	0	-	< 0.01	1	1
phenol-containing compound metabolic process (GO:0018958)	83	0	0.24	-	< 0.01	1	1
heart growth (GO:0060419)	28	0	0.08	-	< 0.01	1	1
regulation of cell cycle G2/M phase transition (GO:1902749)	211	0	0.6	-	< 0.01	1	1
positive regulation of lens fiber cell differentiation (GO:1902748)	1	0	0	-	< 0.01	1	1
response to growth hormone (GO:0060416)	35	0	0.1	-	< 0.01	1	1
negative regulation of lens fiber cell differentiation (GO:1902747)	1	0	0	-	< 0.01	1	1
muscle tissue morphogenesis (GO:0060415)	79	0	0.23	-	< 0.01	1	1
regulation of lens fiber cell differentiation (GO:1902746)	4	0	0.01	-	< 0.01	1	1
imidazole-containing compound catabolic process (GO:0052805)	8	0	0.02	-	< 0.01	1	1
aorta smooth muscle tissue morphogenesis (GO:0060414)	3	0	0.01	-	< 0.01	1	1
positive regulation of lamellipodium organization (GO:1902745)	28	0	0.08	-	< 0.01	1	1
atrial septum morphogenesis (GO:0060413)	16	0	0.05	-	< 0.01	1	1
negative regulation of lamellipodium organization (GO:1902744)	5	0	0.01	-	< 0.01	1	1
imidazole-containing compound metabolic process (GO:0052803)	12	0	0.03	-	< 0.01	1	1
ventricular septum morphogenesis (GO:0060412)	41	0	0.12	-	< 0.01	1	1
regulation of lamellipodium organization (GO:1902743)	42	0	0.12	-	< 0.01	1	1
cardiac septum morphogenesis (GO:0060411)	73	0	0.21	-	< 0.01	1	1
apoptotic process involved in development (GO:1902742)	27	0	0.08	-	< 0.01	1	1
positive regulation of interferon-alpha secretion (GO:1902741)	11	0	0.03	-	< 0.01	1	1
ER overload response (GO:0006983)	12	0	0.03	-	< 0.01	1	1
response to lipid hydroperoxide (GO:0006982)	3	0	0.01	-	< 0.01	1	1
negative regulation of vitamin metabolic process (GO:0046137)	6	0	0.02	-	< 0.01	1	1
positive regulation of vitamin metabolic process (GO:0046136)	4	0	0.01	-	< 0.01	1	1
pyrimidine nucleoside catabolic process (GO:0046135)	23	0	0.07	-	< 0.01	1	1
pyrimidine nucleoside biosynthetic process (GO:0046134)	16	0	0.05	-	< 0.01	1	1
pyrimidine ribonucleoside catabolic process (GO:0046133)	13	0	0.04	-	< 0.01	1	1
pyrimidine ribonucleoside metabolic process (GO:0046131)	14	0	0.04	-	< 0.01	1	1
purine ribonucleoside catabolic process (GO:0046130)	9	0	0.03	-	< 0.01	1	1
toll-like receptor 10 signaling pathway (GO:0034166)	1	0	0	-	< 0.01	1	1
positive regulation of toll-like receptor 9 signaling pathway (GO:0034165)	4	0	0.01	-	< 0.01	1	1
negative regulation of toll-like receptor 9 signaling pathway (GO:0034164)	4	0	0.01	-	< 0.01	1	1
regulation of acetylcholine metabolic process (GO:0060408)	1	0	0	-	< 0.01	1	1
regulation of interferon-alpha secretion (GO:1902739)	11	0	0.03	-	< 0.01	1	1
regulation of toll-like receptor 9 signaling pathway (GO:0034163)	10	0	0.03	-	< 0.01	1	1
negative regulation of penile erection (GO:0060407)	1	0	0	-	< 0.01	1	1
toll-like receptor 9 signaling pathway (GO:0034162)	17	0	0.05	-	< 0.01	1	1
positive regulation of penile erection (GO:0060406)	5	0	0.01	-	< 0.01	1	1
regulation of penile erection (GO:0060405)	7	0	0.02	-	< 0.01	1	1
axonemal microtubule depolymerization (GO:0060404)	1	0	0	-	< 0.01	1	1
calcium ion transport into cytosol (GO:0060402)	74	0	0.21	-	< 0.01	1	1
cytosolic calcium ion transport (GO:0060401)	89	0	0.25	-	< 0.01	1	1
positive regulation of chondrocyte proliferation (GO:1902732)	4	0	0.01	-	< 0.01	1	1
DNA damage response, signal transduction by p53 class mediator resulting in transcription of p21 class mediator (GO:0006978)	15	0	0.04	-	< 0.01	1	1
negative regulation of growth hormone receptor signaling pathway (GO:0060400)	2	0	0.01	-	< 0.01	1	1
negative regulation of chondrocyte proliferation (GO:1902731)	3	0	0.01	-	< 0.01	1	1
DNA damage response, signal transduction by p53 class mediator resulting in cell cycle arrest (GO:0006977)	58	0	0.17	-	< 0.01	1	1
positive regulation of proteoglycan biosynthetic process (GO:1902730)	3	0	0.01	-	< 0.01	1	1
DNA damage induced protein phosphorylation (GO:0006975)	8	0	0.02	-	< 0.01	1	1
hyperosmotic response (GO:0006972)	25	0	0.07	-	< 0.01	1	1
hypotonic response (GO:0006971)	11	0	0.03	-	< 0.01	1	1
purine ribonucleoside biosynthetic process (GO:0046129)	23	0	0.07	-	< 0.01	1	1
purine ribonucleoside metabolic process (GO:0046128)	62	0	0.18	-	< 0.01	1	1
pyrimidine deoxyribonucleoside catabolic process (GO:0046127)	1	0	0	-	< 0.01	1	1
pyrimidine deoxyribonucleoside biosynthetic process (GO:0046126)	2	0	0.01	-	< 0.01	1	1
pyrimidine deoxyribonucleoside metabolic process (GO:0046125)	5	0	0.01	-	< 0.01	1	1
purine deoxyribonucleoside catabolic process (GO:0046124)	1	0	0	-	< 0.01	1	1
purine deoxyribonucleoside metabolic process (GO:0046122)	2	0	0.01	-	< 0.01	1	1
deoxyribonucleoside catabolic process (GO:0046121)	3	0	0.01	-	< 0.01	1	1
deoxyribonucleoside biosynthetic process (GO:0046120)	2	0	0.01	-	< 0.01	1	1
toll-like receptor 8 signaling pathway (GO:0034158)	1	0	0	-	< 0.01	1	1
positive regulation of toll-like receptor 7 signaling pathway (GO:0034157)	3	0	0.01	-	< 0.01	1	1
negative regulation of toll-like receptor 7 signaling pathway (GO:0034156)	1	0	0	-	< 0.01	1	1
regulation of toll-like receptor 7 signaling pathway (GO:0034155)	4	0	0.01	-	< 0.01	1	1
toll-like receptor 7 signaling pathway (GO:0034154)	4	0	0.01	-	< 0.01	1	1
positive regulation of growth factor dependent skeletal muscle satellite cell proliferation (GO:1902728)	2	0	0.01	-	< 0.01	1	1
toll-like receptor 6 signaling pathway (GO:0034150)	1	0	0	-	< 0.01	1	1
negative regulation of satellite cell differentiation (GO:1902725)	4	0	0.01	-	< 0.01	1	1
naphthalene metabolic process (GO:0018931)	2	0	0.01	-	< 0.01	1	1
positive regulation of skeletal muscle satellite cell proliferation (GO:1902724)	2	0	0.01	-	< 0.01	1	1
negative regulation of skeletal muscle satellite cell proliferation (GO:1902723)	4	0	0.01	-	< 0.01	1	1
positive regulation of prolactin secretion (GO:1902722)	3	0	0.01	-	< 0.01	1	1
cellular defense response (GO:0006968)	53	0	0.15	-	< 0.01	1	1
negative regulation of prolactin secretion (GO:1902721)	1	0	0	-	< 0.01	1	1
nucleobase catabolic process (GO:0046113)	6	0	0.02	-	< 0.01	1	1
nucleobase biosynthetic process (GO:0046112)	19	0	0.05	-	< 0.01	1	1
xanthine biosynthetic process (GO:0046111)	1	0	0	-	< 0.01	1	1
xanthine metabolic process (GO:0046110)	3	0	0.01	-	< 0.01	1	1
negative regulation of toll-like receptor 5 signaling pathway (GO:0034148)	1	0	0	-	< 0.01	1	1
regulation of toll-like receptor 5 signaling pathway (GO:0034147)	1	0	0	-	< 0.01	1	1
toll-like receptor 5 signaling pathway (GO:0034146)	1	0	0	-	< 0.01	1	1
positive regulation of toll-like receptor 4 signaling pathway (GO:0034145)	9	0	0.03	-	< 0.01	1	1
negative regulation of toll-like receptor 4 signaling pathway (GO:0034144)	10	0	0.03	-	< 0.01	1	1
regulation of toll-like receptor 4 signaling pathway (GO:0034143)	20	0	0.06	-	< 0.01	1	1
multivesicular body sorting pathway (GO:0071985)	33	0	0.09	-	< 0.01	1	1
toll-like receptor 4 signaling pathway (GO:0034142)	18	0	0.05	-	< 0.01	1	1
positive regulation of toll-like receptor 3 signaling pathway (GO:0034141)	7	0	0.02	-	< 0.01	1	1
negative regulation of toll-like receptor 3 signaling pathway (GO:0034140)	3	0	0.01	-	< 0.01	1	1
positive regulation of interferon-gamma secretion (GO:1902715)	9	0	0.03	-	< 0.01	1	1
negative regulation of interferon-gamma secretion (GO:1902714)	3	0	0.01	-	< 0.01	1	1
regulation of interferon-gamma secretion (GO:1902713)	12	0	0.03	-	< 0.01	1	1
humoral immune response (GO:0006959)	344	0	0.98	-	< 0.01	1	1
complement activation, classical pathway (GO:0006958)	161	0	0.46	-	< 0.01	1	1
complement activation, alternative pathway (GO:0006957)	13	0	0.04	-	< 0.01	1	1
complement activation (GO:0006956)	178	0	0.51	-	< 0.01	1	1
inflammatory response (GO:0006954)	495	0	1.41	-	< 0.01	0.407	1
acute-phase response (GO:0006953)	41	0	0.12	-	< 0.01	1	1
defense response (GO:0006952)	1331	0	3.8	-	< 0.01	0.0323	1
uridine metabolic process (GO:0046108)	2	0	0.01	-	< 0.01	1	1
thymidine biosynthetic process (GO:0046105)	2	0	0.01	-	< 0.01	1	1
thymidine metabolic process (GO:0046104)	5	0	0.01	-	< 0.01	1	1
inosine biosynthetic process (GO:0046103)	3	0	0.01	-	< 0.01	1	1
inosine metabolic process (GO:0046102)	4	0	0.01	-	< 0.01	1	1
hypoxanthine biosynthetic process (GO:0046101)	3	0	0.01	-	< 0.01	1	1
negative regulation of antigen processing and presentation of peptide antigen via MHC class I (GO:0002590)	2	0	0.01	-	< 0.01	1	1
hypoxanthine metabolic process (GO:0046100)	3	0	0.01	-	< 0.01	1	1
regulation of toll-like receptor 3 signaling pathway (GO:0034139)	9	0	0.03	-	< 0.01	1	1
toll-like receptor 3 signaling pathway (GO:0034138)	10	0	0.03	-	< 0.01	1	1
positive regulation of toll-like receptor 2 signaling pathway (GO:0034137)	6	0	0.02	-	< 0.01	1	1
negative regulation of toll-like receptor 2 signaling pathway (GO:0034136)	5	0	0.01	-	< 0.01	1	1
fluorene metabolic process (GO:0018917)	1	0	0	-	< 0.01	1	1
regulation of toll-like receptor 2 signaling pathway (GO:0034135)	10	0	0.03	-	< 0.01	1	1
nitrobenzene metabolic process (GO:0018916)	4	0	0.01	-	< 0.01	1	1
toll-like receptor 2 signaling pathway (GO:0034134)	5	0	0.01	-	< 0.01	1	1
cell gliding (GO:0071976)	1	0	0	-	< 0.01	1	1
toll-like receptor 1 signaling pathway (GO:0034130)	1	0	0	-	< 0.01	1	1
extracellular exosome assembly (GO:0071971)	1	0	0	-	< 0.01	1	1
benzene metabolic process (GO:0018910)	1	0	0	-	< 0.01	1	1
syncytium formation (GO:0006949)	32	0	0.09	-	< 0.01	1	1
induction by virus of host cell-cell fusion (GO:0006948)	1	0	0	-	< 0.01	1	1
regulation of striated muscle contraction (GO:0006942)	93	0	0.27	-	< 0.01	1	1
striated muscle contraction (GO:0006941)	108	0	0.31	-	< 0.01	1	1
regulation of antigen processing and presentation of peptide antigen via MHC class I (GO:0002589)	2	0	0.01	-	< 0.01	1	1
regulation of smooth muscle contraction (GO:0006940)	60	0	0.17	-	< 0.01	1	1
positive regulation of antigen processing and presentation of peptide antigen via MHC class II (GO:0002588)	2	0	0.01	-	< 0.01	1	1
negative regulation of antigen processing and presentation of peptide antigen via MHC class II (GO:0002587)	2	0	0.01	-	< 0.01	1	1
regulation of antigen processing and presentation of peptide antigen via MHC class II (GO:0002586)	4	0	0.01	-	< 0.01	1	1
positive regulation of antigen processing and presentation of peptide antigen (GO:0002585)	2	0	0.01	-	< 0.01	1	1
negative regulation of antigen processing and presentation of peptide antigen (GO:0002584)	4	0	0.01	-	< 0.01	1	1
response to ozone (GO:0010193)	4	0	0.01	-	< 0.01	1	1
regulation of antigen processing and presentation of peptide antigen (GO:0002583)	6	0	0.02	-	< 0.01	1	1
positive regulation of antigen processing and presentation of peptide or polysaccharide antigen via MHC class II (GO:0002582)	2	0	0.01	-	< 0.01	1	1
negative regulation of antigen processing and presentation of peptide or polysaccharide antigen via MHC class II (GO:0002581)	3	0	0.01	-	< 0.01	1	1
regulation of antigen processing and presentation of peptide or polysaccharide antigen via MHC class II (GO:0002580)	5	0	0.01	-	< 0.01	1	1
negative regulation of MyD88-independent toll-like receptor signaling pathway (GO:0034128)	7	0	0.02	-	< 0.01	1	1
regulation of MyD88-independent toll-like receptor signaling pathway (GO:0034127)	8	0	0.02	-	< 0.01	1	1
negative regulation of MyD88-dependent toll-like receptor signaling pathway (GO:0034125)	2	0	0.01	-	< 0.01	1	1
regulation of MyD88-dependent toll-like receptor signaling pathway (GO:0034124)	4	0	0.01	-	< 0.01	1	1
fungal-type cell wall polysaccharide metabolic process (GO:0071966)	1	0	0	-	< 0.01	1	1
positive regulation of toll-like receptor signaling pathway (GO:0034123)	23	0	0.07	-	< 0.01	1	1
ether metabolic process (GO:0018904)	17	0	0.05	-	< 0.01	1	1
negative regulation of toll-like receptor signaling pathway (GO:0034122)	39	0	0.11	-	< 0.01	1	1
regulation of toll-like receptor signaling pathway (GO:0034121)	67	0	0.19	-	< 0.01	1	1
establishment or maintenance of cell polarity regulating cell shape (GO:0071963)	2	0	0.01	-	< 0.01	1	1
positive regulation of erythrocyte aggregation (GO:0034120)	1	0	0	-	< 0.01	1	1
mitotic sister chromatid cohesion, centromeric (GO:0071962)	3	0	0.01	-	< 0.01	1	1
smooth muscle contraction (GO:0006939)	52	0	0.15	-	< 0.01	1	1
regulation of muscle contraction (GO:0006937)	162	0	0.46	-	< 0.01	1	1
muscle contraction (GO:0006936)	248	0	0.71	-	< 0.01	1	1
chemotaxis (GO:0006935)	546	0	1.56	-	< 0.01	0.41	1
negative regulation of cell adhesion involved in substrate-bound cell migration (GO:0006933)	4	0	0.01	-	< 0.01	1	1
substrate-dependent cell migration, cell attachment to substrate (GO:0006931)	3	0	0.01	-	< 0.01	1	1
vitamin E biosynthetic process (GO:0010189)	1	0	0	-	< 0.01	1	1
positive regulation of antigen processing and presentation (GO:0002579)	9	0	0.03	-	< 0.01	1	1
substrate-dependent cell migration, cell extension (GO:0006930)	10	0	0.03	-	< 0.01	1	1
negative regulation of antigen processing and presentation (GO:0002578)	9	0	0.03	-	< 0.01	1	1
regulation of antigen processing and presentation (GO:0002577)	20	0	0.06	-	< 0.01	1	1
platelet degranulation (GO:0002576)	128	0	0.37	-	< 0.01	1	1
basophil chemotaxis (GO:0002575)	1	0	0	-	< 0.01	1	1
myeloid leukocyte differentiation (GO:0002573)	123	0	0.35	-	< 0.01	1	1
sugar mediated signaling pathway (GO:0010182)	3	0	0.01	-	< 0.01	1	1
pro-T cell differentiation (GO:0002572)	1	0	0	-	< 0.01	1	1
regulation of erythrocyte aggregation (GO:0034118)	1	0	0	-	< 0.01	1	1
positive regulation of heterotypic cell-cell adhesion (GO:0034116)	16	0	0.05	-	< 0.01	1	1
negative regulation of heterotypic cell-cell adhesion (GO:0034115)	10	0	0.03	-	< 0.01	1	1
regulation of heterotypic cell-cell adhesion (GO:0034114)	25	0	0.07	-	< 0.01	1	1
heterotypic cell-cell adhesion (GO:0034113)	35	0	0.1	-	< 0.01	1	1
recycling endosome to Golgi transport (GO:0071955)	2	0	0.01	-	< 0.01	1	1
positive regulation of homotypic cell-cell adhesion (GO:0034112)	6	0	0.02	-	< 0.01	1	1
chemokine (C-C motif) ligand 11 production (GO:0071954)	2	0	0.01	-	< 0.01	1	1
negative regulation of homotypic cell-cell adhesion (GO:0034111)	15	0	0.04	-	< 0.01	1	1
regulation of homotypic cell-cell adhesion (GO:0034110)	25	0	0.07	-	< 0.01	1	1
conversion of methionyl-tRNA to N-formyl-methionyl-tRNA (GO:0071951)	1	0	0	-	< 0.01	1	1
substrate-dependent cell migration (GO:0006929)	27	0	0.08	-	< 0.01	1	1
inflammatory cell apoptotic process (GO:0006925)	6	0	0.02	-	< 0.01	1	1
activation-induced cell death of T cells (GO:0006924)	5	0	0.01	-	< 0.01	1	1
somatic diversification of T cell receptor genes (GO:0002568)	5	0	0.01	-	< 0.01	1	1
somatic diversification of immune receptors via somatic mutation (GO:0002566)	19	0	0.05	-	< 0.01	1	1
embryonic body morphogenesis (GO:0010172)	6	0	0.02	-	< 0.01	1	1
somatic diversification of immune receptors via germline recombination within a single locus (GO:0002562)	34	0	0.1	-	< 0.01	1	1
body morphogenesis (GO:0010171)	46	0	0.13	-	< 0.01	1	1
homotypic cell-cell adhesion (GO:0034109)	59	0	0.17	-	< 0.01	1	1
positive regulation of tissue remodeling (GO:0034105)	33	0	0.09	-	< 0.01	1	1
protein deubiquitination involved in ubiquitin-dependent protein catabolic process (GO:0071947)	7	0	0.02	-	< 0.01	1	1
negative regulation of tissue remodeling (GO:0034104)	21	0	0.06	-	< 0.01	1	1
regulation of tissue remodeling (GO:0034103)	76	0	0.22	-	< 0.01	1	1
nitrogen cycle metabolic process (GO:0071941)	14	0	0.04	-	< 0.01	1	1
activation of cysteine-type endopeptidase activity involved in apoptotic process (GO:0006919)	91	0	0.26	-	< 0.01	1	1
autophagy (GO:0006914)	265	0	0.76	-	< 0.01	1	1
phagocytosis, engulfment (GO:0006911)	127	0	0.36	-	< 0.01	1	1
phagocytosis, recognition (GO:0006910)	106	0	0.3	-	< 0.01	1	1
wax metabolic process (GO:0010166)	4	0	0.01	-	< 0.01	1	1
response to X-ray (GO:0010165)	29	0	0.08	-	< 0.01	1	1
response to cesium ion (GO:0010164)	1	0	0	-	< 0.01	1	1
serotonin secretion by platelet (GO:0002554)	3	0	0.01	-	< 0.01	1	1
histamine secretion by mast cell (GO:0002553)	3	0	0.01	-	< 0.01	1	1
mast cell chemotaxis (GO:0002551)	5	0	0.01	-	< 0.01	1	1
formation of animal organ boundary (GO:0010160)	1	0	0	-	< 0.01	1	1
vitamin A import (GO:0071939)	1	0	0	-	< 0.01	1	1
vitamin A transport (GO:0071938)	1	0	0	-	< 0.01	1	1
thiamine transmembrane transport (GO:0071934)	4	0	0.01	-	< 0.01	1	1
replication fork reversal (GO:0071932)	1	0	0	-	< 0.01	1	1
positive regulation of transcription involved in G1/S transition of mitotic cell cycle (GO:0071931)	3	0	0.01	-	< 0.01	1	1
negative regulation of transcription involved in G1/S transition of mitotic cell cycle (GO:0071930)	3	0	0.01	-	< 0.01	1	1
phagocytosis (GO:0006909)	325	0	0.93	-	< 0.01	1	1
pinocytosis (GO:0006907)	11	0	0.03	-	< 0.01	1	1
vesicle fusion (GO:0006906)	73	0	0.21	-	< 0.01	1	1
vesicle docking involved in exocytosis (GO:0006904)	42	0	0.12	-	< 0.01	1	1
vesicle targeting (GO:0006903)	89	0	0.25	-	< 0.01	1	1
vesicle coating (GO:0006901)	67	0	0.19	-	< 0.01	1	1
specification of animal organ position (GO:0010159)	3	0	0.01	-	< 0.01	1	1
vesicle budding from membrane (GO:0006900)	96	0	0.27	-	< 0.01	1	1
monocyte chemotaxis (GO:0002548)	42	0	0.12	-	< 0.01	1	1
response to chlorate (GO:0010157)	2	0	0.01	-	< 0.01	1	1
regulation of proton transport (GO:0010155)	22	0	0.06	-	< 0.01	1	1
chronic inflammatory response (GO:0002544)	12	0	0.03	-	< 0.01	1	1
activation of blood coagulation via clotting cascade (GO:0002543)	2	0	0.01	-	< 0.01	1	1
Factor XII activation (GO:0002542)	2	0	0.01	-	< 0.01	1	1
activation of plasma proteins involved in acute inflammatory response (GO:0002541)	1	0	0	-	< 0.01	1	1
leukotriene production involved in inflammatory response (GO:0002540)	2	0	0.01	-	< 0.01	1	1
positive regulation of glial cell differentiation (GO:0045687)	43	0	0.12	-	< 0.01	1	1
negative regulation of glial cell differentiation (GO:0045686)	25	0	0.07	-	< 0.01	1	1
regulation of glial cell differentiation (GO:0045685)	70	0	0.2	-	< 0.01	1	1
alpha-tubulin acetylation (GO:0071929)	2	0	0.01	-	< 0.01	1	1
positive regulation of epidermis development (GO:0045684)	39	0	0.11	-	< 0.01	1	1
negative regulation of epidermis development (GO:0045683)	19	0	0.05	-	< 0.01	1	1
regulation of epidermis development (GO:0045682)	85	0	0.24	-	< 0.01	1	1
endocannabinoid signaling pathway (GO:0071926)	2	0	0.01	-	< 0.01	1	1
regulation of cohesin loading (GO:0071922)	5	0	0.01	-	< 0.01	1	1
cohesin loading (GO:0071921)	2	0	0.01	-	< 0.01	1	1
arachidonic acid metabolite production involved in inflammatory response (GO:0002538)	2	0	0.01	-	< 0.01	1	1
nitric oxide production involved in inflammatory response (GO:0002537)	2	0	0.01	-	< 0.01	1	1
respiratory burst involved in inflammatory response (GO:0002536)	1	0	0	-	< 0.01	1	1
cytokine production involved in inflammatory response (GO:0002534)	3	0	0.01	-	< 0.01	1	1
farnesyl diphosphate biosynthetic process, mevalonate pathway (GO:0010142)	2	0	0.01	-	< 0.01	1	1
production of molecular mediator involved in inflammatory response (GO:0002532)	17	0	0.05	-	< 0.01	1	1
urea transmembrane transport (GO:0071918)	8	0	0.02	-	< 0.01	1	1
positive regulation of osteoclast differentiation (GO:0045672)	26	0	0.07	-	< 0.01	1	1
negative regulation of osteoclast differentiation (GO:0045671)	28	0	0.08	-	< 0.01	1	1
regulation of osteoclast differentiation (GO:0045670)	67	0	0.19	-	< 0.01	1	1
synchronous neurotransmitter secretion (GO:0071911)	1	0	0	-	< 0.01	1	1
determination of liver left/right asymmetry (GO:0071910)	6	0	0.02	-	< 0.01	1	1
pyrimidine ribonucleotide salvage (GO:0010138)	5	0	0.01	-	< 0.01	1	1
regulation of vascular permeability involved in acute inflammatory response (GO:0002528)	4	0	0.01	-	< 0.01	1	1
acute inflammatory response (GO:0002526)	72	0	0.21	-	< 0.01	1	1
hypersensitivity (GO:0002524)	2	0	0.01	-	< 0.01	1	1
proline catabolic process to glutamate (GO:0010133)	3	0	0.01	-	< 0.01	1	1
leukocyte migration involved in inflammatory response (GO:0002523)	15	0	0.04	-	< 0.01	1	1
leukocyte migration involved in immune response (GO:0002522)	2	0	0.01	-	< 0.01	1	1
leukocyte differentiation (GO:0002521)	341	0	0.97	-	< 0.01	1	1
positive regulation of osteoblast differentiation (GO:0045669)	58	0	0.17	-	< 0.01	1	1
negative regulation of osteoblast differentiation (GO:0045668)	43	0	0.12	-	< 0.01	1	1
regulation of osteoblast differentiation (GO:0045667)	112	0	0.32	-	< 0.01	1	1
negative regulation of neuron differentiation (GO:0045665)	228	0	0.65	-	< 0.01	1	1
determination of stomach left/right asymmetry (GO:0071909)	1	0	0	-	< 0.01	1	1
determination of intestine left/right asymmetry (GO:0071908)	1	0	0	-	< 0.01	1	1
positive regulation of myoblast differentiation (GO:0045663)	24	0	0.07	-	< 0.01	1	1
determination of digestive tract left/right asymmetry (GO:0071907)	7	0	0.02	-	< 0.01	1	1
negative regulation of myoblast differentiation (GO:0045662)	27	0	0.08	-	< 0.01	1	1
regulation of myoblast differentiation (GO:0045661)	55	0	0.16	-	< 0.01	1	1
positive regulation of neutrophil differentiation (GO:0045660)	1	0	0	-	< 0.01	1	1
positive regulation of protein serine/threonine kinase activity (GO:0071902)	335	0	0.96	-	< 0.01	1	1
negative regulation of protein serine/threonine kinase activity (GO:0071901)	132	0	0.38	-	< 0.01	1	1
neurofilament bundle assembly (GO:0033693)	3	0	0.01	-	< 0.01	1	1
cellular polysaccharide biosynthetic process (GO:0033692)	47	0	0.13	-	< 0.01	1	1
positive regulation of osteoblast proliferation (GO:0033690)	10	0	0.03	-	< 0.01	1	1
natural killer cell tolerance induction (GO:0002519)	3	0	0.01	-	< 0.01	1	1
lymphocyte chemotaxis across high endothelial venule (GO:0002518)	1	0	0	-	< 0.01	1	1
T cell tolerance induction (GO:0002517)	2	0	0.01	-	< 0.01	1	1
phenylacetate catabolic process (GO:0010124)	2	0	0.01	-	< 0.01	1	1
B cell tolerance induction (GO:0002514)	1	0	0	-	< 0.01	1	1
tolerance induction to self antigen (GO:0002513)	4	0	0.01	-	< 0.01	1	1
arginine catabolic process to proline via ornithine (GO:0010121)	1	0	0	-	< 0.01	1	1
negative regulation of neutrophil differentiation (GO:0045659)	2	0	0.01	-	< 0.01	1	1
regulation of neutrophil differentiation (GO:0045658)	3	0	0.01	-	< 0.01	1	1
positive regulation of monocyte differentiation (GO:0045657)	11	0	0.03	-	< 0.01	1	1
negative regulation of monocyte differentiation (GO:0045656)	6	0	0.02	-	< 0.01	1	1
regulation of monocyte differentiation (GO:0045655)	19	0	0.05	-	< 0.01	1	1
positive regulation of megakaryocyte differentiation (GO:0045654)	7	0	0.02	-	< 0.01	1	1
negative regulation of megakaryocyte differentiation (GO:0045653)	5	0	0.01	-	< 0.01	1	1
regulation of megakaryocyte differentiation (GO:0045652)	54	0	0.15	-	< 0.01	1	1
positive regulation of macrophage differentiation (GO:0045651)	15	0	0.04	-	< 0.01	1	1
negative regulation of macrophage differentiation (GO:0045650)	7	0	0.02	-	< 0.01	1	1
negative regulation of osteoblast proliferation (GO:0033689)	9	0	0.03	-	< 0.01	1	1
regulation of osteoblast proliferation (GO:0033688)	22	0	0.06	-	< 0.01	1	1
osteoblast proliferation (GO:0033687)	3	0	0.01	-	< 0.01	1	1
positive regulation of luteinizing hormone secretion (GO:0033686)	4	0	0.01	-	< 0.01	1	1
negative regulation of luteinizing hormone secretion (GO:0033685)	3	0	0.01	-	< 0.01	1	1
regulation of luteinizing hormone secretion (GO:0033684)	7	0	0.02	-	< 0.01	1	1
nucleotide-excision repair, DNA incision (GO:0033683)	40	0	0.11	-	< 0.01	1	1
central tolerance induction to self antigen (GO:0002509)	1	0	0	-	< 0.01	1	1
central tolerance induction (GO:0002508)	2	0	0.01	-	< 0.01	1	1
tolerance induction (GO:0002507)	13	0	0.04	-	< 0.01	1	1
antigen processing and presentation of peptide or polysaccharide antigen via MHC class II (GO:0002504)	101	0	0.29	-	< 0.01	1	1
peptide antigen assembly with MHC class II protein complex (GO:0002503)	4	0	0.01	-	< 0.01	1	1
peptide antigen assembly with MHC class I protein complex (GO:0002502)	2	0	0.01	-	< 0.01	1	1
peptide antigen assembly with MHC protein complex (GO:0002501)	6	0	0.02	-	< 0.01	1	1
regulation of macrophage differentiation (GO:0045649)	22	0	0.06	-	< 0.01	1	1
regulation of L-dopa decarboxylase activity (GO:1903198)	1	0	0	-	< 0.01	1	1
positive regulation of erythrocyte differentiation (GO:0045648)	29	0	0.08	-	< 0.01	1	1
positive regulation of L-dopa biosynthetic process (GO:1903197)	1	0	0	-	< 0.01	1	1
negative regulation of erythrocyte differentiation (GO:0045647)	10	0	0.03	-	< 0.01	1	1
regulation of erythrocyte differentiation (GO:0045646)	46	0	0.13	-	< 0.01	1	1
regulation of L-dopa biosynthetic process (GO:1903195)	1	0	0	-	< 0.01	1	1
positive regulation of eosinophil differentiation (GO:0045645)	2	0	0.01	-	< 0.01	1	1
regulation of eosinophil differentiation (GO:0045643)	2	0	0.01	-	< 0.01	1	1
positive regulation of kinase activity (GO:0033674)	577	0	1.65	-	< 0.01	0.415	1
negative regulation of kinase activity (GO:0033673)	244	0	0.7	-	< 0.01	1	1
cellular response to iron ion starvation (GO:0010106)	1	0	0	-	< 0.01	1	1
glyoxal metabolic process (GO:1903189)	1	0	0	-	< 0.01	1	1
fatty acid oxidation (GO:0019395)	78	0	0.22	-	< 0.01	1	1
positive regulation of myeloid cell differentiation (GO:0045639)	92	0	0.26	-	< 0.01	1	1
negative regulation of myeloid cell differentiation (GO:0045638)	80	0	0.23	-	< 0.01	1	1
regulation of myeloid cell differentiation (GO:0045637)	228	0	0.65	-	< 0.01	1	1
positive regulation of melanocyte differentiation (GO:0045636)	5	0	0.01	-	< 0.01	1	1
glucuronoside catabolic process (GO:0019391)	3	0	0.01	-	< 0.01	1	1
regulation of melanocyte differentiation (GO:0045634)	6	0	0.02	-	< 0.01	1	1
positive regulation of mechanoreceptor differentiation (GO:0045633)	1	0	0	-	< 0.01	1	1
regulation of SUMO transferase activity (GO:1903182)	1	0	0	-	< 0.01	1	1
negative regulation of mechanoreceptor differentiation (GO:0045632)	4	0	0.01	-	< 0.01	1	1
positive regulation of dopamine biosynthetic process (GO:1903181)	2	0	0.01	-	< 0.01	1	1
regulation of mechanoreceptor differentiation (GO:0045631)	8	0	0.02	-	< 0.01	1	1
positive regulation of T-helper 2 cell differentiation (GO:0045630)	7	0	0.02	-	< 0.01	1	1
negative regulation by symbiont of host apoptotic process (GO:0033668)	4	0	0.01	-	< 0.01	1	1
cerebellar cortex maturation (GO:0021699)	3	0	0.01	-	< 0.01	1	1
cerebellar cortex structural organization (GO:0021698)	2	0	0.01	-	< 0.01	1	1
cerebellar cortex formation (GO:0021697)	24	0	0.07	-	< 0.01	1	1
cerebellar cortex morphogenesis (GO:0021696)	33	0	0.09	-	< 0.01	1	1
cerebellar cortex development (GO:0021695)	52	0	0.15	-	< 0.01	1	1
cerebellar Purkinje cell layer formation (GO:0021694)	12	0	0.03	-	< 0.01	1	1
cerebellar Purkinje cell layer structural organization (GO:0021693)	2	0	0.01	-	< 0.01	1	1
glucuronoside metabolic process (GO:0019389)	3	0	0.01	-	< 0.01	1	1
cerebellar Purkinje cell layer morphogenesis (GO:0021692)	16	0	0.05	-	< 0.01	1	1
galactose catabolic process (GO:0019388)	10	0	0.03	-	< 0.01	1	1
cerebellar Purkinje cell layer maturation (GO:0021691)	2	0	0.01	-	< 0.01	1	1
regulation of dopamine biosynthetic process (GO:1903179)	2	0	0.01	-	< 0.01	1	1
negative regulation of T-helper 2 cell differentiation (GO:0045629)	4	0	0.01	-	< 0.01	1	1
positive regulation of tyrosine 3-monooxygenase activity (GO:1903178)	1	0	0	-	< 0.01	1	1
regulation of T-helper 2 cell differentiation (GO:0045628)	11	0	0.03	-	< 0.01	1	1
positive regulation of T-helper 1 cell differentiation (GO:0045627)	6	0	0.02	-	< 0.01	1	1
regulation of tyrosine 3-monooxygenase activity (GO:1903176)	1	0	0	-	< 0.01	1	1
negative regulation of T-helper 1 cell differentiation (GO:0045626)	3	0	0.01	-	< 0.01	1	1
regulation of T-helper 1 cell differentiation (GO:0045625)	10	0	0.03	-	< 0.01	1	1
positive regulation of T-helper cell differentiation (GO:0045624)	21	0	0.06	-	< 0.01	1	1
fatty alcohol metabolic process (GO:1903173)	2	0	0.01	-	< 0.01	1	1
negative regulation of T-helper cell differentiation (GO:0045623)	16	0	0.05	-	< 0.01	1	1
regulation of T-helper cell differentiation (GO:0045622)	34	0	0.1	-	< 0.01	1	1
positive regulation of lymphocyte differentiation (GO:0045621)	93	0	0.27	-	< 0.01	1	1
negative regulation of calcium ion transmembrane transport (GO:1903170)	39	0	0.11	-	< 0.01	1	1
negative regulation of lymphocyte differentiation (GO:0045620)	54	0	0.15	-	< 0.01	1	1
cerebellar molecular layer formation (GO:0021688)	1	0	0	-	< 0.01	1	1
cerebellar molecular layer morphogenesis (GO:0021687)	2	0	0.01	-	< 0.01	1	1
cerebellar granular layer maturation (GO:0021686)	1	0	0	-	< 0.01	1	1
cerebellar granular layer structural organization (GO:0021685)	1	0	0	-	< 0.01	1	1
cerebellar granular layer formation (GO:0021684)	8	0	0.02	-	< 0.01	1	1
cerebellar granular layer morphogenesis (GO:0021683)	10	0	0.03	-	< 0.01	1	1
nerve maturation (GO:0021682)	1	0	0	-	< 0.01	1	1
cerebellar granular layer development (GO:0021681)	14	0	0.04	-	< 0.01	1	1
glycolipid catabolic process (GO:0019377)	15	0	0.04	-	< 0.01	1	1
cerebellar Purkinje cell layer development (GO:0021680)	28	0	0.08	-	< 0.01	1	1
galactolipid catabolic process (GO:0019376)	4	0	0.01	-	< 0.01	1	1
regulation of calcium ion transmembrane transport (GO:1903169)	153	0	0.44	-	< 0.01	1	1
galactolipid biosynthetic process (GO:0019375)	6	0	0.02	-	< 0.01	1	1
regulation of lymphocyte differentiation (GO:0045619)	168	0	0.48	-	< 0.01	1	1
positive regulation of pyrroline-5-carboxylate reductase activity (GO:1903168)	1	0	0	-	< 0.01	1	1
galactolipid metabolic process (GO:0019374)	12	0	0.03	-	< 0.01	1	1
positive regulation of keratinocyte differentiation (GO:0045618)	16	0	0.05	-	< 0.01	1	1
regulation of pyrroline-5-carboxylate reductase activity (GO:1903167)	1	0	0	-	< 0.01	1	1
epoxygenase P450 pathway (GO:0019373)	21	0	0.06	-	< 0.01	1	1
negative regulation of keratinocyte differentiation (GO:0045617)	9	0	0.03	-	< 0.01	1	1
lipoxygenase pathway (GO:0019372)	16	0	0.05	-	< 0.01	1	1
regulation of keratinocyte differentiation (GO:0045616)	41	0	0.12	-	< 0.01	1	1
response to polycyclic arene (GO:1903165)	1	0	0	-	< 0.01	1	1
cyclooxygenase pathway (GO:0019371)	11	0	0.03	-	< 0.01	1	1
leukotriene biosynthetic process (GO:0019370)	20	0	0.06	-	< 0.01	1	1
cerebellar molecular layer development (GO:0021679)	3	0	0.01	-	< 0.01	1	1
third ventricle development (GO:0021678)	4	0	0.01	-	< 0.01	1	1
nerve development (GO:0021675)	81	0	0.23	-	< 0.01	1	1
lysobisphosphatidic acid metabolic process (GO:2001311)	2	0	0.01	-	< 0.01	1	1
arachidonic acid metabolic process (GO:0019369)	53	0	0.15	-	< 0.01	1	1
fatty acid elongation, unsaturated fatty acid (GO:0019368)	7	0	0.02	-	< 0.01	1	1
fatty acid elongation, saturated fatty acid (GO:0019367)	7	0	0.02	-	< 0.01	1	1
lateral ventricle development (GO:0021670)	12	0	0.03	-	< 0.01	1	1
pyridine nucleotide salvage (GO:0019365)	1	0	0	-	< 0.01	1	1
positive regulation of inner ear auditory receptor cell differentiation (GO:0045609)	1	0	0	-	< 0.01	1	1
pyridine nucleotide catabolic process (GO:0019364)	3	0	0.01	-	< 0.01	1	1
negative regulation of inner ear auditory receptor cell differentiation (GO:0045608)	4	0	0.01	-	< 0.01	1	1
pyridine nucleotide biosynthetic process (GO:0019363)	32	0	0.09	-	< 0.01	1	1
regulation of inner ear auditory receptor cell differentiation (GO:0045607)	8	0	0.02	-	< 0.01	1	1
pyridine nucleotide metabolic process (GO:0019362)	33	0	0.09	-	< 0.01	1	1
positive regulation of epidermal cell differentiation (GO:0045606)	24	0	0.07	-	< 0.01	1	1
negative regulation of epidermal cell differentiation (GO:0045605)	15	0	0.04	-	< 0.01	1	1
regulation of epidermal cell differentiation (GO:0045604)	61	0	0.17	-	< 0.01	1	1
positive regulation of endothelial cell differentiation (GO:0045603)	16	0	0.05	-	< 0.01	1	1
ectoderm development (GO:0007398)	20	0	0.06	-	< 0.01	1	1
negative regulation of endothelial cell differentiation (GO:0045602)	9	0	0.03	-	< 0.01	1	1
regulation of endothelial cell differentiation (GO:0045601)	32	0	0.09	-	< 0.01	1	1
positive regulation of fat cell differentiation (GO:0045600)	61	0	0.17	-	< 0.01	1	1
positive regulation of cell-cell adhesion mediated by integrin (GO:0033634)	6	0	0.02	-	< 0.01	1	1
negative regulation of cell-cell adhesion mediated by integrin (GO:0033633)	2	0	0.01	-	< 0.01	1	1
regulation of cell-cell adhesion mediated by integrin (GO:0033632)	11	0	0.03	-	< 0.01	1	1
cell-cell adhesion mediated by integrin (GO:0033631)	5	0	0.01	-	< 0.01	1	1
positive regulation of cell adhesion mediated by integrin (GO:0033630)	20	0	0.06	-	< 0.01	1	1
lipoxin B4 biosynthetic process (GO:2001306)	1	0	0	-	< 0.01	1	1
lipoxin B4 metabolic process (GO:2001304)	1	0	0	-	< 0.01	1	1
rhombomere 5 formation (GO:0021666)	1	0	0	-	< 0.01	1	1
lipoxin A4 biosynthetic process (GO:2001303)	2	0	0.01	-	< 0.01	1	1
lipoxin A4 metabolic process (GO:2001302)	2	0	0.01	-	< 0.01	1	1
rhombomere 5 morphogenesis (GO:0021664)	1	0	0	-	< 0.01	1	1
lipoxin biosynthetic process (GO:2001301)	6	0	0.02	-	< 0.01	1	1
lipoxin metabolic process (GO:2001300)	6	0	0.02	-	< 0.01	1	1
nicotinamide nucleotide biosynthetic process (GO:0019359)	32	0	0.09	-	< 0.01	1	1
nicotinate nucleotide salvage (GO:0019358)	1	0	0	-	< 0.01	1	1
nicotinate nucleotide biosynthetic process (GO:0019357)	1	0	0	-	< 0.01	1	1
rhombomere 3 formation (GO:0021660)	1	0	0	-	< 0.01	1	1
negative regulation of autophagy of mitochondrion (GO:1903147)	9	0	0.03	-	< 0.01	1	1
regulation of autophagy of mitochondrion (GO:1903146)	42	0	0.12	-	< 0.01	1	1
pattern specification process (GO:0007389)	433	0	1.24	-	< 0.01	0.637	1
positive regulation of establishment of endothelial barrier (GO:1903142)	5	0	0.01	-	< 0.01	1	1
posterior compartment specification (GO:0007388)	1	0	0	-	< 0.01	1	1
negative regulation of establishment of endothelial barrier (GO:1903141)	2	0	0.01	-	< 0.01	1	1
anterior compartment pattern formation (GO:0007387)	1	0	0	-	< 0.01	1	1
regulation of establishment of endothelial barrier (GO:1903140)	13	0	0.04	-	< 0.01	1	1
compartment pattern specification (GO:0007386)	5	0	0.01	-	< 0.01	1	1
negative regulation of cell adhesion mediated by integrin (GO:0033629)	11	0	0.03	-	< 0.01	1	1
regulation of cell adhesion mediated by integrin (GO:0033628)	46	0	0.13	-	< 0.01	1	1
cell adhesion mediated by integrin (GO:0033627)	24	0	0.07	-	< 0.01	1	1
positive regulation of integrin activation by cell surface receptor linked signal transduction (GO:0033626)	2	0	0.01	-	< 0.01	1	1
positive regulation of integrin activation (GO:0033625)	8	0	0.02	-	< 0.01	1	1
negative regulation of integrin activation (GO:0033624)	2	0	0.01	-	< 0.01	1	1
regulation of integrin activation (GO:0033623)	13	0	0.04	-	< 0.01	1	1
integrin activation (GO:0033622)	9	0	0.03	-	< 0.01	1	1
rhombomere 3 morphogenesis (GO:0021658)	2	0	0.01	-	< 0.01	1	1
dolichol metabolic process (GO:0019348)	5	0	0.01	-	< 0.01	1	1
vestibulocochlear nerve formation (GO:0021650)	5	0	0.01	-	< 0.01	1	1
transsulfuration (GO:0019346)	6	0	0.02	-	< 0.01	1	1
cysteine biosynthetic process (GO:0019344)	4	0	0.01	-	< 0.01	1	1
cysteine biosynthetic process via cystathionine (GO:0019343)	3	0	0.01	-	< 0.01	1	1
dibenzo-p-dioxin catabolic process (GO:0019341)	1	0	0	-	< 0.01	1	1
segment specification (GO:0007379)	17	0	0.05	-	< 0.01	1	1
mononuclear cell differentiation (GO:1903131)	18	0	0.05	-	< 0.01	1	1
membrane protein proteolysis (GO:0033619)	37	0	0.11	-	< 0.01	1	1
mitochondrial respiratory chain complex IV assembly (GO:0033617)	21	0	0.06	-	< 0.01	1	1
ventral midline determination (GO:0007371)	1	0	0	-	< 0.01	1	1
mitochondrial proton-transporting ATP synthase complex assembly (GO:0033615)	6	0	0.02	-	< 0.01	1	1
vestibulocochlear nerve structural organization (GO:0021649)	2	0	0.01	-	< 0.01	1	1
vestibulocochlear nerve morphogenesis (GO:0021648)	7	0	0.02	-	< 0.01	1	1
vagus nerve morphogenesis (GO:0021644)	2	0	0.01	-	< 0.01	1	1
trochlear nerve formation (GO:0021642)	1	0	0	-	< 0.01	1	1
phenol-containing compound catabolic process (GO:0019336)	12	0	0.03	-	< 0.01	1	1
response to cell cycle checkpoint signaling (GO:0072396)	7	0	0.02	-	< 0.01	1	1
signal transduction involved in cell cycle checkpoint (GO:0072395)	74	0	0.21	-	< 0.01	1	1
detection of stimulus involved in cell cycle checkpoint (GO:0072394)	1	0	0	-	< 0.01	1	1
microtubule anchoring at microtubule organizing center (GO:0072393)	13	0	0.04	-	< 0.01	1	1
negative regulation of centriole-centriole cohesion (GO:1903126)	1	0	0	-	< 0.01	1	1
negative regulation of thioredoxin peroxidase activity by peptidyl-threonine phosphorylation (GO:1903125)	1	0	0	-	< 0.01	1	1
negative regulation of thioredoxin peroxidase activity (GO:1903124)	1	0	0	-	< 0.01	1	1
regulation of thioredoxin peroxidase activity (GO:1903123)	1	0	0	-	< 0.01	1	1
gastrulation (GO:0007369)	159	0	0.45	-	< 0.01	1	1
negative regulation of TRAIL-activated apoptotic signaling pathway (GO:1903122)	1	0	0	-	< 0.01	1	1
determination of left/right symmetry (GO:0007368)	118	0	0.34	-	< 0.01	1	1
regulation of TRAIL-activated apoptotic signaling pathway (GO:1903121)	4	0	0.01	-	< 0.01	1	1
oxalate metabolic process (GO:0033609)	1	0	0	-	< 0.01	1	1
chemokine receptor transport within lipid bilayer (GO:0033606)	1	0	0	-	< 0.01	1	1
positive regulation of catecholamine secretion (GO:0033605)	13	0	0.04	-	< 0.01	1	1
negative regulation of catecholamine secretion (GO:0033604)	15	0	0.04	-	< 0.01	1	1
positive regulation of dopamine secretion (GO:0033603)	6	0	0.02	-	< 0.01	1	1
negative regulation of dopamine secretion (GO:0033602)	3	0	0.01	-	< 0.01	1	1
positive regulation of mammary gland epithelial cell proliferation (GO:0033601)	9	0	0.03	-	< 0.01	1	1
negative regulation of mammary gland epithelial cell proliferation (GO:0033600)	4	0	0.01	-	< 0.01	1	1
trochlear nerve morphogenesis (GO:0021639)	1	0	0	-	< 0.01	1	1
trigeminal nerve structural organization (GO:0021637)	5	0	0.01	-	< 0.01	1	1
trigeminal nerve morphogenesis (GO:0021636)	5	0	0.01	-	< 0.01	1	1
optic nerve structural organization (GO:0021633)	2	0	0.01	-	< 0.01	1	1
flavin adenine dinucleotide catabolic process (GO:0072389)	1	0	0	-	< 0.01	1	1
optic nerve morphogenesis (GO:0021631)	6	0	0.02	-	< 0.01	1	1
flavin adenine dinucleotide biosynthetic process (GO:0072388)	1	0	0	-	< 0.01	1	1
flavin adenine dinucleotide metabolic process (GO:0072387)	2	0	0.01	-	< 0.01	1	1
plus-end-directed organelle transport along microtubule (GO:0072386)	9	0	0.03	-	< 0.01	1	1
protein localization to actin cytoskeleton (GO:1903119)	2	0	0.01	-	< 0.01	1	1
minus-end-directed organelle transport along microtubule (GO:0072385)	5	0	0.01	-	< 0.01	1	1
urate homeostasis (GO:1903118)	1	0	0	-	< 0.01	1	1
organelle transport along microtubule (GO:0072384)	80	0	0.23	-	< 0.01	1	1
pentose catabolic process (GO:0019323)	6	0	0.02	-	< 0.01	1	1
plus-end-directed vesicle transport along microtubule (GO:0072383)	8	0	0.02	-	< 0.01	1	1
positive regulation of actin filament-based movement (GO:1903116)	4	0	0.01	-	< 0.01	1	1
pentose biosynthetic process (GO:0019322)	4	0	0.01	-	< 0.01	1	1
minus-end-directed vesicle transport along microtubule (GO:0072382)	1	0	0	-	< 0.01	1	1
regulation of actin filament-based movement (GO:1903115)	42	0	0.12	-	< 0.01	1	1
pentose metabolic process (GO:0019321)	15	0	0.04	-	< 0.01	1	1
hexose catabolic process (GO:0019320)	53	0	0.15	-	< 0.01	1	1
thorax and anterior abdomen determination (GO:0007356)	5	0	0.01	-	< 0.01	1	1
zygotic determination of anterior/posterior axis, embryo (GO:0007354)	6	0	0.02	-	< 0.01	1	1
zygotic specification of dorsal/ventral axis (GO:0007352)	3	0	0.01	-	< 0.01	1	1
tripartite regional subdivision (GO:0007351)	15	0	0.04	-	< 0.01	1	1
blastoderm segmentation (GO:0007350)	19	0	0.05	-	< 0.01	1	1
olfactory nerve structural organization (GO:0021629)	1	0	0	-	< 0.01	1	1
olfactory nerve morphogenesis (GO:0021627)	1	0	0	-	< 0.01	1	1
central nervous system maturation (GO:0021626)	8	0	0.02	-	< 0.01	1	1
oculomotor nerve formation (GO:0021623)	2	0	0.01	-	< 0.01	1	1
hexose biosynthetic process (GO:0019319)	48	0	0.14	-	< 0.01	1	1
oculomotor nerve morphogenesis (GO:0021622)	2	0	0.01	-	< 0.01	1	1
hexose metabolic process (GO:0019318)	159	0	0.45	-	< 0.01	1	1
blood coagulation, fibrin clot formation (GO:0072378)	26	0	0.07	-	< 0.01	1	1
amylopectin metabolic process (GO:2000896)	1	0	0	-	< 0.01	1	1
fucose catabolic process (GO:0019317)	9	0	0.03	-	< 0.01	1	1
blood coagulation, common pathway (GO:0072377)	1	0	0	-	< 0.01	1	1
protein activation cascade (GO:0072376)	26	0	0.07	-	< 0.01	1	1
positive regulation of mitochondrial transcription (GO:1903109)	2	0	0.01	-	< 0.01	1	1
regulation of mitochondrial transcription (GO:1903108)	2	0	0.01	-	< 0.01	1	1
inositol catabolic process (GO:0019310)	1	0	0	-	< 0.01	1	1
cellularization (GO:0007349)	2	0	0.01	-	< 0.01	1	1
pronuclear fusion (GO:0007344)	1	0	0	-	< 0.01	1	1
egg activation (GO:0007343)	5	0	0.01	-	< 0.01	1	1
fusion of sperm to egg plasma membrane involved in single fertilization (GO:0007342)	16	0	0.05	-	< 0.01	1	1
penetration of zona pellucida (GO:0007341)	8	0	0.02	-	< 0.01	1	1
acrosome reaction (GO:0007340)	23	0	0.07	-	< 0.01	1	1
hypoglossal nerve morphogenesis (GO:0021618)	1	0	0	-	< 0.01	1	1
glossopharyngeal nerve morphogenesis (GO:0021615)	4	0	0.01	-	< 0.01	1	1
facial nerve structural organization (GO:0021612)	9	0	0.03	-	< 0.01	1	1
regulation of lipid transport by positive regulation of transcription from RNA polymerase II promoter (GO:0072369)	2	0	0.01	-	< 0.01	1	1
regulation of lipid transport by negative regulation of transcription from RNA polymerase II promoter (GO:0072368)	2	0	0.01	-	< 0.01	1	1
facial nerve morphogenesis (GO:0021610)	11	0	0.03	-	< 0.01	1	1
regulation of lipid transport by regulation of transcription from RNA polymerase II promoter (GO:0072367)	4	0	0.01	-	< 0.01	1	1
regulation of cellular ketone metabolic process by positive regulation of transcription from RNA polymerase II promoter (GO:0072366)	1	0	0	-	< 0.01	1	1
regulation of cellular ketone metabolic process by negative regulation of transcription from RNA polymerase II promoter (GO:0072365)	1	0	0	-	< 0.01	1	1
regulation of cellular ketone metabolic process by regulation of transcription from RNA polymerase II promoter (GO:0072364)	2	0	0.01	-	< 0.01	1	1
D-ribose catabolic process (GO:0019303)	2	0	0.01	-	< 0.01	1	1
regulation of glycolytic process by positive regulation of transcription from RNA polymerase II promoter (GO:0072363)	2	0	0.01	-	< 0.01	1	1
regulation of glycolytic process by negative regulation of transcription from RNA polymerase II promoter (GO:0072362)	1	0	0	-	< 0.01	1	1
positive regulation of dipeptide transport (GO:2000880)	2	0	0.01	-	< 0.01	1	1
regulation of glycolytic process by regulation of transcription from RNA polymerase II promoter (GO:0072361)	3	0	0.01	-	< 0.01	1	1
binding of sperm to zona pellucida (GO:0007339)	37	0	0.11	-	< 0.01	1	1
positive regulation of growth hormone receptor signaling pathway (GO:0060399)	3	0	0.01	-	< 0.01	1	1
regulation of growth hormone receptor signaling pathway (GO:0060398)	6	0	0.02	-	< 0.01	1	1
growth hormone receptor signaling pathway via JAK-STAT (GO:0060397)	14	0	0.04	-	< 0.01	1	1
growth hormone receptor signaling pathway (GO:0060396)	20	0	0.06	-	< 0.01	1	1
SMAD protein signal transduction (GO:0060395)	59	0	0.17	-	< 0.01	1	1
negative regulation of pathway-restricted SMAD protein phosphorylation (GO:0060394)	13	0	0.04	-	< 0.01	1	1
regulation of pathway-restricted SMAD protein phosphorylation (GO:0060393)	62	0	0.18	-	< 0.01	1	1
negative regulation of SMAD protein signal transduction (GO:0060392)	5	0	0.01	-	< 0.01	1	1
positive regulation of SMAD protein signal transduction (GO:0060391)	13	0	0.04	-	< 0.01	1	1
regulation of SMAD protein signal transduction (GO:0060390)	23	0	0.07	-	< 0.01	1	1
cranial nerve structural organization (GO:0021604)	12	0	0.03	-	< 0.01	1	1
cranial nerve formation (GO:0021603)	9	0	0.03	-	< 0.01	1	1
positive regulation of oligopeptide transport (GO:2000878)	2	0	0.01	-	< 0.01	1	1
cranial nerve morphogenesis (GO:0021602)	31	0	0.09	-	< 0.01	1	1
chromosome passenger complex localization to kinetochore (GO:0072356)	2	0	0.01	-	< 0.01	1	1
histone H3-T3 phosphorylation (GO:0072355)	2	0	0.01	-	< 0.01	1	1
positive regulation of progesterone secretion (GO:2000872)	1	0	0	-	< 0.01	1	1
regulation of progesterone secretion (GO:2000870)	2	0	0.01	-	< 0.01	1	1
tricarboxylic acid metabolic process (GO:0072350)	14	0	0.04	-	< 0.01	1	1
pathway-restricted SMAD protein phosphorylation (GO:0060389)	13	0	0.04	-	< 0.01	1	1
synapse assembly involved in innervation (GO:0060386)	1	0	0	-	< 0.01	1	1
axonogenesis involved in innervation (GO:0060385)	6	0	0.02	-	< 0.01	1	1
innervation (GO:0060384)	27	0	0.08	-	< 0.01	1	1
positive regulation of DNA strand elongation (GO:0060383)	1	0	0	-	< 0.01	1	1
regulation of DNA strand elongation (GO:0060382)	2	0	0.01	-	< 0.01	1	1
sperm displacement (GO:0007321)	1	0	0	-	< 0.01	1	1
positive regulation of single-stranded telomeric DNA binding (GO:0060381)	1	0	0	-	< 0.01	1	1
insemination (GO:0007320)	12	0	0.03	-	< 0.01	1	1
regulation of single-stranded telomeric DNA binding (GO:0060380)	1	0	0	-	< 0.01	1	1
sulfur compound transport (GO:0072348)	44	0	0.13	-	< 0.01	1	1
positive regulation of estradiol secretion (GO:2000866)	2	0	0.01	-	< 0.01	1	1
response to anesthetic (GO:0072347)	82	0	0.23	-	< 0.01	1	1
regulation of estradiol secretion (GO:2000864)	3	0	0.01	-	< 0.01	1	1
rescue of stalled ribosome (GO:0072344)	4	0	0.01	-	< 0.01	1	1
positive regulation of aldosterone secretion (GO:2000860)	2	0	0.01	-	< 0.01	1	1
cellular lactam catabolic process (GO:0072340)	1	0	0	-	< 0.01	1	1
cardiac muscle cell myoblast differentiation (GO:0060379)	10	0	0.03	-	< 0.01	1	1
regulation of brood size (GO:0060378)	2	0	0.01	-	< 0.01	1	1
negative regulation of mast cell differentiation (GO:0060377)	1	0	0	-	< 0.01	1	1
pole plasm assembly (GO:0007315)	2	0	0.01	-	< 0.01	1	1
regulation of mast cell differentiation (GO:0060375)	2	0	0.01	-	< 0.01	1	1
oocyte anterior/posterior axis specification (GO:0007314)	2	0	0.01	-	< 0.01	1	1
mast cell differentiation (GO:0060374)	3	0	0.01	-	< 0.01	1	1
regulation of ventricular cardiac muscle cell membrane depolarization (GO:0060373)	7	0	0.02	-	< 0.01	1	1
regulation of atrial cardiac muscle cell membrane repolarization (GO:0060372)	7	0	0.02	-	< 0.01	1	1
regulation of atrial cardiac muscle cell membrane depolarization (GO:0060371)	8	0	0.02	-	< 0.01	1	1
susceptibility to T cell mediated cytotoxicity (GO:0060370)	2	0	0.01	-	< 0.01	1	1
guanine biosynthetic process (GO:0046099)	1	0	0	-	< 0.01	1	1
guanine metabolic process (GO:0046098)	3	0	0.01	-	< 0.01	1	1
regulation of aldosterone secretion (GO:2000858)	6	0	0.02	-	< 0.01	1	1
positive regulation of mineralocorticoid secretion (GO:2000857)	2	0	0.01	-	< 0.01	1	1
cellular lactam metabolic process (GO:0072338)	3	0	0.01	-	< 0.01	1	1
modified amino acid transport (GO:0072337)	23	0	0.07	-	< 0.01	1	1
regulation of mineralocorticoid secretion (GO:2000855)	6	0	0.02	-	< 0.01	1	1
deoxycytidine metabolic process (GO:0046092)	1	0	0	-	< 0.01	1	1
positive regulation of corticosterone secretion (GO:2000854)	2	0	0.01	-	< 0.01	1	1
deoxyadenosine metabolic process (GO:0046090)	1	0	0	-	< 0.01	1	1
UDP-galactose transmembrane transport (GO:0072334)	2	0	0.01	-	< 0.01	1	1
regulation of corticosterone secretion (GO:2000852)	4	0	0.01	-	< 0.01	1	1
positive regulation of glucocorticoid secretion (GO:2000851)	6	0	0.02	-	< 0.01	1	1
intrinsic apoptotic signaling pathway by p53 class mediator (GO:0072332)	51	0	0.15	-	< 0.01	1	1
negative regulation of glucocorticoid secretion (GO:2000850)	3	0	0.01	-	< 0.01	1	1
signal transduction by p53 class mediator (GO:0072331)	121	0	0.35	-	< 0.01	1	1
monocarboxylic acid biosynthetic process (GO:0072330)	186	0	0.53	-	< 0.01	1	1
positive regulation of Fc receptor mediated stimulatory signaling pathway (GO:0060369)	7	0	0.02	-	< 0.01	1	1
oocyte axis specification (GO:0007309)	2	0	0.01	-	< 0.01	1	1
regulation of Fc receptor mediated stimulatory signaling pathway (GO:0060368)	12	0	0.03	-	< 0.01	1	1
oocyte construction (GO:0007308)	2	0	0.01	-	< 0.01	1	1
sagittal suture morphogenesis (GO:0060367)	1	0	0	-	< 0.01	1	1
lambdoid suture morphogenesis (GO:0060366)	1	0	0	-	< 0.01	1	1
frontal suture morphogenesis (GO:0060364)	4	0	0.01	-	< 0.01	1	1
cranial suture morphogenesis (GO:0060363)	9	0	0.03	-	< 0.01	1	1
regulation of neuroblast proliferation (GO:1902692)	32	0	0.09	-	< 0.01	1	1
respiratory basal cell differentiation (GO:1902691)	1	0	0	-	< 0.01	1	1
positive regulation of NAD metabolic process (GO:1902690)	1	0	0	-	< 0.01	1	1
cytidine metabolic process (GO:0046087)	12	0	0.03	-	< 0.01	1	1
regulation of glucocorticoid secretion (GO:2000849)	11	0	0.03	-	< 0.01	1	1
adenosine biosynthetic process (GO:0046086)	1	0	0	-	< 0.01	1	1
positive regulation of corticosteroid hormone secretion (GO:2000848)	8	0	0.02	-	< 0.01	1	1
adenosine metabolic process (GO:0046085)	11	0	0.03	-	< 0.01	1	1
monocarboxylic acid catabolic process (GO:0072329)	118	0	0.34	-	< 0.01	1	1
negative regulation of corticosteroid hormone secretion (GO:2000847)	3	0	0.01	-	< 0.01	1	1
adenine biosynthetic process (GO:0046084)	3	0	0.01	-	< 0.01	1	1
regulation of corticosteroid hormone secretion (GO:2000846)	17	0	0.05	-	< 0.01	1	1
adenine metabolic process (GO:0046083)	3	0	0.01	-	< 0.01	1	1
positive regulation of testosterone secretion (GO:2000845)	2	0	0.01	-	< 0.01	1	1
dUTP catabolic process (GO:0046081)	2	0	0.01	-	< 0.01	1	1
regulation of testosterone secretion (GO:2000843)	2	0	0.01	-	< 0.01	1	1
dUTP metabolic process (GO:0046080)	2	0	0.01	-	< 0.01	1	1
chaperone-mediated protein transport (GO:0072321)	11	0	0.03	-	< 0.01	1	1
response to ammonium ion (GO:0060359)	189	0	0.54	-	< 0.01	1	1
negative regulation of NAD metabolic process (GO:1902689)	3	0	0.01	-	< 0.01	1	1
regulation of NAD metabolic process (GO:1902688)	4	0	0.01	-	< 0.01	1	1
dibenzo-p-dioxin metabolic process (GO:0018894)	3	0	0.01	-	< 0.01	1	1
inositol phosphorylation (GO:0052746)	2	0	0.01	-	< 0.01	1	1
positive regulation of cell adhesion molecule production (GO:0060355)	4	0	0.01	-	< 0.01	1	1
mitochondrial outer membrane permeabilization involved in programmed cell death (GO:1902686)	19	0	0.05	-	< 0.01	1	1
negative regulation of cell adhesion molecule production (GO:0060354)	1	0	0	-	< 0.01	1	1
positive regulation of receptor localization to synapse (GO:1902685)	3	0	0.01	-	< 0.01	1	1
regulation of cell adhesion molecule production (GO:0060353)	5	0	0.01	-	< 0.01	1	1
negative regulation of receptor localization to synapse (GO:1902684)	1	0	0	-	< 0.01	1	1
cell adhesion molecule production (GO:0060352)	2	0	0.01	-	< 0.01	1	1
regulation of receptor localization to synapse (GO:1902683)	17	0	0.05	-	< 0.01	1	1
cartilage development involved in endochondral bone morphogenesis (GO:0060351)	46	0	0.13	-	< 0.01	1	1
endochondral bone morphogenesis (GO:0060350)	73	0	0.21	-	< 0.01	1	1
dUMP catabolic process (GO:0046079)	1	0	0	-	< 0.01	1	1
dUMP metabolic process (GO:0046078)	6	0	0.02	-	< 0.01	1	1
dUDP metabolic process (GO:0046077)	2	0	0.01	-	< 0.01	1	1
dTTP metabolic process (GO:0046075)	4	0	0.01	-	< 0.01	1	1
vesicle uncoating (GO:0072319)	7	0	0.02	-	< 0.01	1	1
clathrin coat disassembly (GO:0072318)	6	0	0.02	-	< 0.01	1	1
positive regulation of androgen secretion (GO:2000836)	1	0	0	-	< 0.01	1	1
dTMP metabolic process (GO:0046073)	4	0	0.01	-	< 0.01	1	1
dTDP metabolic process (GO:0046072)	2	0	0.01	-	< 0.01	1	1
regulation of androgen secretion (GO:2000834)	1	0	0	-	< 0.01	1	1
positive regulation of steroid hormone secretion (GO:2000833)	10	0	0.03	-	< 0.01	1	1
dGTP metabolic process (GO:0046070)	4	0	0.01	-	< 0.01	1	1
negative regulation of steroid hormone secretion (GO:2000832)	3	0	0.01	-	< 0.01	1	1
metanephric glomerular epithelial cell development (GO:0072313)	2	0	0.01	-	< 0.01	1	1
regulation of steroid hormone secretion (GO:2000831)	20	0	0.06	-	< 0.01	1	1
metanephric glomerular epithelial cell differentiation (GO:0072312)	2	0	0.01	-	< 0.01	1	1
positive regulation of parathyroid hormone secretion (GO:2000830)	1	0	0	-	< 0.01	1	1
glomerular epithelial cell differentiation (GO:0072311)	17	0	0.05	-	< 0.01	1	1
glomerular epithelial cell development (GO:0072310)	10	0	0.03	-	< 0.01	1	1
bone morphogenesis (GO:0060349)	116	0	0.33	-	< 0.01	1	1
bone development (GO:0060348)	202	0	0.58	-	< 0.01	1	1
heart trabecula formation (GO:0060347)	14	0	0.04	-	< 0.01	1	1
carbon tetrachloride metabolic process (GO:0018885)	1	0	0	-	< 0.01	1	1
bone trabecula formation (GO:0060346)	8	0	0.02	-	< 0.01	1	1
spleen trabecula formation (GO:0060345)	1	0	0	-	< 0.01	1	1
trabecula formation (GO:0060343)	23	0	0.07	-	< 0.01	1	1
positive regulation of type I interferon-mediated signaling pathway (GO:0060340)	13	0	0.04	-	< 0.01	1	1
cGMP catabolic process (GO:0046069)	5	0	0.01	-	< 0.01	1	1
cGMP metabolic process (GO:0046068)	18	0	0.05	-	< 0.01	1	1
dGDP catabolic process (GO:0046067)	1	0	0	-	< 0.01	1	1
dGDP metabolic process (GO:0046066)	3	0	0.01	-	< 0.01	1	1
regulation of parathyroid hormone secretion (GO:2000828)	2	0	0.01	-	< 0.01	1	1
dCTP metabolic process (GO:0046065)	1	0	0	-	< 0.01	1	1
mitochondrial RNA surveillance (GO:2000827)	1	0	0	-	< 0.01	1	1
negative regulation of metanephric nephron tubule epithelial cell differentiation (GO:0072308)	1	0	0	-	< 0.01	1	1
regulation of heart morphogenesis (GO:2000826)	40	0	0.11	-	< 0.01	1	1
regulation of metanephric nephron tubule epithelial cell differentiation (GO:0072307)	7	0	0.02	-	< 0.01	1	1
positive regulation of androgen receptor activity (GO:2000825)	4	0	0.01	-	< 0.01	1	1
dATP catabolic process (GO:0046061)	3	0	0.01	-	< 0.01	1	1
negative regulation of mesenchymal cell apoptotic process involved in metanephric nephron morphogenesis (GO:0072305)	2	0	0.01	-	< 0.01	1	1
dATP metabolic process (GO:0046060)	5	0	0.01	-	< 0.01	1	1
regulation of mesenchymal cell apoptotic process involved in metanephric nephron morphogenesis (GO:0072304)	2	0	0.01	-	< 0.01	1	1
regulation of behavioral fear response (GO:2000822)	9	0	0.03	-	< 0.01	1	1
positive regulation of glomerular metanephric mesangial cell proliferation (GO:0072303)	1	0	0	-	< 0.01	1	1
regulation of grooming behavior (GO:2000821)	5	0	0.01	-	< 0.01	1	1
negative regulation of metanephric glomerular mesangial cell proliferation (GO:0072302)	1	0	0	-	< 0.01	1	1
negative regulation of transcription from RNA polymerase II promoter involved in smooth muscle cell differentiation (GO:2000820)	3	0	0.01	-	< 0.01	1	1
regulation of metanephric glomerular mesangial cell proliferation (GO:0072301)	2	0	0.01	-	< 0.01	1	1
biphenyl metabolic process (GO:0018879)	3	0	0.01	-	< 0.01	1	1
[truncated: 13,914 more rows]

## Sheet: group1_yellow_component
Analysis Type:	PANTHER Overrepresentation Test (Released 20190711)
Annotation Version and Release Date:	GO Ontology database Released 2019-07-03
Analyzed List:	upload_1 (Homo sapiens)
Reference List:	Homo sapiens (all genes in database)
Test Type:	FISHER
Correction:	FDR
GO cellular component complete	Homo sapiens - REFLIST (20996)	upload_1 (60)	upload_1 (expected)	upload_1 (over/under)	upload_1 (fold Enrichment)	upload_1 (raw P-value)	upload_1 (FDR)
translation initiation ternary complex (GO:0044207)	1	1	0	+	> 100	0.00569	0.219
cytoplasmic chromatin (GO:0000789)	1	1	0	+	> 100	0.00569	0.215
Noc2p-Noc3p complex (GO:0030691)	1	1	0	+	> 100	0.00569	0.211
Noc1p-Noc2p complex (GO:0030690)	1	1	0	+	> 100	0.00569	0.207
box C/D snoRNP complex (GO:0031428)	7	4	0.02	+	> 100	1.94e-08	1.97e-06
cytoplasmic chromosome (GO:0000229)	2	1	0.01	+	> 100	0.00852	0.299
multi-eIF complex (GO:0043614)	2	1	0.01	+	> 100	0.00852	0.294
box H/ACA snoRNP complex (GO:0031429)	5	2	0.01	+	> 100	0.000166	0.00868
box H/ACA RNP complex (GO:0072588)	5	2	0.01	+	> 100	0.000166	0.00846
Pwp2p-containing subcomplex of 90S preribosome (GO:0034388)	8	3	0.02	+	> 100	3.57e-06	0.000242
Noc complex (GO:0030689)	3	1	0.01	+	> 100	0.0114	0.379
eukaryotic translation initiation factor 2 complex (GO:0005850)	6	2	0.02	+	> 100	0.000221	0.011
glial limiting end-foot (GO:0097451)	3	1	0.01	+	> 100	0.0114	0.373
small-subunit processome (GO:0032040)	38	11	0.11	+	> 100	1.02e-18	1.89e-16
plasma membrane part (GO:0044459)	3036	0	8.68	-	< 0.01	0.000141	0.00778
pre-snoRNP complex (GO:0070761)	7	2	0.02	+	99.98	0.000284	0.0138
box H/ACA telomerase RNP complex (GO:0090661)	4	1	0.01	+	87.48	0.0142	0.437
box H/ACA scaRNP complex (GO:0072589)	4	1	0.01	+	87.48	0.0142	0.431
small nucleolar ribonucleoprotein complex (GO:0005732)	22	6	0.06	+	95.44	1.49e-10	2.02e-08
90S preribosome (GO:0030686)	31	7	0.09	+	79.02	1.25e-11	1.82e-09
PeBoW complex (GO:0070545)	5	1	0.01	+	69.99	0.017	0.509
preribosome (GO:0030684)	80	17	0.23	+	74.36	1.43e-26	9.69e-24
preribosome, large subunit precursor (GO:0030687)	25	5	0.07	+	69.99	2.14e-08	2.07e-06
multimeric ribonuclease P complex (GO:0030681)	10	2	0.03	+	69.99	0.000517	0.0245
ribonuclease MRP complex (GO:0000172)	6	1	0.02	+	58.32	0.0198	0.576
eukaryotic translation initiation factor 2B complex (GO:0005851)	6	1	0.02	+	58.32	0.0198	0.567
astrocyte end-foot (GO:0097450)	6	1	0.02	+	58.32	0.0198	0.56
eukaryotic 48S preinitiation complex (GO:0033290)	15	3	0.04	+	69.99	1.74e-05	0.00107
translation preinitiation complex (GO:0070993)	18	3	0.05	+	58.32	2.82e-05	0.00169
eukaryotic translation initiation factor 3 complex (GO:0005852)	16	2	0.05	+	43.74	0.00119	0.0514
eukaryotic 43S preinitiation complex (GO:0016282)	17	2	0.05	+	41.17	0.00132	0.0562
microfibril (GO:0001527)	10	1	0.03	+	34.99	0.0309	0.818
nuclear cyclin-dependent protein kinase holoenzyme complex (GO:0019908)	12	1	0.03	+	29.16	0.0364	0.928
astrocyte projection (GO:0097449)	14	1	0.04	+	25	0.0419	1
ribonuclease P complex (GO:0030677)	13	2	0.04	+	53.84	0.000819	0.0371
endoribonuclease complex (GO:1902555)	30	2	0.09	+	23.33	0.00375	0.153
preribosome, small subunit precursor (GO:0030688)	15	1	0.04	+	23.33	0.0446	1
transcription export complex (GO:0000346)	15	1	0.04	+	23.33	0.0446	1
nuclear exosome (RNase complex) (GO:0000176)	17	1	0.05	+	20.58	0.0501	1
endonuclease complex (GO:1905348)	36	2	0.1	+	19.44	0.00526	0.206
nucleolar part (GO:0044452)	178	12	0.51	+	23.59	1.97e-13	3.09e-11
Cajal body (GO:0015030)	55	3	0.16	+	19.09	0.000607	0.0281
telomerase holoenzyme complex (GO:0005697)	20	1	0.06	+	17.5	0.0582	1
cytosolic small ribosomal subunit (GO:0022627)	46	2	0.13	+	15.21	0.00828	0.296
fibrillar center (GO:0001650)	132	7	0.38	+	18.56	1.35e-07	1.2e-05
exosome (RNase complex) (GO:0000178)	25	1	0.07	+	14	0.0715	1
glial cell projection (GO:0097386)	26	1	0.07	+	13.46	0.0742	1
exoribonuclease complex (GO:1905354)	26	1	0.07	+	13.46	0.0742	1
mitotic spindle pole (GO:0097431)	27	1	0.08	+	12.96	0.0768	1
nucleolus (GO:0005730)	944	41	2.7	+	15.2	1.16e-40	2.36e-37
MLL1/2 complex (GO:0044665)	30	1	0.09	+	11.66	0.0847	1
MLL1 complex (GO:0071339)	30	1	0.09	+	11.66	0.0847	1
small ribosomal subunit (GO:0015935)	75	2	0.21	+	9.33	0.0204	0.569
cytosolic ribosome (GO:0022626)	118	3	0.34	+	8.9	0.00499	0.199
cyclin-dependent protein kinase holoenzyme complex (GO:0000307)	42	1	0.12	+	8.33	0.116	1
U2-type precatalytic spliceosome (GO:0071005)	50	1	0.14	+	7	0.136	1
extracellular matrix component (GO:0044420)	51	1	0.15	+	6.86	0.138	1
precatalytic spliceosome (GO:0071011)	51	1	0.15	+	6.86	0.138	1
intercellular bridge (GO:0045171)	60	1	0.17	+	5.83	0.16	1
ribosomal subunit (GO:0044391)	198	3	0.57	+	5.3	0.0197	0.581
cytoplasmic stress granule (GO:0010494)	66	1	0.19	+	5.3	0.174	1
cytosolic large ribosomal subunit (GO:0022625)	67	1	0.19	+	5.22	0.177	1
host cellular component (GO:0018995)	73	1	0.21	+	4.79	0.191	1
host cell (GO:0043657)	73	1	0.21	+	4.79	0.191	1
polysome (GO:0005844)	74	1	0.21	+	4.73	0.193	1
ribosome (GO:0005840)	245	3	0.7	+	4.28	0.0338	0.871
ribonucleoprotein complex (GO:1990904)	879	31	2.51	+	12.34	1.07e-26	1.09e-23
cytosolic part (GO:0044445)	258	3	0.74	+	4.07	0.0384	0.966
serine/threonine protein kinase complex (GO:1902554)	87	1	0.25	+	4.02	0.222	1
photoreceptor outer segment (GO:0001750)	89	1	0.25	+	3.93	0.227	1
histone methyltransferase complex (GO:0035097)	89	1	0.25	+	3.93	0.227	1
nuclear pore (GO:0005643)	90	1	0.26	+	3.89	0.229	1
azurophil granule lumen (GO:0035578)	90	1	0.26	+	3.89	0.229	1
U2-type spliceosomal complex (GO:0005684)	91	1	0.26	+	3.85	0.231	1
nuclear lumen (GO:0031981)	4109	48	11.74	+	4.09	1.32e-23	6.75e-21
intracellular non-membrane-bounded organelle (GO:0043232)	4282	47	12.24	+	3.84	1.21e-21	4.1e-19
non-membrane-bounded organelle (GO:0043228)	4291	47	12.26	+	3.83	1.32e-21	3.85e-19
spliceosomal complex (GO:0005681)	189	2	0.54	+	3.7	0.103	1
nuclear membrane (GO:0031965)	300	3	0.86	+	3.5	0.0554	1
filopodium (GO:0030175)	104	1	0.3	+	3.36	0.259	1
cytoplasmic ribonucleoprotein granule (GO:0036464)	212	2	0.61	+	3.3	0.124	1
protein kinase complex (GO:1902911)	109	1	0.31	+	3.21	0.27	1
nuclear part (GO:0044428)	4506	49	12.88	+	3.81	5.5e-23	2.24e-20
organelle lumen (GO:0043233)	5261	48	15.03	+	3.19	7.75e-19	1.97e-16
intracellular organelle lumen (GO:0070013)	5261	48	15.03	+	3.19	7.75e-19	1.75e-16
mitotic spindle (GO:0072686)	111	1	0.32	+	3.15	0.274	1
nuclear chromosome, telomeric region (GO:0000784)	111	1	0.32	+	3.15	0.274	1
ribonucleoprotein granule (GO:0035770)	223	2	0.64	+	3.14	0.135	1
methyltransferase complex (GO:0034708)	116	1	0.33	+	3.02	0.285	1
photoreceptor cell cilium (GO:0097733)	117	1	0.33	+	2.99	0.287	1
nuclear envelope (GO:0005635)	468	4	1.34	+	2.99	0.0455	1
9+0 non-motile cilium (GO:0097731)	119	1	0.34	+	2.94	0.291	1
membrane-enclosed lumen (GO:0031974)	5261	48	15.03	+	3.19	7.75e-19	1.58e-16
ficolin-1-rich granule (GO:0101002)	124	1	0.35	+	2.82	0.301	1
ficolin-1-rich granule lumen (GO:1904813)	124	1	0.35	+	2.82	0.301	1
large ribosomal subunit (GO:0015934)	126	1	0.36	+	2.78	0.305	1
nucleoplasm (GO:0005654)	3491	29	9.98	+	2.91	1.38e-08	1.48e-06
centriole (GO:0005814)	143	1	0.41	+	2.45	0.338	1
chromosome, telomeric region (GO:0000781)	146	1	0.42	+	2.4	0.344	1
nucleus (GO:0005634)	7437	54	21.25	+	2.54	1.98e-18	3.36e-16
chromosome (GO:0005694)	1052	7	3.01	+	2.33	0.0303	0.813
nuclear body (GO:0016604)	759	5	2.17	+	2.31	0.0662	1
non-motile cilium (GO:0097730)	153	1	0.44	+	2.29	0.357	1
azurophil granule (GO:0042582)	154	1	0.44	+	2.27	0.358	1
primary lysosome (GO:0005766)	154	1	0.44	+	2.27	0.358	1
secretory granule lumen (GO:0034774)	320	2	0.91	+	2.19	0.234	1
cullin-RING ubiquitin ligase complex (GO:0031461)	161	1	0.46	+	2.17	0.371	1
cytoplasmic vesicle lumen (GO:0060205)	324	2	0.93	+	2.16	0.238	1
vesicle lumen (GO:0031983)	326	2	0.93	+	2.15	0.24	1
spindle pole (GO:0000922)	166	1	0.47	+	2.11	0.38	1
chromosomal region (GO:0098687)	336	2	0.96	+	2.08	0.251	1
catalytic complex (GO:1902494)	1385	8	3.96	+	2.02	0.0595	1
vacuolar lumen (GO:0005775)	176	1	0.5	+	1.99	0.398	1
nucleoplasm part (GO:0044451)	1118	6	3.19	+	1.88	0.137	1
microtubule organizing center part (GO:0044450)	190	1	0.54	+	1.84	0.422	1
protein-containing complex (GO:0032991)	5627	38	16.08	+	2.36	3.67e-09	4.39e-07
chromosome, centromeric region (GO:0000775)	195	1	0.56	+	1.79	0.43	1
intracellular organelle part (GO:0044446)	9358	49	26.74	+	1.83	4.95e-09	5.61e-07
nuclear speck (GO:0016607)	398	2	1.14	+	1.76	0.316	1
focal adhesion (GO:0005925)	407	2	1.16	+	1.72	0.326	1
organelle part (GO:0044422)	9660	49	27.61	+	1.78	2.64e-08	2.44e-06
cell-substrate adherens junction (GO:0005924)	410	2	1.17	+	1.71	0.329	1
cell-substrate junction (GO:0030055)	414	2	1.18	+	1.69	0.333	1
actin-based cell projection (GO:0098858)	209	1	0.6	+	1.67	0.452	1
condensed chromosome (GO:0000793)	225	1	0.64	+	1.56	0.477	1
intracellular membrane-bounded organelle (GO:0043231)	11046	54	31.57	+	1.71	7.88e-10	1e-07
membrane-bounded organelle (GO:0043227)	12535	54	35.82	+	1.51	4.06e-07	3.06e-05
intracellular organelle (GO:0043229)	12834	55	36.68	+	1.5	1.59e-07	1.35e-05
organelle (GO:0043226)	13654	55	39.02	+	1.41	3.74e-06	0.000246
intracellular part (GO:0044424)	14628	58	41.8	+	1.39	2.63e-07	2.14e-05
transferase complex, transferring phosphorus-containing groups (GO:0061695)	262	1	0.75	+	1.34	0.53	1
intermediate filament cytoskeleton (GO:0045111)	262	1	0.75	+	1.34	0.53	1
transferase complex (GO:1990234)	796	3	2.27	+	1.32	0.497	1
adherens junction (GO:0005912)	549	2	1.57	+	1.27	0.671	1
nuclear chromosome part (GO:0044454)	554	2	1.58	+	1.26	0.673	1
anchoring junction (GO:0070161)	565	2	1.61	+	1.24	0.677	1
ubiquitin ligase complex (GO:0000151)	289	1	0.83	+	1.21	0.565	1
intracellular (GO:0005622)	14638	58	41.83	+	1.39	2.63e-07	2.06e-05
nuclear chromosome (GO:0000228)	589	2	1.68	+	1.19	0.686	1
cell part (GO:0044464)	17133	58	48.96	+	1.18	0.00115	0.051
envelope (GO:0031975)	1193	4	3.41	+	1.17	0.776	1
organelle envelope (GO:0031967)	1193	4	3.41	+	1.17	0.776	1
dendrite (GO:0030425)	600	2	1.71	+	1.17	0.69	1
dendritic tree (GO:0097447)	602	2	1.72	+	1.16	0.691	1
chromosomal part (GO:0044427)	929	3	2.65	+	1.13	0.749	1
cell cortex (GO:0005938)	318	1	0.91	+	1.1	0.6	1
cellular_component (GO:0005575)	18867	59	53.92	+	1.09	0.0285	0.786
cytosol (GO:0005829)	5141	16	14.69	+	1.09	0.655	1
postsynaptic density (GO:0014069)	331	1	0.95	+	1.06	0.615	1
asymmetric synapse (GO:0032279)	335	1	0.96	+	1.04	0.62	1
spindle (GO:0005819)	352	1	1.01	-	0.99	1	1
cytoplasm (GO:0005737)	11673	33	33.36	-	0.99	1	1
postsynaptic specialization (GO:0099572)	356	1	1.02	-	0.98	1	1
neuron to neuron synapse (GO:0098984)	357	1	1.02	-	0.98	1	1
nuclear chromatin (GO:0000790)	358	1	1.02	-	0.98	1	1
glutamatergic synapse (GO:0098978)	360	1	1.03	-	0.97	1	1
somatodendritic compartment (GO:0036477)	837	2	2.39	-	0.84	1	1
secretory granule (GO:0030141)	838	2	2.39	-	0.84	1	1
extracellular exosome (GO:0070062)	2099	5	6	-	0.83	0.83	1
extracellular vesicle (GO:1903561)	2120	5	6.06	-	0.83	0.831	1
extracellular organelle (GO:0043230)	2125	5	6.07	-	0.82	0.831	1
membrane (GO:0016020)	9827	23	28.08	-	0.82	0.198	1
cytoplasmic part (GO:0044444)	9790	22	27.98	-	0.79	0.153	1
neuron projection (GO:0043005)	1337	3	3.82	-	0.79	1	1
ciliary part (GO:0044441)	474	1	1.35	-	0.74	1	1
cell projection part (GO:0044463)	1491	3	4.26	-	0.7	0.799	1
plasma membrane bounded cell projection part (GO:0120038)	1491	3	4.26	-	0.7	0.799	1
secretory vesicle (GO:0099503)	995	2	2.84	-	0.7	1	1
endomembrane system (GO:0012505)	4494	9	12.84	-	0.7	0.271	1
extracellular region part (GO:0044421)	3551	7	10.15	-	0.69	0.387	1
cytoplasmic region (GO:0099568)	516	1	1.47	-	0.68	1	1
centrosome (GO:0005813)	520	1	1.49	-	0.67	1	1
extracellular matrix (GO:0031012)	528	1	1.51	-	0.66	1	1
plasma membrane bounded cell projection (GO:0120025)	2137	4	6.11	-	0.65	0.52	1
chromatin (GO:0000785)	541	1	1.55	-	0.65	1	1
cell projection (GO:0042995)	2210	4	6.32	-	0.63	0.405	1
vacuolar part (GO:0044437)	575	1	1.64	-	0.61	1	1
neuron part (GO:0097458)	1765	3	5.04	-	0.59	0.484	1
synapse (GO:0045202)	1196	2	3.42	-	0.59	0.584	1
microtubule cytoskeleton (GO:0015630)	1214	2	3.47	-	0.58	0.584	1
axon (GO:0030424)	620	1	1.77	-	0.56	1	1
postsynapse (GO:0098794)	622	1	1.78	-	0.56	1	1
cilium (GO:0005929)	624	1	1.78	-	0.56	1	1
extracellular region (GO:0005576)	4372	7	12.49	-	0.56	0.109	1
cell junction (GO:0030054)	1309	2	3.74	-	0.53	0.588	1
extracellular space (GO:0005615)	3350	5	9.57	-	0.52	0.114	1
lysosome (GO:0005764)	684	1	1.95	-	0.51	1	1
lytic vacuole (GO:0000323)	685	1	1.96	-	0.51	1	1
cytoskeleton (GO:0005856)	2230	3	6.37	-	0.47	0.206	1
microtubule organizing center (GO:0005815)	750	1	2.14	-	0.47	0.726	1
cytoplasmic vesicle part (GO:0044433)	1512	2	4.32	-	0.46	0.322	1
vesicle (GO:0031982)	3836	5	10.96	-	0.46	0.0447	1
vacuole (GO:0005773)	789	1	2.25	-	0.44	0.729	1
Golgi apparatus (GO:0005794)	1580	2	4.52	-	0.44	0.324	1
cell surface (GO:0009986)	935	1	2.67	-	0.37	0.524	1
synapse part (GO:0044456)	959	1	2.74	-	0.36	0.527	1
endoplasmic reticulum (GO:0005783)	1941	2	5.55	-	0.36	0.174	1
supramolecular fiber (GO:0099512)	984	1	2.81	-	0.36	0.531	1
supramolecular polymer (GO:0099081)	991	1	2.83	-	0.35	0.532	1
supramolecular complex (GO:0099080)	992	1	2.83	-	0.35	0.532	1
cytoplasmic vesicle (GO:0031410)	2336	2	6.68	-	0.3	0.0611	1
intracellular vesicle (GO:0097708)	2339	2	6.68	-	0.3	0.0612	1
organelle membrane (GO:0031090)	3525	3	10.07	-	0.3	0.0138	0.446
cell (GO:0005623)	17192	59	49.13	+	1.2	0.000147	0.00787
integral component of membrane (GO:0016021)	5737	4	16.39	-	0.24	0.00011	0.00623
mitochondrion (GO:0005739)	1601	1	4.58	-	0.22	0.0879	1
cytoskeletal part (GO:0044430)	1723	1	4.92	-	0.2	0.0918	1
intrinsic component of membrane (GO:0031224)	5895	4	16.85	-	0.24	6.7e-05	0.0039
membrane part (GO:0044425)	7314	4	20.9	-	0.19	4.43e-07	3.22e-05
Unclassified (UNCLASSIFIED)	2129	1	6.08	-	0.16	0.0285	0.775
cell periphery (GO:0071944)	5858	3	16.74	-	0.18	1.55e-05	0.000986
nuclear heterochromatin (GO:0005720)	37	0	0.11	-	< 0.01	1	1
apical junction complex (GO:0043296)	147	0	0.42	-	< 0.01	1	1
apoptosome (GO:0043293)	2	0	0.01	-	< 0.01	1	1
contractile fiber (GO:0043292)	237	0	0.68	-	< 0.01	1	1
RAVE complex (GO:0043291)	3	0	0.01	-	< 0.01	1	1
deuterosome (GO:0098536)	5	0	0.01	-	< 0.01	1	1
dense core granule lumen (GO:0098898)	1	0	0	-	< 0.01	1	1
spine apparatus membrane (GO:0098897)	1	0	0	-	< 0.01	1	1
mitochondrial processing peptidase complex (GO:0017087)	3	0	0.01	-	< 0.01	1	1
postsynaptic early endosome membrane (GO:0098896)	1	0	0	-	< 0.01	1	1
ATPase dependent transmembrane transport complex (GO:0098533)	22	0	0.06	-	< 0.01	1	1
postsynaptic endosome membrane (GO:0098895)	4	0	0.01	-	< 0.01	1	1
extrinsic component of presynaptic endocytic zone membrane (GO:0098894)	2	0	0.01	-	< 0.01	1	1
CatSper complex (GO:0036128)	10	0	0.03	-	< 0.01	1	1
extrinsic component of postsynaptic specialization membrane (GO:0098892)	6	0	0.02	-	< 0.01	1	1
extrinsic component of presynaptic active zone membrane (GO:0098891)	1	0	0	-	< 0.01	1	1
sperm flagellum (GO:0036126)	96	0	0.27	-	< 0.01	1	1
CHOP-C/EBP complex (GO:0036488)	2	0	0.01	-	< 0.01	1	1
extrinsic component of postsynaptic membrane (GO:0098890)	10	0	0.03	-	< 0.01	1	1
fatty acid beta-oxidation multienzyme complex (GO:0036125)	1	0	0	-	< 0.01	1	1
spine apparatus (GO:0097444)	4	0	0.01	-	< 0.01	1	1
sorting endosome (GO:0097443)	6	0	0.02	-	< 0.01	1	1
nuclear euchromatin (GO:0005719)	31	0	0.09	-	< 0.01	1	1
CA3 pyramidal cell dendrite (GO:0097442)	3	0	0.01	-	< 0.01	1	1
basal dendrite (GO:0097441)	7	0	0.02	-	< 0.01	1	1
apical dendrite (GO:0097440)	17	0	0.05	-	< 0.01	1	1
late recombination nodule (GO:0005715)	1	0	0	-	< 0.01	1	1
nuclear membrane protein complex (GO:0106083)	11	0	0.03	-	< 0.01	1	1
matrix side of mitochondrial inner membrane (GO:0099617)	2	0	0.01	-	< 0.01	1	1
recombination nodule (GO:0005713)	2	0	0.01	-	< 0.01	1	1
serine-type peptidase complex (GO:1905286)	3	0	0.01	-	< 0.01	1	1
chiasma (GO:0005712)	2	0	0.01	-	< 0.01	1	1
phosphatidylinositol 3-kinase complex, class III (GO:0035032)	7	0	0.02	-	< 0.01	1	1
gamma-catenin-TCF7L2 complex (GO:0071665)	1	0	0	-	< 0.01	1	1
catenin-TCF7L2 complex (GO:0071664)	4	0	0.01	-	< 0.01	1	1
U4/U6 x U5 tri-snRNP complex (GO:0046540)	32	0	0.09	-	< 0.01	1	1
intrinsic component of presynaptic membrane (GO:0098889)	83	0	0.24	-	< 0.01	1	1
extrinsic component of presynaptic membrane (GO:0098888)	6	0	0.02	-	< 0.01	1	1
RISC-loading complex (GO:0070578)	9	0	0.03	-	< 0.01	1	1
hyaluranon cable (GO:0036117)	2	0	0.01	-	< 0.01	1	1
trans-Golgi network transport vesicle membrane (GO:0012510)	16	0	0.05	-	< 0.01	1	1
intracellular cyclic nucleotide activated cation channel complex (GO:0017071)	1	0	0	-	< 0.01	1	1
mitochondrial proton-transporting ATP synthase complex, coupling factor F(o) (GO:0000276)	11	0	0.03	-	< 0.01	1	1
mitochondrial proton-transporting ATP synthase complex, catalytic core F(1) (GO:0000275)	6	0	0.02	-	< 0.01	1	1
mitochondrial proton-transporting ATP synthase, stator stalk (GO:0000274)	1	0	0	-	< 0.01	1	1
dense body (GO:0097433)	6	0	0.02	-	< 0.01	1	1
spectrin (GO:0008091)	8	0	0.02	-	< 0.01	1	1
neurotransmitter receptor complex (GO:0098878)	55	0	0.16	-	< 0.01	1	1
ER to Golgi transport vesicle membrane (GO:0012507)	62	0	0.18	-	< 0.01	1	1
vesicle membrane (GO:0012506)	799	0	2.28	-	< 0.01	0.175	1
ASTRA complex (GO:0070209)	3	0	0.01	-	< 0.01	1	1
epididymosome (GO:0098875)	1	0	0	-	< 0.01	1	1
postsynaptic actin cytoskeleton (GO:0098871)	5	0	0.01	-	< 0.01	1	1
microbody lumen (GO:0031907)	53	0	0.15	-	< 0.01	1	1
late endosome lumen (GO:0031906)	14	0	0.04	-	< 0.01	1	1
early endosome lumen (GO:0031905)	3	0	0.01	-	< 0.01	1	1
microtubule bundle (GO:0097427)	6	0	0.02	-	< 0.01	1	1
endosome lumen (GO:0031904)	39	0	0.11	-	< 0.01	1	1
microbody membrane (GO:0031903)	63	0	0.18	-	< 0.01	1	1
smooth endoplasmic reticulum part (GO:0097425)	7	0	0.02	-	< 0.01	1	1
ribonuclease III complex (GO:1903095)	2	0	0.01	-	< 0.01	1	1
late endosome membrane (GO:0031902)	136	0	0.39	-	< 0.01	1	1
SUMO ligase complex (GO:0106068)	7	0	0.02	-	< 0.01	1	1
early endosome membrane (GO:0031901)	151	0	0.43	-	< 0.01	1	1
mitochondrial chromosome (GO:0000262)	1	0	0	-	< 0.01	1	1
tubular endosome (GO:0097422)	5	0	0.01	-	< 0.01	1	1
macropinosome (GO:0044354)	8	0	0.02	-	< 0.01	1	1
pinosome (GO:0044352)	8	0	0.02	-	< 0.01	1	1
microtubule plus-end (GO:0035371)	22	0	0.06	-	< 0.01	1	1
ectoplasm (GO:0043265)	1	0	0	-	< 0.01	1	1
UBC13-UEV1A complex (GO:0035370)	2	0	0.01	-	< 0.01	1	1
serine C-palmitoyltransferase complex (GO:0017059)	8	0	0.02	-	< 0.01	1	1
laminin-11 complex (GO:0043260)	3	0	0.01	-	< 0.01	1	1
negative cofactor 2 complex (GO:0017054)	1	0	0	-	< 0.01	1	1
transcriptional repressor complex (GO:0017053)	86	0	0.25	-	< 0.01	1	1
PCNA-p21 complex (GO:0070557)	2	0	0.01	-	< 0.01	1	1
nuclear outer membrane-endoplasmic reticulum membrane network (GO:0042175)	1114	0	3.18	-	< 0.01	0.0765	1
cluster of actin-based cell projections (GO:0098862)	156	0	0.45	-	< 0.01	1	1
synaptobrevin 2-SNAP-25-syntaxin-3-complexin complex (GO:0070554)	2	0	0.01	-	< 0.01	1	1
keratohyalin granule (GO:0036457)	4	0	0.01	-	< 0.01	1	1
neurofibrillary tangle (GO:0097418)	5	0	0.01	-	< 0.01	1	1
voltage-gated potassium channel complex (GO:0008076)	87	0	0.25	-	< 0.01	1	1
cytoplasmic viral factory (GO:0039714)	1	0	0	-	< 0.01	1	1
BRISC complex (GO:0070552)	5	0	0.01	-	< 0.01	1	1
viral factory (GO:0039713)	1	0	0	-	< 0.01	1	1
guanylate cyclase complex, soluble (GO:0008074)	2	0	0.01	-	< 0.01	1	1
growth factor complex (GO:0036454)	5	0	0.01	-	< 0.01	1	1
classical Lewy body (GO:0097414)	1	0	0	-	< 0.01	1	1
ESCRT complex (GO:0036452)	26	0	0.07	-	< 0.01	1	1
Lewy body (GO:0097413)	8	0	0.02	-	< 0.01	1	1
Lsd1/2 complex (GO:0033193)	1	0	0	-	< 0.01	1	1
ASAP complex (GO:0061574)	4	0	0.01	-	< 0.01	1	1
subapical complex (GO:0035003)	1	0	0	-	< 0.01	1	1
laminin-10 complex (GO:0043259)	3	0	0.01	-	< 0.01	1	1
histone locus body (GO:0035363)	4	0	0.01	-	< 0.01	1	1
laminin-8 complex (GO:0043257)	1	0	0	-	< 0.01	1	1
oligosaccharyltransferase III complex (GO:0035000)	1	0	0	-	< 0.01	1	1
laminin complex (GO:0043256)	10	0	0.03	-	< 0.01	1	1
membrane microdomain (GO:0098857)	319	0	0.91	-	< 0.01	1	1
HCN channel complex (GO:0098855)	3	0	0.01	-	< 0.01	1	1
Atg12-Atg5-Atg16 complex (GO:0034274)	3	0	0.01	-	< 0.01	1	1
uniplex complex (GO:1990246)	5	0	0.01	-	< 0.01	1	1
phosphatidylinositol 3-kinase complex, class III, type II (GO:0034272)	4	0	0.01	-	< 0.01	1	1
lytic vacuole membrane (GO:0098852)	356	0	1.02	-	< 0.01	0.629	1
phosphatidylinositol 3-kinase complex, class III, type I (GO:0034271)	4	0	0.01	-	< 0.01	1	1
microtubule minus-end (GO:0036449)	8	0	0.02	-	< 0.01	1	1
glial cytoplasmic inclusion (GO:0097409)	1	0	0	-	< 0.01	1	1
extrinsic component of synaptic vesicle membrane (GO:0098850)	4	0	0.01	-	< 0.01	1	1
CAF-1 complex (GO:0033186)	3	0	0.01	-	< 0.01	1	1
commitment complex (GO:0000243)	5	0	0.01	-	< 0.01	1	1
dolichol-phosphate-mannose synthase complex (GO:0033185)	3	0	0.01	-	< 0.01	1	1
pericentriolar material (GO:0000242)	21	0	0.06	-	< 0.01	1	1
clathrin-sculpted gamma-aminobutyric acid transport vesicle membrane (GO:0061202)	8	0	0.02	-	< 0.01	1	1
clathrin-sculpted gamma-aminobutyric acid transport vesicle (GO:0061200)	8	0	0.02	-	< 0.01	1	1
plasma membrane proton-transporting V-type ATPase complex (GO:0033181)	4	0	0.01	-	< 0.01	1	1
proton-transporting V-type ATPase, V1 domain (GO:0033180)	9	0	0.03	-	< 0.01	1	1
Toll-like receptor 2-Toll-like receptor 6 protein complex (GO:0035355)	1	0	0	-	< 0.01	1	1
Toll-like receptor 1-Toll-like receptor 2 protein complex (GO:0035354)	2	0	0.01	-	< 0.01	1	1
cortical granule (GO:0060473)	1	0	0	-	< 0.01	1	1
Ragulator complex (GO:0071986)	6	0	0.02	-	< 0.01	1	1
Fanconi anaemia nuclear complex (GO:0043240)	13	0	0.04	-	< 0.01	1	1
postsynaptic endosome (GO:0098845)	14	0	0.04	-	< 0.01	1	1
postsynaptic endocytic zone membrane (GO:0098844)	3	0	0.01	-	< 0.01	1	1
postsynaptic endocytic zone (GO:0098843)	8	0	0.02	-	< 0.01	1	1
AIP1-IRE1 complex (GO:1990597)	2	0	0.01	-	< 0.01	1	1
postsynaptic early endosome (GO:0098842)	4	0	0.01	-	< 0.01	1	1
proton-transporting V-type ATPase, V0 domain (GO:0033179)	10	0	0.03	-	< 0.01	1	1
proton-transporting two-sector ATPase complex, catalytic domain (GO:0033178)	17	0	0.05	-	< 0.01	1	1
astral microtubule (GO:0000235)	11	0	0.03	-	< 0.01	1	1
BRCA1-A complex (GO:0070531)	7	0	0.02	-	< 0.01	1	1
proton-transporting two-sector ATPase complex, proton-transporting domain (GO:0033177)	23	0	0.07	-	< 0.01	1	1
ATF1-ATF4 transcription factor complex (GO:1990590)	2	0	0.01	-	< 0.01	1	1
proton-transporting V-type ATPase complex (GO:0033176)	27	0	0.08	-	< 0.01	1	1
dendritic spine head (GO:0044327)	9	0	0.03	-	< 0.01	1	1
dendritic spine neck (GO:0044326)	4	0	0.01	-	< 0.01	1	1
endoplasmic reticulum quality control compartment (GO:0044322)	23	0	0.07	-	< 0.01	1	1
receptor complex (GO:0043235)	510	0	1.46	-	< 0.01	0.407	1
nuclear replication fork (GO:0043596)	42	0	0.12	-	< 0.01	1	1
postsynaptic density membrane (GO:0098839)	79	0	0.23	-	< 0.01	1	1
postsynaptic recycling endosome (GO:0098837)	6	0	0.02	-	< 0.01	1	1
presynaptic endocytic zone membrane (GO:0098835)	8	0	0.02	-	< 0.01	1	1
female germ cell nucleus (GO:0001674)	4	0	0.01	-	< 0.01	1	1
ATF4-CREB1 transcription factor complex (GO:1990589)	2	0	0.01	-	< 0.01	1	1
male germ cell nucleus (GO:0001673)	17	0	0.05	-	< 0.01	1	1
presynaptic endocytic zone (GO:0098833)	10	0	0.03	-	< 0.01	1	1
presynaptic active zone cytoplasmic component (GO:0098831)	17	0	0.05	-	< 0.01	1	1
presynaptic endosome (GO:0098830)	1	0	0	-	< 0.01	1	1
cardiac Troponin complex (GO:1990584)	3	0	0.01	-	< 0.01	1	1
L-cysteine desulfurase complex (GO:1990221)	1	0	0	-	< 0.01	1	1
ERCC4-ERCC1 complex (GO:0070522)	4	0	0.01	-	< 0.01	1	1
ARC complex (GO:0033167)	1	0	0	-	< 0.01	1	1
intracellular ferritin complex (GO:0008043)	2	0	0.01	-	< 0.01	1	1
rod spherule (GO:0044317)	1	0	0	-	< 0.01	1	1
interphotoreceptor matrix (GO:0033165)	4	0	0.01	-	< 0.01	1	1
cone cell pedicle (GO:0044316)	2	0	0.01	-	< 0.01	1	1
vacuolar proton-transporting V-type ATPase, V1 domain (GO:0000221)	3	0	0.01	-	< 0.01	1	1
vacuolar proton-transporting V-type ATPase, V0 domain (GO:0000220)	4	0	0.01	-	< 0.01	1	1
melanosome membrane (GO:0033162)	14	0	0.04	-	< 0.01	1	1
SPOTS complex (GO:0035339)	4	0	0.01	-	< 0.01	1	1
NOS2-CD74 complex (GO:0035693)	1	0	0	-	< 0.01	1	1
nuclear SCF ubiquitin ligase complex (GO:0043224)	2	0	0.01	-	< 0.01	1	1
macrophage migration inhibitory factor receptor complex (GO:0035692)	2	0	0.01	-	< 0.01	1	1
acrosomal vesicle (GO:0001669)	110	0	0.31	-	< 0.01	1	1
Schmidt-Lanterman incisure (GO:0043220)	12	0	0.03	-	< 0.01	1	1
endoplasmic reticulum subcompartment (GO:0098827)	27	0	0.08	-	< 0.01	1	1
endoplasmic reticulum tubular network membrane (GO:0098826)	5	0	0.01	-	< 0.01	1	1
mitochondrial DNA-directed RNA polymerase complex (GO:0034245)	1	0	0	-	< 0.01	1	1
perinuclear endoplasmic reticulum membrane (GO:1990578)	4	0	0.01	-	< 0.01	1	1
CAK-ERCC2 complex (GO:0070516)	1	0	0	-	< 0.01	1	1
microprocessor complex (GO:0070877)	2	0	0.01	-	< 0.01	1	1
SOSS complex (GO:0070876)	4	0	0.01	-	< 0.01	1	1
TERT-RMRP complex (GO:1990572)	1	0	0	-	< 0.01	1	1
neuron spine (GO:0044309)	161	0	0.46	-	< 0.01	1	1
axonal spine (GO:0044308)	3	0	0.01	-	< 0.01	1	1
tRNA-intron endonuclease complex (GO:0000214)	4	0	0.01	-	< 0.01	1	1
dendritic branch (GO:0044307)	3	0	0.01	-	< 0.01	1	1
neuron projection terminus (GO:0044306)	139	0	0.4	-	< 0.01	1	1
calyx of Held (GO:0044305)	24	0	0.07	-	< 0.01	1	1
main axon (GO:0044304)	70	0	0.2	-	< 0.01	1	1
MLL3/4 complex (GO:0044666)	14	0	0.04	-	< 0.01	1	1
9+2 non-motile cilium (GO:0097732)	9	0	0.03	-	< 0.01	1	1
dentate gyrus mossy fiber (GO:0044302)	4	0	0.01	-	< 0.01	1	1
cytoskeletal calyx (GO:0033150)	3	0	0.01	-	< 0.01	1	1
climbing fiber (GO:0044301)	2	0	0.01	-	< 0.01	1	1
cerebellar mossy fiber (GO:0044300)	6	0	0.02	-	< 0.01	1	1
eukaryotic translation initiation factor 4F complex (GO:0016281)	13	0	0.04	-	< 0.01	1	1
transcriptionally active chromatin (GO:0035327)	24	0	0.07	-	< 0.01	1	1
lateral loop (GO:0043219)	4	0	0.01	-	< 0.01	1	1
compact myelin (GO:0043218)	15	0	0.04	-	< 0.01	1	1
sperm fibrous sheath (GO:0035686)	8	0	0.02	-	< 0.01	1	1
elastic fiber (GO:0071953)	4	0	0.01	-	< 0.01	1	1
granular component (GO:0001652)	5	0	0.01	-	< 0.01	1	1
dense fibrillar component (GO:0001651)	2	0	0.01	-	< 0.01	1	1
oxidoreductase complex (GO:1990204)	117	0	0.33	-	< 0.01	1	1
HSP90-CDC37 chaperone complex (GO:1990565)	2	0	0.01	-	< 0.01	1	1
synaptic vesicle lumen (GO:0034592)	1	0	0	-	< 0.01	1	1
9+2 motile cilium (GO:0097729)	101	0	0.29	-	< 0.01	1	1
9+0 motile cilium (GO:0097728)	1	0	0	-	< 0.01	1	1
cyclin/CDK positive transcription elongation factor complex (GO:0008024)	8	0	0.02	-	< 0.01	1	1
transcription elongation factor complex (GO:0008023)	58	0	0.17	-	< 0.01	1	1
IkappaB kinase complex (GO:0008385)	9	0	0.03	-	< 0.01	1	1
extrinsic component of membrane (GO:0019898)	302	0	0.86	-	< 0.01	1	1
synaptic vesicle (GO:0008021)	196	0	0.56	-	< 0.01	1	1
extrinsic component of plasma membrane (GO:0019897)	172	0	0.49	-	< 0.01	1	1
RNA polymerase I core factor complex (GO:0070860)	1	0	0	-	< 0.01	1	1
amyloid-beta complex (GO:0106003)	1	0	0	-	< 0.01	1	1
prefoldin complex (GO:0016272)	7	0	0.02	-	< 0.01	1	1
bleb (GO:0032059)	9	0	0.03	-	< 0.01	1	1
myelin sheath (GO:0043209)	51	0	0.15	-	< 0.01	1	1
methylcrotonoyl-CoA carboxylase complex (GO:1905202)	2	0	0.01	-	< 0.01	1	1
translation release factor complex (GO:0018444)	3	0	0.01	-	< 0.01	1	1
perikaryon (GO:0043204)	134	0	0.38	-	< 0.01	1	1
axon hillock (GO:0043203)	8	0	0.02	-	< 0.01	1	1
lysosomal lumen (GO:0043202)	100	0	0.29	-	< 0.01	1	1
Ku70:Ku80 complex (GO:0043564)	3	0	0.01	-	< 0.01	1	1
XPC complex (GO:0071942)	3	0	0.01	-	< 0.01	1	1
axon cytoplasm (GO:1904115)	58	0	0.17	-	< 0.01	1	1
whole membrane (GO:0098805)	1683	0	4.81	-	< 0.01	0.0141	0.441
respiratory chain complex (GO:0098803)	87	0	0.25	-	< 0.01	1	1
plasma membrane receptor complex (GO:0098802)	298	0	0.85	-	< 0.01	1	1
inner mitochondrial membrane protein complex (GO:0098800)	137	0	0.39	-	< 0.01	1	1
cell body fiber (GO:0070852)	7	0	0.02	-	< 0.01	1	1
melanosome (GO:0042470)	106	0	0.3	-	< 0.01	1	1
guanyl-nucleotide exchange factor complex (GO:0032045)	13	0	0.04	-	< 0.01	1	1
DSIF complex (GO:0032044)	2	0	0.01	-	< 0.01	1	1
alpha-beta T cell receptor complex (GO:0042105)	5	0	0.01	-	< 0.01	1	1
core mediator complex (GO:0070847)	9	0	0.03	-	< 0.01	1	1
T cell receptor complex (GO:0042101)	126	0	0.36	-	< 0.01	1	1
integrator complex (GO:0032039)	29	0	0.08	-	< 0.01	1	1
Mon1-Ccz1 complex (GO:0035658)	5	0	0.01	-	< 0.01	1	1
eRF1 methyltransferase complex (GO:0035657)	1	0	0	-	< 0.01	1	1
MHC class Ib protein complex (GO:0032398)	2	0	0.01	-	< 0.01	1	1
photoreceptor connecting cilium (GO:0032391)	42	0	0.12	-	< 0.01	1	1
UDP-N-acetylglucosamine transferase complex (GO:0043541)	3	0	0.01	-	< 0.01	1	1
6-phosphofructo-2-kinase/fructose-2,6-biphosphatase complex (GO:0043540)	1	0	0	-	< 0.01	1	1
cleavage body (GO:0071920)	2	0	0.01	-	< 0.01	1	1
endoplasmic reticulum-Golgi intermediate compartment membrane (GO:0033116)	71	0	0.2	-	< 0.01	1	1
outer membrane (GO:0019867)	208	0	0.59	-	< 0.01	1	1
katanin complex (GO:0008352)	1	0	0	-	< 0.01	1	1
organelle inner membrane (GO:0019866)	537	0	1.53	-	< 0.01	0.409	1
leading edge of lamellipodium (GO:0061851)	2	0	0.01	-	< 0.01	1	1
growth cone leading edge (GO:0061850)	1	0	0	-	< 0.01	1	1
MutLalpha complex (GO:0032389)	9	0	0.03	-	< 0.01	1	1
NELF complex (GO:0032021)	4	0	0.01	-	< 0.01	1	1
prominosome (GO:0071914)	2	0	0.01	-	< 0.01	1	1
replication fork protection complex (GO:0031298)	8	0	0.02	-	< 0.01	1	1
paraferritin complex (GO:0070826)	1	0	0	-	< 0.01	1	1
Sin3-type complex (GO:0070822)	17	0	0.05	-	< 0.01	1	1
cis-Golgi network membrane (GO:0033106)	5	0	0.01	-	< 0.01	1	1
tertiary granule membrane (GO:0070821)	73	0	0.21	-	< 0.01	1	1
tertiary granule (GO:0070820)	164	0	0.47	-	< 0.01	1	1
dendritic spine cytoplasm (GO:0061846)	1	0	0	-	< 0.01	1	1
neuron projection branch point (GO:0061845)	1	0	0	-	< 0.01	1	1
aggresome (GO:0016235)	43	0	0.12	-	< 0.01	1	1
nuclear pore nuclear basket (GO:0044615)	12	0	0.03	-	< 0.01	1	1
inclusion body (GO:0016234)	84	0	0.24	-	< 0.01	1	1
nuclear pore cytoplasmic filaments (GO:0044614)	4	0	0.01	-	< 0.01	1	1
NuA3 histone acetyltransferase complex (GO:0033100)	1	0	0	-	< 0.01	1	1
nuclear pore central transport channel (GO:0044613)	7	0	0.02	-	< 0.01	1	1
Cdc73/Paf1 complex (GO:0016593)	8	0	0.02	-	< 0.01	1	1
nuclear pore inner ring (GO:0044611)	4	0	0.01	-	< 0.01	1	1
mediator complex (GO:0016592)	38	0	0.11	-	< 0.01	1	1
RNA polymerase II, holoenzyme (GO:0016591)	83	0	0.24	-	< 0.01	1	1
ACF complex (GO:0016590)	1	0	0	-	< 0.01	1	1
GET complex (GO:0043529)	1	0	0	-	< 0.01	1	1
tRNA methyltransferase complex (GO:0043527)	4	0	0.01	-	< 0.01	1	1
CD40 receptor complex (GO:0035631)	11	0	0.03	-	< 0.01	1	1
phagolysosome (GO:0032010)	5	0	0.01	-	< 0.01	1	1
CST complex (GO:1990879)	3	0	0.01	-	< 0.01	1	1
cytoplasmic side of nuclear pore (GO:1990876)	1	0	0	-	< 0.01	1	1
Cry-Per complex (GO:1990512)	1	0	0	-	< 0.01	1	1
omegasome membrane (GO:1903349)	4	0	0.01	-	< 0.01	1	1
DBIRD complex (GO:0044609)	2	0	0.01	-	< 0.01	1	1
NURF complex (GO:0016589)	7	0	0.02	-	< 0.01	1	1
RSC-type complex (GO:0016586)	4	0	0.01	-	< 0.01	1	1
basal ectoplasmic specialization (GO:0061832)	1	0	0	-	< 0.01	1	1
procollagen-proline 4-dioxygenase complex (GO:0016222)	2	0	0.01	-	< 0.01	1	1
apical ectoplasmic specialization (GO:0061831)	1	0	0	-	< 0.01	1	1
early phagosome (GO:0032009)	12	0	0.03	-	< 0.01	1	1
concave side of sperm head (GO:0061830)	1	0	0	-	< 0.01	1	1
NuRD complex (GO:0016581)	16	0	0.05	-	< 0.01	1	1
Sin3 complex (GO:0016580)	14	0	0.04	-	< 0.01	1	1
senescence-associated heterochromatin focus (GO:0035985)	3	0	0.01	-	< 0.01	1	1
interleukin-28 receptor complex (GO:0032002)	3	0	0.01	-	< 0.01	1	1
interleukin-12 complex (GO:0043514)	3	0	0.01	-	< 0.01	1	1
inhibin B complex (GO:0043513)	1	0	0	-	< 0.01	1	1
inhibin A complex (GO:0043512)	2	0	0.01	-	< 0.01	1	1
inhibin complex (GO:0043511)	2	0	0.01	-	< 0.01	1	1
dehydrodolichyl diphosphate synthase complex (GO:1904423)	2	0	0.01	-	< 0.01	1	1
polysomal ribosome (GO:0042788)	33	0	0.09	-	< 0.01	1	1
ionotropic glutamate receptor complex (GO:0008328)	53	0	0.15	-	< 0.01	1	1
glycosylphosphatidylinositol-N-acetylglucosaminyltransferase (GPI-GnT) complex (GO:0000506)	8	0	0.02	-	< 0.01	1	1
basal tubulobulbar complex (GO:0061829)	1	0	0	-	< 0.01	1	1
apical tubulobulbar complex (GO:0061828)	1	0	0	-	< 0.01	1	1
sperm head (GO:0061827)	12	0	0.03	-	< 0.01	1	1
proteasome complex (GO:0000502)	66	0	0.19	-	< 0.01	1	1
podosome core (GO:0061825)	1	0	0	-	< 0.01	1	1
activin A complex (GO:0043509)	1	0	0	-	< 0.01	1	1
transcription factor AP-1 complex (GO:0035976)	4	0	0.01	-	< 0.01	1	1
CD95 death-inducing signaling complex (GO:0031265)	6	0	0.02	-	< 0.01	1	1
death-inducing signaling complex (GO:0031264)	9	0	0.03	-	< 0.01	1	1
male pronucleus (GO:0001940)	6	0	0.02	-	< 0.01	1	1
Ndc80 complex (GO:0031262)	4	0	0.01	-	< 0.01	1	1
DNA replication preinitiation complex (GO:0031261)	5	0	0.01	-	< 0.01	1	1
pseudopodium membrane (GO:0031260)	1	0	0	-	< 0.01	1	1
Wnt-Frizzled-LRP5/6 complex (GO:1990851)	4	0	0.01	-	< 0.01	1	1
integral component of endoplasmic reticulum membrane (GO:0030176)	155	0	0.44	-	< 0.01	1	1
integral component of Golgi membrane (GO:0030173)	64	0	0.18	-	< 0.01	1	1
female pronucleus (GO:0001939)	9	0	0.03	-	< 0.01	1	1
RNA cap binding complex (GO:0034518)	14	0	0.04	-	< 0.01	1	1
uropod membrane (GO:0031259)	1	0	0	-	< 0.01	1	1
lamellipodium membrane (GO:0031258)	22	0	0.06	-	< 0.01	1	1
cell trailing edge membrane (GO:0031257)	1	0	0	-	< 0.01	1	1
proteasome storage granule (GO:0034515)	2	0	0.01	-	< 0.01	1	1
leading edge membrane (GO:0031256)	171	0	0.49	-	< 0.01	1	1
cell trailing edge (GO:0031254)	13	0	0.04	-	< 0.01	1	1
extrinsic component of endoplasmic reticulum membrane (GO:0042406)	7	0	0.02	-	< 0.01	1	1
uropod (GO:0001931)	13	0	0.04	-	< 0.01	1	1
cell projection membrane (GO:0031253)	330	0	0.94	-	< 0.01	1	1
nuclear inclusion body (GO:0042405)	13	0	0.04	-	< 0.01	1	1
cell leading edge (GO:0031252)	409	0	1.17	-	< 0.01	0.633	1
interfibrillar mitochondrion (GO:1990844)	1	0	0	-	< 0.01	1	1
PAN complex (GO:0031251)	2	0	0.01	-	< 0.01	1	1
GPI-anchor transamidase complex (GO:0042765)	5	0	0.01	-	< 0.01	1	1
subsarcolemmal mitochondrion (GO:1990843)	1	0	0	-	< 0.01	1	1
integrin complex (GO:0008305)	32	0	0.09	-	< 0.01	1	1
host cell PML body (GO:0075341)	1	0	0	-	< 0.01	1	1
B cell receptor complex (GO:0019815)	5	0	0.01	-	< 0.01	1	1
immunoglobulin complex (GO:0019814)	186	0	0.53	-	< 0.01	1	1
protein acetyltransferase complex (GO:0031248)	97	0	0.28	-	< 0.01	1	1
chromosome, centromeric core domain (GO:0034506)	1	0	0	-	< 0.01	1	1
lysosomal matrix (GO:1990836)	1	0	0	-	< 0.01	1	1
Hrd1p ubiquitin ligase ERAD-L complex (GO:0000839)	7	0	0.02	-	< 0.01	1	1
Hrd1p ubiquitin ligase complex (GO:0000836)	8	0	0.02	-	< 0.01	1	1
ER ubiquitin ligase complex (GO:0000835)	9	0	0.03	-	< 0.01	1	1
photoreceptor inner segment (GO:0001917)	49	0	0.14	-	< 0.01	1	1
intrinsic component of the cytoplasmic side of the plasma membrane (GO:0031235)	7	0	0.02	-	< 0.01	1	1
cytosolic proteasome complex (GO:0031597)	9	0	0.03	-	< 0.01	1	1
extrinsic component of cytoplasmic side of plasma membrane (GO:0031234)	94	0	0.27	-	< 0.01	1	1
intrinsic component of external side of plasma membrane (GO:0031233)	24	0	0.07	-	< 0.01	1	1
nuclear proteasome complex (GO:0031595)	3	0	0.01	-	< 0.01	1	1
extrinsic component of external side of plasma membrane (GO:0031232)	9	0	0.03	-	< 0.01	1	1
neuromuscular junction (GO:0031594)	80	0	0.23	-	< 0.01	1	1
intrinsic component of peroxisomal membrane (GO:0031231)	16	0	0.05	-	< 0.01	1	1
centrosomal corona (GO:0031592)	1	0	0	-	< 0.01	1	1
protein kinase 5 complex (GO:0016533)	3	0	0.01	-	< 0.01	1	1
COPI-coated Golgi to ER transport vesicle (GO:0030142)	1	0	0	-	< 0.01	1	1
trans-Golgi network transport vesicle (GO:0030140)	32	0	0.09	-	< 0.01	1	1
H4 histone acetyltransferase complex (GO:1902562)	46	0	0.13	-	< 0.01	1	1
angiogenin-PRI complex (GO:0032311)	2	0	0.01	-	< 0.01	1	1
GMP reductase complex (GO:1902560)	2	0	0.01	-	< 0.01	1	1
intrinsic component of nuclear inner membrane (GO:0031229)	16	0	0.05	-	< 0.01	1	1
intrinsic component of Golgi membrane (GO:0031228)	69	0	0.2	-	< 0.01	1	1
intrinsic component of endoplasmic reticulum membrane (GO:0031227)	163	0	0.47	-	< 0.01	1	1
intrinsic component of plasma membrane (GO:0031226)	1735	0	4.96	-	< 0.01	0.0089	0.302
nucleotide-activated protein kinase complex (GO:0031588)	15	0	0.04	-	< 0.01	1	1
anchored component of membrane (GO:0031225)	175	0	0.5	-	< 0.01	1	1
presynaptic membrane (GO:0042734)	163	0	0.47	-	< 0.01	1	1
nuclear MIS12/MIND complex (GO:0000818)	4	0	0.01	-	< 0.01	1	1
growth cone filopodium (GO:1990812)	4	0	0.01	-	< 0.01	1	1
endocytic vesicle (GO:0030139)	331	0	0.95	-	< 0.01	1	1
sarcoplasmic reticulum (GO:0016529)	71	0	0.2	-	< 0.01	1	1
ESCRT III complex (GO:0000815)	10	0	0.03	-	< 0.01	1	1
sarcoplasm (GO:0016528)	80	0	0.23	-	< 0.01	1	1
COPI-coated vesicle (GO:0030137)	27	0	0.08	-	< 0.01	1	1
ESCRT II complex (GO:0000814)	3	0	0.01	-	< 0.01	1	1
clathrin-coated vesicle (GO:0030136)	188	0	0.54	-	< 0.01	1	1
ESCRT I complex (GO:0000813)	10	0	0.03	-	< 0.01	1	1
coated vesicle (GO:0030135)	293	0	0.84	-	< 0.01	1	1
Swr1 complex (GO:0000812)	13	0	0.04	-	< 0.01	1	1
COPII-coated ER to Golgi transport vesicle (GO:0030134)	97	0	0.28	-	< 0.01	1	1
midbody (GO:0030496)	173	0	0.49	-	< 0.01	1	1
GINS complex (GO:0000811)	3	0	0.01	-	< 0.01	1	1
transport vesicle (GO:0030133)	399	0	1.14	-	< 0.01	0.632	1
clathrin coat of coated pit (GO:0030132)	21	0	0.06	-	< 0.01	1	1
clathrin adaptor complex (GO:0030131)	29	0	0.08	-	< 0.01	1	1
clathrin coat of trans-Golgi network vesicle (GO:0030130)	14	0	0.04	-	< 0.01	1	1
MutSbeta complex (GO:0032302)	2	0	0.01	-	< 0.01	1	1
MutSalpha complex (GO:0032301)	3	0	0.01	-	< 0.01	1	1
mismatch repair complex (GO:0032300)	14	0	0.04	-	< 0.01	1	1
tertiary granule lumen (GO:1904724)	55	0	0.16	-	< 0.01	1	1
RSF complex (GO:0031213)	2	0	0.01	-	< 0.01	1	1
endoplasmic reticulum palmitoyltransferase complex (GO:0031211)	8	0	0.02	-	< 0.01	1	1
origin recognition complex (GO:0000808)	9	0	0.03	-	< 0.01	1	1
Y chromosome (GO:0000806)	2	0	0.01	-	< 0.01	1	1
clathrin coat of endocytic vesicle (GO:0030128)	16	0	0.05	-	< 0.01	1	1
TIM22 mitochondrial import inner membrane insertion complex (GO:0042721)	4	0	0.01	-	< 0.01	1	1
X chromosome (GO:0000805)	9	0	0.03	-	< 0.01	1	1
COPII vesicle coat (GO:0030127)	15	0	0.04	-	< 0.01	1	1
mitochondrial inner membrane peptidase complex (GO:0042720)	2	0	0.01	-	< 0.01	1	1
CHRAC (GO:0008623)	2	0	0.01	-	< 0.01	1	1
COPI vesicle coat (GO:0030126)	15	0	0.04	-	< 0.01	1	1
sex chromosome (GO:0000803)	30	0	0.09	-	< 0.01	1	1
epsilon DNA polymerase complex (GO:0008622)	5	0	0.01	-	< 0.01	1	1
clathrin vesicle coat (GO:0030125)	29	0	0.08	-	< 0.01	1	1
transverse filament (GO:0000802)	2	0	0.01	-	< 0.01	1	1
AP-4 adaptor complex (GO:0030124)	5	0	0.01	-	< 0.01	1	1
central element (GO:0000801)	8	0	0.02	-	< 0.01	1	1
SWI/SNF complex (GO:0016514)	19	0	0.05	-	< 0.01	1	1
AP-3 adaptor complex (GO:0030123)	10	0	0.03	-	< 0.01	1	1
smooth muscle contractile fiber (GO:0030485)	4	0	0.01	-	< 0.01	1	1
lateral element (GO:0000800)	14	0	0.04	-	< 0.01	1	1
core-binding factor complex (GO:0016513)	3	0	0.01	-	< 0.01	1	1
AP-2 adaptor complex (GO:0030122)	15	0	0.04	-	< 0.01	1	1
AP-1 adaptor complex (GO:0030121)	8	0	0.02	-	< 0.01	1	1
vesicle coat (GO:0030120)	58	0	0.17	-	< 0.01	1	1
SCAR complex (GO:0031209)	8	0	0.02	-	< 0.01	1	1
Sec62/Sec63 complex (GO:0031207)	1	0	0	-	< 0.01	1	1
endoplasmic reticulum Sec complex (GO:0031205)	2	0	0.01	-	< 0.01	1	1
mitochondrial intermembrane space protein transporter complex (GO:0042719)	5	0	0.01	-	< 0.01	1	1
SNARE complex (GO:0031201)	49	0	0.14	-	< 0.01	1	1
AP-type membrane coat adaptor complex (GO:0030119)	46	0	0.13	-	< 0.01	1	1
clathrin coat (GO:0030118)	47	0	0.13	-	< 0.01	1	1
membrane coat (GO:0030117)	99	0	0.28	-	< 0.01	1	1
actin cortical patch (GO:0030479)	16	0	0.05	-	< 0.01	1	1
mitochondrial fatty acid beta-oxidation multienzyme complex (GO:0016507)	1	0	0	-	< 0.01	1	1
actin cap (GO:0030478)	4	0	0.01	-	< 0.01	1	1
type III intermediate filament (GO:0045098)	4	0	0.01	-	< 0.01	1	1
keratin filament (GO:0045095)	101	0	0.29	-	< 0.01	1	1
interleukin-18 receptor complex (GO:0045092)	3	0	0.01	-	< 0.01	1	1
succinate-CoA ligase complex (GO:0042709)	2	0	0.01	-	< 0.01	1	1
TRC complex (GO:0072380)	2	0	0.01	-	< 0.01	1	1
extrinsic component of synaptic membrane (GO:0099243)	14	0	0.04	-	< 0.01	1	1
outer acrosomal membrane (GO:0002081)	4	0	0.01	-	< 0.01	1	1
acrosomal membrane (GO:0002080)	23	0	0.07	-	< 0.01	1	1
intrinsic component of synaptic membrane (GO:0099240)	171	0	0.49	-	< 0.01	1	1
Fc-epsilon receptor I complex (GO:0032998)	3	0	0.01	-	< 0.01	1	1
Fc receptor complex (GO:0032997)	3	0	0.01	-	< 0.01	1	1
Bcl3-Bcl10 complex (GO:0032996)	1	0	0	-	< 0.01	1	1
protein-lipid complex (GO:0032994)	40	0	0.11	-	< 0.01	1	1
protein-DNA complex (GO:0032993)	171	0	0.49	-	< 0.01	1	1
Scc2-Scc4 cohesin loading complex (GO:0090694)	2	0	0.01	-	< 0.01	1	1
ER membrane insertion complex (GO:0072379)	5	0	0.01	-	< 0.01	1	1
inner acrosomal membrane (GO:0002079)	5	0	0.01	-	< 0.01	1	1
synaptic membrane (GO:0097060)	440	0	1.26	-	< 0.01	0.639	1
U6atac snRNP (GO:0005691)	1	0	0	-	< 0.01	1	1
U4atac snRNP (GO:0005690)	2	0	0.01	-	< 0.01	1	1
kainate selective glutamate receptor complex (GO:0032983)	5	0	0.01	-	< 0.01	1	1
myosin filament (GO:0032982)	22	0	0.06	-	< 0.01	1	1
growth hormone receptor complex (GO:0070195)	2	0	0.01	-	< 0.01	1	1
CNTFR-CLCF1 complex (GO:0097059)	3	0	0.01	-	< 0.01	1	1
CRLF-CLCF1 complex (GO:0097058)	2	0	0.01	-	< 0.01	1	1
TRAF2-GSTP1 complex (GO:0097057)	2	0	0.01	-	< 0.01	1	1
mRNA cap methyltransferase complex (GO:0031533)	2	0	0.01	-	< 0.01	1	1
U12-type spliceosomal complex (GO:0005689)	27	0	0.08	-	< 0.01	1	1
U6 snRNP (GO:0005688)	8	0	0.02	-	< 0.01	1	1
U4 snRNP (GO:0005687)	11	0	0.03	-	< 0.01	1	1
U2 snRNP (GO:0005686)	23	0	0.07	-	< 0.01	1	1
U1 snRNP (GO:0005685)	19	0	0.05	-	< 0.01	1	1
U7 snRNP (GO:0005683)	7	0	0.02	-	< 0.01	1	1
U5 snRNP (GO:0005682)	18	0	0.05	-	< 0.01	1	1
anaphase-promoting complex (GO:0005680)	22	0	0.06	-	< 0.01	1	1
ciliary pocket membrane (GO:0020018)	3	0	0.01	-	< 0.01	1	1
shelterin complex (GO:0070187)	7	0	0.02	-	< 0.01	1	1
ciliary pocket (GO:0020016)	3	0	0.01	-	< 0.01	1	1
microvillus membrane (GO:0031528)	24	0	0.07	-	< 0.01	1	1
filopodium membrane (GO:0031527)	18	0	0.05	-	< 0.01	1	1
brush border membrane (GO:0031526)	54	0	0.15	-	< 0.01	1	1
Myb complex (GO:0031523)	3	0	0.01	-	< 0.01	1	1
PTW/PP1 phosphatase complex (GO:0072357)	7	0	0.02	-	< 0.01	1	1
chromatin silencing complex (GO:0005677)	7	0	0.02	-	< 0.01	1	1
transcription factor TFIIH holo complex (GO:0005675)	12	0	0.03	-	< 0.01	1	1
transcription factor TFIIF complex (GO:0005674)	2	0	0.01	-	< 0.01	1	1
striated muscle dense body (GO:0055120)	1	0	0	-	< 0.01	1	1
transcription factor TFIIE complex (GO:0005673)	2	0	0.01	-	< 0.01	1	1
transcription factor TFIIA complex (GO:0005672)	6	0	0.02	-	< 0.01	1	1
Ada2/Gcn5/Ada3 transcription activator complex (GO:0005671)	18	0	0.05	-	< 0.01	1	1
host cell cytoplasm (GO:0030430)	11	0	0.03	-	< 0.01	1	1
postsynaptic cytoskeleton (GO:0099571)	8	0	0.02	-	< 0.01	1	1
glycoprotein complex (GO:0090665)	19	0	0.05	-	< 0.01	1	1
DRM complex (GO:0070176)	1	0	0	-	< 0.01	1	1
symbiont-containing vacuole membrane (GO:0020005)	6	0	0.02	-	< 0.01	1	1
PcG protein complex (GO:0031519)	48	0	0.14	-	< 0.01	1	1
symbiont-containing vacuole (GO:0020003)	7	0	0.02	-	< 0.01	1	1
perinuclear endoplasmic reticulum (GO:0097038)	23	0	0.07	-	< 0.01	1	1
tRNA (m1A) methyltransferase complex (GO:0031515)	3	0	0.01	-	< 0.01	1	1
motile cilium (GO:0031514)	183	0	0.52	-	< 0.01	1	1
Mis6-Sim4 complex (GO:0031511)	1	0	0	-	< 0.01	1	1
SUMO activating enzyme complex (GO:0031510)	3	0	0.01	-	< 0.01	1	1
transcription factor TFIID complex (GO:0005669)	39	0	0.11	-	< 0.01	1	1
RNA polymerase transcription factor SL1 complex (GO:0005668)	2	0	0.01	-	< 0.01	1	1
transcription factor complex (GO:0005667)	366	0	1.05	-	< 0.01	0.629	1
site of polarized growth (GO:0030427)	180	0	0.51	-	< 0.01	1	1
presynaptic cytoskeleton (GO:0099569)	8	0	0.02	-	< 0.01	1	1
RNA polymerase III complex (GO:0005666)	19	0	0.05	-	< 0.01	1	1
growth cone (GO:0030426)	175	0	0.5	-	< 0.01	1	1
RNA polymerase II, core complex (GO:0005665)	15	0	0.04	-	< 0.01	1	1
nuclear origin of replication recognition complex (GO:0005664)	9	0	0.03	-	< 0.01	1	1
DNA replication factor C complex (GO:0005663)	5	0	0.01	-	< 0.01	1	1
DNA replication factor A complex (GO:0005662)	15	0	0.04	-	< 0.01	1	1
translocon complex (GO:0071256)	6	0	0.02	-	< 0.01	1	1
cone matrix sheath (GO:0090658)	1	0	0	-	< 0.01	1	1
apical cytoplasm (GO:0090651)	2	0	0.01	-	< 0.01	1	1
tight junction (GO:0070160)	130	0	0.37	-	< 0.01	1	1
ciliary basal body (GO:0036064)	140	0	0.4	-	< 0.01	1	1
MPP7-DLG1-LIN7 complex (GO:0097025)	5	0	0.01	-	< 0.01	1	1
mannosyltransferase complex (GO:0031501)	4	0	0.01	-	< 0.01	1	1
alpha DNA polymerase:primase complex (GO:0005658)	5	0	0.01	-	< 0.01	1	1
photoreceptor disc membrane (GO:0097381)	22	0	0.06	-	< 0.01	1	1
replication fork (GO:0005657)	72	0	0.21	-	< 0.01	1	1
nuclear pre-replicative complex (GO:0005656)	3	0	0.01	-	< 0.01	1	1
nucleolar ribonuclease P complex (GO:0005655)	5	0	0.01	-	< 0.01	1	1
nuclear lamina (GO:0005652)	12	0	0.03	-	< 0.01	1	1
kinocilium (GO:0060091)	9	0	0.03	-	< 0.01	1	1
slit diaphragm (GO:0036057)	9	0	0.03	-	< 0.01	1	1
filtration diaphragm (GO:0036056)	9	0	0.03	-	< 0.01	1	1
glomerular endothelium fenestra (GO:0036053)	1	0	0	-	< 0.01	1	1
ciliary plasm (GO:0097014)	125	0	0.36	-	< 0.01	1	1
snRNA-activating protein complex (GO:0019185)	2	0	0.01	-	< 0.01	1	1
phagocytic vesicle lumen (GO:0097013)	4	0	0.01	-	< 0.01	1	1
meiotic spindle (GO:0072687)	13	0	0.04	-	< 0.01	1	1
annulate lamellae (GO:0005642)	5	0	0.01	-	< 0.01	1	1
perisynaptic space (GO:0099544)	4	0	0.01	-	< 0.01	1	1
nuclear envelope lumen (GO:0005641)	9	0	0.03	-	< 0.01	1	1
nuclear outer membrane (GO:0005640)	26	0	0.07	-	< 0.01	1	1
neuronal ribonucleoprotein granule (GO:0071598)	2	0	0.01	-	< 0.01	1	1
Nem1-Spo7 phosphatase complex (GO:0071595)	2	0	0.01	-	< 0.01	1	1
SREBP-SCAP-Insig complex (GO:0032937)	3	0	0.01	-	< 0.01	1	1
inner dense plaque of desmosome (GO:0090637)	1	0	0	-	< 0.01	1	1
outer dense plaque of desmosome (GO:0090636)	1	0	0	-	< 0.01	1	1
mitochondrial degradosome (GO:0045025)	2	0	0.01	-	< 0.01	1	1
cell body membrane (GO:0044298)	28	0	0.08	-	< 0.01	1	1
cell body (GO:0044297)	576	0	1.65	-	< 0.01	0.415	1
integral component of nuclear inner membrane (GO:0005639)	16	0	0.05	-	< 0.01	1	1
MCM8-MCM9 complex (GO:0097362)	2	0	0.01	-	< 0.01	1	1
axonal growth cone (GO:0044295)	30	0	0.09	-	< 0.01	1	1
lamin filament (GO:0005638)	5	0	0.01	-	< 0.01	1	1
CIA complex (GO:0097361)	5	0	0.01	-	< 0.01	1	1
dendritic growth cone (GO:0044294)	9	0	0.03	-	< 0.01	1	1
nuclear inner membrane (GO:0005637)	60	0	0.17	-	< 0.01	1	1
dendrite terminus (GO:0044292)	14	0	0.04	-	< 0.01	1	1
cell-cell contact zone (GO:0044291)	74	0	0.21	-	< 0.01	1	1
inhibitory synapse (GO:0060077)	18	0	0.05	-	< 0.01	1	1
synapse-associated extracellular matrix (GO:0099535)	4	0	0.01	-	< 0.01	1	1
excitatory synapse (GO:0060076)	51	0	0.15	-	< 0.01	1	1
MKS complex (GO:0036038)	13	0	0.04	-	< 0.01	1	1
haptoglobin-hemoglobin complex (GO:0031838)	10	0	0.03	-	< 0.01	1	1
TCR signalosome (GO:0036398)	1	0	0	-	< 0.01	1	1
RNA N6-methyladenosine methyltransferase complex (GO:0036396)	8	0	0.02	-	< 0.01	1	1
perinucleolar compartment (GO:0097356)	1	0	0	-	< 0.01	1	1
tRNA-splicing ligase complex (GO:0072669)	8	0	0.02	-	< 0.01	1	1
protein C inhibitor-plasma kallikrein complex (GO:0036030)	1	0	0	-	< 0.01	1	1
mitochondrial crista junction (GO:0044284)	1	0	0	-	< 0.01	1	1
TOR complex (GO:0038201)	14	0	0.04	-	< 0.01	1	1
postsynaptic cytosol (GO:0099524)	17	0	0.05	-	< 0.01	1	1
dendritic shaft (GO:0043198)	36	0	0.1	-	< 0.01	1	1
presynaptic cytosol (GO:0099523)	14	0	0.04	-	< 0.01	1	1
dendritic spine (GO:0043197)	159	0	0.45	-	< 0.01	1	1
region of cytosol (GO:0099522)	24	0	0.07	-	< 0.01	1	1
varicosity (GO:0043196)	8	0	0.02	-	< 0.01	1	1
terminal bouton (GO:0043195)	52	0	0.15	-	< 0.01	1	1
integral component of external side of plasma membrane (GO:0071575)	1	0	0	-	< 0.01	1	1
axon initial segment (GO:0043194)	20	0	0.06	-	< 0.01	1	1
meiotic spindle pole (GO:0090619)	1	0	0	-	< 0.01	1	1
chitosome (GO:0045009)	14	0	0.04	-	< 0.01	1	1
outer mitochondrial membrane protein complex (GO:0098799)	17	0	0.05	-	< 0.01	1	1
ATP-binding cassette (ABC) transporter complex (GO:0043190)	6	0	0.02	-	< 0.01	1	1
mitochondrial protein complex (GO:0098798)	268	0	0.77	-	< 0.01	1	1
plasma membrane protein complex (GO:0098797)	691	0	1.97	-	< 0.01	0.269	1
membrane protein complex (GO:0098796)	1301	0	3.72	-	< 0.01	0.0522	1
protein C inhibitor-KLK3 complex (GO:0036029)	1	0	0	-	< 0.01	1	1
presynapse (GO:0098793)	505	0	1.44	-	< 0.01	0.407	1
protein C inhibitor-thrombin complex (GO:0036028)	1	0	0	-	< 0.01	1	1
amino acid transport complex (GO:1990184)	2	0	0.01	-	< 0.01	1	1
protein C inhibitor-PLAU complex (GO:0036027)	1	0	0	-	< 0.01	1	1
Golgi subcompartment (GO:0098791)	368	0	1.05	-	< 0.01	0.629	1
protein C inhibitor-PLAT complex (GO:0036026)	1	0	0	-	< 0.01	1	1
protein C inhibitor-TMPRSS11E complex (GO:0036025)	1	0	0	-	< 0.01	1	1
pre-replicative complex (GO:0036387)	3	0	0.01	-	< 0.01	1	1
protein C inhibitor-TMPRSS7 complex (GO:0036024)	1	0	0	-	< 0.01	1	1
INO80-type complex (GO:0097346)	28	0	0.08	-	< 0.01	1	1
endolysosome lumen (GO:0036021)	5	0	0.01	-	< 0.01	1	1
Rix1 complex (GO:0097344)	2	0	0.01	-	< 0.01	1	1
endolysosome membrane (GO:0036020)	14	0	0.04	-	< 0.01	1	1
ripoptosome (GO:0097342)	6	0	0.02	-	< 0.01	1	1
interstitial matrix (GO:0005614)	12	0	0.03	-	< 0.01	1	1
H4/H2A histone acetyltransferase complex (GO:0043189)	20	0	0.06	-	< 0.01	1	1
polymeric cytoskeletal fiber (GO:0099513)	764	0	2.18	-	< 0.01	0.281	1
laminin-5 complex (GO:0005610)	3	0	0.01	-	< 0.01	1	1
ribonucleoside-diphosphate reductase complex (GO:0005971)	2	0	0.01	-	< 0.01	1	1
neurofilament cytoskeleton (GO:0060053)	2	0	0.01	-	< 0.01	1	1
P granule (GO:0043186)	20	0	0.06	-	< 0.01	1	1
histone pre-mRNA 3'end processing complex (GO:0071204)	6	0	0.02	-	< 0.01	1	1
WASH complex (GO:0071203)	16	0	0.05	-	< 0.01	1	1
nBAF complex (GO:0071565)	15	0	0.04	-	< 0.01	1	1
npBAF complex (GO:0071564)	12	0	0.03	-	< 0.01	1	1
nucleus-vacuole junction (GO:0071561)	1	0	0	-	< 0.01	1	1
endolysosome (GO:0036019)	20	0	0.06	-	< 0.01	1	1
peptidase inhibitor complex (GO:1904090)	5	0	0.01	-	< 0.01	1	1
myofilament (GO:0036379)	32	0	0.09	-	< 0.01	1	1
cytoplasmic exosome (RNase complex) (GO:0000177)	14	0	0.04	-	< 0.01	1	1
ciliary neurotrophic factor receptor complex (GO:0070110)	4	0	0.01	-	< 0.01	1	1
plasma membrane respirasome (GO:0070470)	2	0	0.01	-	< 0.01	1	1
laminin-3 complex (GO:0005608)	2	0	0.01	-	< 0.01	1	1
laminin-2 complex (GO:0005607)	2	0	0.01	-	< 0.01	1	1
serine-pyruvate aminotransferase complex (GO:0005969)	1	0	0	-	< 0.01	1	1
laminin-1 complex (GO:0005606)	3	0	0.01	-	< 0.01	1	1
Rab-protein geranylgeranyltransferase complex (GO:0005968)	4	0	0.01	-	< 0.01	1	1
mitochondrial pyruvate dehydrogenase complex (GO:0005967)	3	0	0.01	-	< 0.01	1	1
basement membrane (GO:0005604)	95	0	0.27	-	< 0.01	1	1
protein farnesyltransferase complex (GO:0005965)	3	0	0.01	-	< 0.01	1	1
complement component C1 complex (GO:0005602)	2	0	0.01	-	< 0.01	1	1
phosphorylase kinase complex (GO:0005964)	5	0	0.01	-	< 0.01	1	1
collagen type XIII trimer (GO:0005600)	1	0	0	-	< 0.01	1	1
exocytic vesicle membrane (GO:0099501)	109	0	0.31	-	< 0.01	1	1
glycine cleavage complex (GO:0005960)	4	0	0.01	-	< 0.01	1	1
integral component of lumenal side of endoplasmic reticulum membrane (GO:0071556)	29	0	0.08	-	< 0.01	1	1
respirasome (GO:0070469)	102	0	0.29	-	< 0.01	1	1
SAGA-type complex (GO:0070461)	30	0	0.09	-	< 0.01	1	1
protein phosphatase type 1 complex (GO:0000164)	10	0	0.03	-	< 0.01	1	1
DNA-dependent protein kinase-DNA ligase 4 complex (GO:0005958)	4	0	0.01	-	< 0.01	1	1
protein kinase CK2 complex (GO:0005956)	4	0	0.01	-	< 0.01	1	1
calcineurin complex (GO:0005955)	5	0	0.01	-	< 0.01	1	1
calcium- and calmodulin-dependent protein kinase complex (GO:0005954)	2	0	0.01	-	< 0.01	1	1
CAAX-protein geranylgeranyltransferase complex (GO:0005953)	2	0	0.01	-	< 0.01	1	1
cAMP-dependent protein kinase complex (GO:0005952)	13	0	0.04	-	< 0.01	1	1
piP-body (GO:0071547)	5	0	0.01	-	< 0.01	1	1
pi-body (GO:0071546)	7	0	0.02	-	< 0.01	1	1
eukaryotic translation initiation factor 3 complex, eIF3m (GO:0071541)	7	0	0.02	-	< 0.01	1	1
acrosomal lumen (GO:0043160)	1	0	0	-	< 0.01	1	1
eukaryotic translation initiation factor 3 complex, eIF3e (GO:0071540)	2	0	0.01	-	< 0.01	1	1
phagocytic vesicle (GO:0045335)	132	0	0.38	-	< 0.01	1	1
clathrin-coated endocytic vesicle (GO:0045334)	98	0	0.28	-	< 0.01	1	1
protein phosphatase type 2A complex (GO:0000159)	19	0	0.05	-	< 0.01	1	1
cytoplasmic ubiquitin ligase complex (GO:0000153)	16	0	0.05	-	< 0.01	1	1
nuclear ubiquitin ligase complex (GO:0000152)	44	0	0.13	-	< 0.01	1	1
Weibel-Palade body (GO:0033093)	5	0	0.01	-	< 0.01	1	1
phagolysosome membrane (GO:0061474)	1	0	0	-	< 0.01	1	1
mitochondrial alpha-ketoglutarate dehydrogenase complex (GO:0005947)	6	0	0.02	-	< 0.01	1	1
NuA4 histone acetyltransferase complex (GO:0035267)	20	0	0.06	-	< 0.01	1	1
6-phosphofructokinase complex (GO:0005945)	3	0	0.01	-	< 0.01	1	1
phosphatidylinositol 3-kinase complex, class IB (GO:0005944)	3	0	0.01	-	< 0.01	1	1
acrosomal matrix (GO:0043159)	4	0	0.01	-	< 0.01	1	1
phosphatidylinositol 3-kinase complex, class IA (GO:0005943)	2	0	0.01	-	< 0.01	1	1
phosphatidylinositol 3-kinase complex (GO:0005942)	28	0	0.08	-	< 0.01	1	1
septin ring (GO:0005940)	14	0	0.04	-	< 0.01	1	1
elongin complex (GO:0070449)	9	0	0.03	-	< 0.01	1	1
anchored component of the cytoplasmic side of the plasma membrane (GO:0098753)	1	0	0	-	< 0.01	1	1
interleukin-1 receptor complex (GO:0045323)	2	0	0.01	-	< 0.01	1	1
integrin alphaIIb-beta3 complex (GO:0070442)	1	0	0	-	< 0.01	1	1
exocyst (GO:0000145)	19	0	0.05	-	< 0.01	1	1
AP-5 adaptor complex (GO:0044599)	1	0	0	-	< 0.01	1	1
mitochondria-associated endoplasmic reticulum membrane (GO:0044233)	13	0	0.04	-	< 0.01	1	1
organelle membrane contact site (GO:0044232)	27	0	0.08	-	< 0.01	1	1
host cell presynaptic membrane (GO:0044231)	1	0	0	-	< 0.01	1	1
ciliary rootlet (GO:0035253)	10	0	0.03	-	< 0.01	1	1
axoneme (GO:0005930)	124	0	0.35	-	< 0.01	1	1
Dcp1-Dcp2 complex (GO:0098745)	1	0	0	-	< 0.01	1	1
mitotic spindle microtubule (GO:1990498)	3	0	0.01	-	< 0.01	1	1
Grb2-EGFR complex (GO:0070436)	2	0	0.01	-	< 0.01	1	1
Shc-EGFR complex (GO:0070435)	2	0	0.01	-	< 0.01	1	1
Golgi membrane (GO:0000139)	759	0	2.17	-	< 0.01	0.28	1
Golgi trans cisterna (GO:0000138)	9	0	0.03	-	< 0.01	1	1
Golgi cis cisterna (GO:0000137)	29	0	0.08	-	< 0.01	1	1
Gtr1-Gtr2 GTPase complex (GO:1990131)	4	0	0.01	-	< 0.01	1	1
GATOR1 complex (GO:1990130)	6	0	0.02	-	< 0.01	1	1
host cell surface (GO:0044228)	1	0	0	-	< 0.01	1	1
juxtaparanode region of axon (GO:0044224)	10	0	0.03	-	< 0.01	1	1
phosphatidylinositol 3-kinase complex, class I (GO:0097651)	5	0	0.01	-	< 0.01	1	1
muscle tendon junction (GO:0005927)	3	0	0.01	-	< 0.01	1	1
host cell synapse (GO:0044221)	1	0	0	-	< 0.01	1	1
host cell perinuclear region of cytoplasm (GO:0044220)	1	0	0	-	< 0.01	1	1
bicellular tight junction (GO:0005923)	125	0	0.36	-	< 0.01	1	1
connexin complex (GO:0005922)	21	0	0.06	-	< 0.01	1	1
gap junction (GO:0005921)	32	0	0.09	-	< 0.01	1	1
messenger ribonucleoprotein complex (GO:1990124)	10	0	0.03	-	< 0.01	1	1
transcription factor TFIIIC complex (GO:0000127)	6	0	0.02	-	< 0.01	1	1
A axonemal microtubule (GO:0097649)	1	0	0	-	< 0.01	1	1
transcription factor TFIIIB complex (GO:0000126)	6	0	0.02	-	< 0.01	1	1
DNA ligase III-XRCC1 complex (GO:0070421)	1	0	0	-	< 0.01	1	1
G protein-coupled receptor complex (GO:0097648)	9	0	0.03	-	< 0.01	1	1
PCAF complex (GO:0000125)	6	0	0.02	-	< 0.01	1	1
other organism cell membrane (GO:0044218)	4	0	0.01	-	< 0.01	1	1
SAGA complex (GO:0000124)	17	0	0.05	-	< 0.01	1	1
Rad51C-XRCC3 complex (GO:0033065)	2	0	0.01	-	< 0.01	1	1
other organism part (GO:0044217)	5	0	0.01	-	< 0.01	1	1
histone acetyltransferase complex (GO:0000123)	87	0	0.25	-	< 0.01	1	1
other organism cell (GO:0044216)	5	0	0.01	-	< 0.01	1	1
Rad51B-Rad51C-Rad51D-XRCC2 complex (GO:0033063)	4	0	0.01	-	< 0.01	1	1
spanning component of plasma membrane (GO:0044214)	6	0	0.02	-	< 0.01	1	1
RNA polymerase I transcription factor complex (GO:0000120)	4	0	0.01	-	< 0.01	1	1
DNA recombinase mediator complex (GO:0033061)	7	0	0.02	-	< 0.01	1	1
fascia adherens (GO:0005916)	10	0	0.03	-	< 0.01	1	1
zonula adherens (GO:0005915)	9	0	0.03	-	< 0.01	1	1
spot adherens junction (GO:0005914)	1	0	0	-	< 0.01	1	1
cell-cell adherens junction (GO:0005913)	118	0	0.34	-	< 0.01	1	1
cell-cell junction (GO:0005911)	464	0	1.33	-	< 0.01	0.645	1
nonhomologous end joining complex (GO:0070419)	9	0	0.03	-	< 0.01	1	1
DNA-dependent protein kinase complex (GO:0070418)	2	0	0.01	-	< 0.01	1	1
MOZ/MORF histone acetyltransferase complex (GO:0070776)	7	0	0.02	-	< 0.01	1	1
histone deacetylase complex (GO:0000118)	72	0	0.21	-	< 0.01	1	1
RQC complex (GO:1990112)	2	0	0.01	-	< 0.01	1	1
H3 histone acetyltransferase complex (GO:0070775)	7	0	0.02	-	< 0.01	1	1
spermatoproteasome complex (GO:1990111)	5	0	0.01	-	< 0.01	1	1
PAS complex (GO:0070772)	1	0	0	-	< 0.01	1	1
integral component of autophagosome membrane (GO:0097637)	2	0	0.01	-	< 0.01	1	1
intrinsic component of autophagosome membrane (GO:0097636)	2	0	0.01	-	< 0.01	1	1
extrinsic component of autophagosome membrane (GO:0097635)	2	0	0.01	-	< 0.01	1	1
nucleotide-excision repair factor 3 complex (GO:0000112)	1	0	0	-	< 0.01	1	1
nucleotide-excision repair factor 2 complex (GO:0000111)	1	0	0	-	< 0.01	1	1
nucleotide-excision repair factor 1 complex (GO:0000110)	3	0	0.01	-	< 0.01	1	1
extrinsic component of phagophore assembly site membrane (GO:0097632)	2	0	0.01	-	< 0.01	1	1
F-actin capping protein complex (GO:0008290)	8	0	0.02	-	< 0.01	1	1
integral component of omegasome membrane (GO:0097631)	1	0	0	-	< 0.01	1	1
intrinsic component of omegasome membrane (GO:0097630)	1	0	0	-	< 0.01	1	1
clathrin-coated pit (GO:0005905)	69	0	0.2	-	< 0.01	1	1
brush border (GO:0005903)	104	0	0.3	-	< 0.01	1	1
microvillus (GO:0005902)	84	0	0.24	-	< 0.01	1	1
caveola (GO:0005901)	81	0	0.23	-	< 0.01	1	1
oncostatin-M receptor complex (GO:0005900)	2	0	0.01	-	< 0.01	1	1
photoreceptor inner segment membrane (GO:0060342)	2	0	0.01	-	< 0.01	1	1
specific granule lumen (GO:0035580)	62	0	0.18	-	< 0.01	1	1
NuA3b histone acetyltransferase complex (GO:1990468)	1	0	0	-	< 0.01	1	1
NuA3a histone acetyltransferase complex (GO:1990467)	1	0	0	-	< 0.01	1	1
host cell nucleus (GO:0042025)	5	0	0.01	-	< 0.01	1	1
nucleotide-excision repair complex (GO:0000109)	12	0	0.03	-	< 0.01	1	1
gamma-secretase complex (GO:0070765)	7	0	0.02	-	< 0.01	1	1
interleukin-12 receptor complex (GO:0042022)	1	0	0	-	< 0.01	1	1
sarcolemma (GO:0042383)	136	0	0.39	-	< 0.01	1	1
extrinsic component of omegasome membrane (GO:0097629)	3	0	0.01	-	< 0.01	1	1
KICSTOR complex (GO:0140007)	5	0	0.01	-	< 0.01	1	1
protein serine/threonine phosphatase complex (GO:0008287)	45	0	0.13	-	< 0.01	1	1
omegasome (GO:1990462)	2	0	0.01	-	< 0.01	1	1
paraspeckles (GO:0042382)	6	0	0.02	-	< 0.01	1	1
nuclear pore transmembrane ring (GO:0070762)	1	0	0	-	< 0.01	1	1
inward rectifying potassium channel (GO:0008282)	3	0	0.01	-	< 0.01	1	1
phosphatase complex (GO:1903293)	45	0	0.13	-	< 0.01	1	1
specific granule membrane (GO:0035579)	91	0	0.26	-	< 0.01	1	1
azurophil granule membrane (GO:0035577)	58	0	0.17	-	< 0.01	1	1
integral component of lysosomal membrane (GO:1905103)	4	0	0.01	-	< 0.01	1	1
endopeptidase Clp complex (GO:0009368)	2	0	0.01	-	< 0.01	1	1
DNA polymerase III complex (GO:0009360)	1	0	0	-	< 0.01	1	1
L-type voltage-gated calcium channel complex (GO:1990454)	12	0	0.03	-	< 0.01	1	1
cohesin complex (GO:0008278)	17	0	0.05	-	< 0.01	1	1
Parkin-FBXW7-Cul1 ubiquitin ligase complex (GO:1990452)	3	0	0.01	-	< 0.01	1	1
gamma-tubulin small complex (GO:0008275)	4	0	0.01	-	< 0.01	1	1
gamma-tubulin ring complex (GO:0008274)	8	0	0.02	-	< 0.01	1	1
NSL complex (GO:0044545)	5	0	0.01	-	< 0.01	1	1
chromatoid body (GO:0033391)	13	0	0.04	-	< 0.01	1	1
radial spoke stalk (GO:0001536)	3	0	0.01	-	< 0.01	1	1
radial spoke (GO:0001534)	7	0	0.02	-	< 0.01	1	1
mitochondrial oxoglutarate dehydrogenase complex (GO:0009353)	1	0	0	-	< 0.01	1	1
cornified envelope (GO:0001533)	65	0	0.19	-	< 0.01	1	1
spanning component of membrane (GO:0089717)	12	0	0.03	-	< 0.01	1	1
phagocytic cup (GO:0001891)	27	0	0.08	-	< 0.01	1	1
interleukin-23 complex (GO:0070743)	3	0	0.01	-	< 0.01	1	1
THO complex part of transcription export complex (GO:0000445)	6	0	0.02	-	< 0.01	1	1
MIS12/MIND type complex (GO:0000444)	5	0	0.01	-	< 0.01	1	1
proteasome core complex, beta-subunit complex (GO:0019774)	11	0	0.03	-	< 0.01	1	1
proteasome core complex, alpha-subunit complex (GO:0019773)	9	0	0.03	-	< 0.01	1	1
ribonuclease H2 complex (GO:0032299)	3	0	0.01	-	< 0.01	1	1
supraspliceosomal complex (GO:0044530)	3	0	0.01	-	< 0.01	1	1
citrate lyase complex (GO:0009346)	1	0	0	-	< 0.01	1	1
FANCM-MHF complex (GO:0071821)	3	0	0.01	-	< 0.01	1	1
chromaffin granule lumen (GO:0034466)	1	0	0	-	< 0.01	1	1
BBSome (GO:0034464)	9	0	0.03	-	< 0.01	1	1
outer dense fiber (GO:0001520)	7	0	0.02	-	< 0.01	1	1
upper tip-link density (GO:1990435)	1	0	0	-	< 0.01	1	1
transcription factor TFIIH core complex (GO:0000439)	8	0	0.02	-	< 0.01	1	1
sarcoplasmic reticulum lumen (GO:0033018)	10	0	0.03	-	< 0.01	1	1
core TFIIH complex portion of holo TFIIH complex (GO:0000438)	3	0	0.01	-	< 0.01	1	1
sarcoplasmic reticulum membrane (GO:0033017)	39	0	0.11	-	< 0.01	1	1
nuclear condensin complex (GO:0000799)	3	0	0.01	-	< 0.01	1	1
nuclear cohesin complex (GO:0000798)	5	0	0.01	-	< 0.01	1	1
condensin core heterodimer (GO:0000797)	1	0	0	-	< 0.01	1	1
U2AF (GO:0089701)	7	0	0.02	-	< 0.01	1	1
condensin complex (GO:0000796)	8	0	0.02	-	< 0.01	1	1
synaptonemal complex (GO:0000795)	40	0	0.11	-	< 0.01	1	1
condensed nuclear chromosome (GO:0000794)	100	0	0.29	-	< 0.01	1	1
perinuclear theca (GO:0033011)	4	0	0.01	-	< 0.01	1	1
oligosaccharyltransferase complex (GO:0008250)	13	0	0.04	-	< 0.01	1	1
paranodal junction (GO:0033010)	8	0	0.02	-	< 0.01	1	1
heterochromatin (GO:0000792)	80	0	0.23	-	< 0.01	1	1
euchromatin (GO:0000791)	39	0	0.11	-	< 0.01	1	1
DUBm complex (GO:0071819)	2	0	0.01	-	< 0.01	1	1
BAT3 complex (GO:0071818)	3	0	0.01	-	< 0.01	1	1
MMXD complex (GO:0071817)	5	0	0.01	-	< 0.01	1	1
AMPA glutamate receptor complex (GO:0032281)	28	0	0.08	-	< 0.01	1	1
voltage-gated sodium channel complex (GO:0001518)	14	0	0.04	-	< 0.01	1	1
symmetric synapse (GO:0032280)	11	0	0.03	-	< 0.01	1	1
Mpp10 complex (GO:0034457)	3	0	0.01	-	< 0.01	1	1
UTP-C complex (GO:0034456)	3	0	0.01	-	< 0.01	1	1
peroxisomal importomer complex (GO:1990429)	3	0	0.01	-	< 0.01	1	1
t-UTP complex (GO:0034455)	3	0	0.01	-	< 0.01	1	1
glycerol-3-phosphate dehydrogenase complex (GO:0009331)	3	0	0.01	-	< 0.01	1	1
stereocilia tip-link density (GO:1990427)	1	0	0	-	< 0.01	1	1
DNA topoisomerase complex (ATP-hydrolyzing) (GO:0009330)	2	0	0.01	-	< 0.01	1	1
ryanodine receptor complex (GO:1990425)	3	0	0.01	-	< 0.01	1	1
centriolar satellite (GO:0034451)	30	0	0.09	-	< 0.01	1	1
RZZ complex (GO:1990423)	3	0	0.01	-	< 0.01	1	1
DNA-directed RNA polymerase complex (GO:0000428)	109	0	0.31	-	< 0.01	1	1
BMP receptor complex (GO:0070724)	2	0	0.01	-	< 0.01	1	1
subtelomeric heterochromatin (GO:1990421)	1	0	0	-	< 0.01	1	1
nuclear nucleosome (GO:0000788)	14	0	0.04	-	< 0.01	1	1
Tle3-Aes complex (GO:0070722)	2	0	0.01	-	< 0.01	1	1
nucleosome (GO:0000786)	75	0	0.21	-	< 0.01	1	1
autophagosome membrane (GO:0000421)	36	0	0.1	-	< 0.01	1	1
nuclear telomere cap complex (GO:0000783)	13	0	0.04	-	< 0.01	1	1
telomere cap complex (GO:0000782)	13	0	0.04	-	< 0.01	1	1
chaperone-mediated autophagy translocation complex (GO:0061742)	1	0	0	-	< 0.01	1	1
condensed nuclear chromosome, centromeric region (GO:0000780)	27	0	0.08	-	< 0.01	1	1
phenylalanine-tRNA ligase complex (GO:0009328)	2	0	0.01	-	< 0.01	1	1
EGO complex (GO:0034448)	6	0	0.02	-	< 0.01	1	1
Pex17p-Pex14p docking complex (GO:1990415)	3	0	0.01	-	< 0.01	1	1
lipoprotein particle (GO:1990777)	38	0	0.11	-	< 0.01	1	1
HIR complex (GO:0000417)	1	0	0	-	< 0.01	1	1
condensed chromosome, centromeric region (GO:0000779)	119	0	0.34	-	< 0.01	1	1
condensed nuclear chromosome kinetochore (GO:0000778)	16	0	0.05	-	< 0.01	1	1
condensed chromosome kinetochore (GO:0000777)	106	0	0.3	-	< 0.01	1	1
kinetochore (GO:0000776)	136	0	0.39	-	< 0.01	1	1
tumor necrosis factor receptor superfamily complex (GO:0002947)	3	0	0.01	-	< 0.01	1	1
NF-kappaB p50/p65 complex (GO:0035525)	1	0	0	-	< 0.01	1	1
cyclin K-CDK13 complex (GO:0002945)	2	0	0.01	-	< 0.01	1	1
cyclin K-CDK12 complex (GO:0002944)	2	0	0.01	-	< 0.01	1	1
acetyl-CoA carboxylase complex (GO:0009317)	1	0	0	-	< 0.01	1	1
proximal neuron projection (GO:1990769)	4	0	0.01	-	< 0.01	1	1
CGRP receptor complex (GO:1990406)	2	0	0.01	-	< 0.01	1	1
EKC/KEOPS complex (GO:0000408)	6	0	0.02	-	< 0.01	1	1
phagophore assembly site (GO:0000407)	32	0	0.09	-	< 0.01	1	1
outer mucus layer (GO:0070703)	1	0	0	-	< 0.01	1	1
inner mucus layer (GO:0070702)	1	0	0	-	< 0.01	1	1
growth cone lamellipodium (GO:1990761)	3	0	0.01	-	< 0.01	1	1
mucus layer (GO:0070701)	2	0	0.01	-	< 0.01	1	1
plasma membrane raft (GO:0044853)	110	0	0.31	-	< 0.01	1	1
PR-DUB complex (GO:0035517)	4	0	0.01	-	< 0.01	1	1
vacuolar proton-transporting V-type ATPase complex (GO:0016471)	18	0	0.05	-	< 0.01	1	1
integral component of vacuolar membrane (GO:0031166)	6	0	0.02	-	< 0.01	1	1
autophagosome lumen (GO:0034423)	1	0	0	-	< 0.01	1	1
microtubule end (GO:1990752)	31	0	0.09	-	< 0.01	1	1
proton-transporting two-sector ATPase complex (GO:0016469)	52	0	0.15	-	< 0.01	1	1
ciliary transition zone (GO:0035869)	71	0	0.2	-	< 0.01	1	1
unconventional myosin complex (GO:0016461)	10	0	0.03	-	< 0.01	1	1
alphav-beta3 integrin-HMGB1 complex (GO:0035868)	3	0	0.01	-	< 0.01	1	1
myosin II complex (GO:0016460)	23	0	0.07	-	< 0.01	1	1
alphav-beta3 integrin-IGF-1-IGF1R complex (GO:0035867)	4	0	0.01	-	< 0.01	1	1
alphav-beta3 integrin-PKCalpha complex (GO:0035866)	3	0	0.01	-	< 0.01	1	1
lipid tube (GO:0060987)	1	0	0	-	< 0.01	1	1
transmembrane transporter complex (GO:1902495)	328	0	0.94	-	< 0.01	1	1
acetyltransferase complex (GO:1902493)	97	0	0.28	-	< 0.01	1	1
site of double-strand break (GO:0035861)	59	0	0.17	-	< 0.01	1	1
recycling endosome lumen (GO:0034777)	1	0	0	-	< 0.01	1	1
EARP complex (GO:1990745)	5	0	0.01	-	< 0.01	1	1
microvesicle (GO:1990742)	4	0	0.01	-	< 0.01	1	1
myosin complex (GO:0016459)	66	0	0.19	-	< 0.01	1	1
inflammasome complex (GO:0061702)	14	0	0.04	-	< 0.01	1	1
mitochondrial tricarboxylic acid cycle enzyme complex (GO:0030062)	7	0	0.02	-	< 0.01	1	1
mitochondrial crista (GO:0030061)	6	0	0.02	-	< 0.01	1	1
GATOR2 complex (GO:0061700)	13	0	0.04	-	< 0.01	1	1
Seh1-associated complex (GO:0035859)	18	0	0.05	-	< 0.01	1	1
insulin-responsive compartment (GO:0032593)	8	0	0.02	-	< 0.01	1	1
integral component of mitochondrial membrane (GO:0032592)	73	0	0.21	-	< 0.01	1	1
dendritic spine membrane (GO:0032591)	13	0	0.04	-	< 0.01	1	1
dendrite membrane (GO:0032590)	40	0	0.11	-	< 0.01	1	1
pseudopodium (GO:0031143)	17	0	0.05	-	< 0.01	1	1
VCP-NSFL1C complex (GO:1990730)	2	0	0.01	-	< 0.01	1	1
desmosome (GO:0030057)	26	0	0.07	-	< 0.01	1	1
hemidesmosome (GO:0030056)	7	0	0.02	-	< 0.01	1	1
tRNA-specific adenosine-34 deaminase complex (GO:0052718)	2	0	0.01	-	< 0.01	1	1
RISC complex (GO:0016442)	16	0	0.05	-	< 0.01	1	1
cerebellar Golgi cell to granule cell synapse (GO:0099192)	1	0	0	-	< 0.01	1	1
neuron projection membrane (GO:0032589)	58	0	0.17	-	< 0.01	1	1
trans-Golgi network membrane (GO:0032588)	93	0	0.27	-	< 0.01	1	1
ruffle membrane (GO:0032587)	94	0	0.27	-	< 0.01	1	1
multivesicular body membrane (GO:0032585)	12	0	0.03	-	< 0.01	1	1
growth cone membrane (GO:0032584)	7	0	0.02	-	< 0.01	1	1
new growing cell tip (GO:0035841)	2	0	0.01	-	< 0.01	1	1
Golgi cisterna membrane (GO:0032580)	93	0	0.27	-	< 0.01	1	1
TRAMP complex (GO:0031499)	4	0	0.01	-	< 0.01	1	1
Lsm1-7-Pat1 complex (GO:1990726)	5	0	0.01	-	< 0.01	1	1
cytosolic aryl hydrocarbon receptor complex (GO:0034752)	1	0	0	-	< 0.01	1	1
aryl hydrocarbon receptor complex (GO:0034751)	4	0	0.01	-	< 0.01	1	1
mitochondrial nucleoid (GO:0042645)	44	0	0.13	-	< 0.01	1	1
Scrib-APC-beta-catenin complex (GO:0034750)	2	0	0.01	-	< 0.01	1	1
cytoplasmic periphery of the nuclear pore complex (GO:1990723)	2	0	0.01	-	< 0.01	1	1
cellularization cleavage furrow (GO:0110070)	1	0	0	-	< 0.01	1	1
actomyosin, actin portion (GO:0042643)	2	0	0.01	-	< 0.01	1	1
actomyosin (GO:0042641)	83	0	0.24	-	< 0.01	1	1
postsynaptic spectrin-associated cytoskeleton (GO:0099189)	1	0	0	-	< 0.01	1	1
proteasome regulatory particle, lid subcomplex (GO:0008541)	8	0	0.02	-	< 0.01	1	1
DNA packaging complex (GO:0044815)	83	0	0.24	-	< 0.01	1	1
proteasome regulatory particle, base subcomplex (GO:0008540)	12	0	0.03	-	< 0.01	1	1
distal portion of axoneme (GO:0120135)	1	0	0	-	< 0.01	1	1
proximal portion of axoneme (GO:0120134)	1	0	0	-	< 0.01	1	1
presynaptic intermediate filament cytoskeleton (GO:0099182)	1	0	0	-	< 0.01	1	1
growing cell tip (GO:0035838)	3	0	0.01	-	< 0.01	1	1
mitotic spindle astral microtubule end (GO:1905721)	3	0	0.01	-	< 0.01	1	1
cytoplasmic microtubule bundle (GO:1905720)	1	0	0	-	< 0.01	1	1
axonemal central pair projection (GO:1990718)	1	0	0	-	< 0.01	1	1
axonemal central apparatus (GO:1990716)	3	0	0.01	-	< 0.01	1	1
proteasome activator complex (GO:0008537)	3	0	0.01	-	< 0.01	1	1
HFE-transferrin receptor complex (GO:1990712)	8	0	0.02	-	< 0.01	1	1
Ski complex (GO:0055087)	3	0	0.01	-	< 0.01	1	1
host cell cytoplasm part (GO:0033655)	10	0	0.03	-	< 0.01	1	1
host cell mitochondrion (GO:0033650)	1	0	0	-	< 0.01	1	1
myosin VII complex (GO:0031477)	1	0	0	-	< 0.01	1	1
mast cell granule (GO:0042629)	22	0	0.06	-	< 0.01	1	1
nuclear subtelomeric heterochromatin (GO:1990707)	1	0	0	-	< 0.01	1	1
myosin V complex (GO:0031475)	1	0	0	-	< 0.01	1	1
chylomicron (GO:0042627)	14	0	0.04	-	< 0.01	1	1
photoreceptor outer segment membrane (GO:0042622)	17	0	0.05	-	< 0.01	1	1
integral component of endoplasmic reticulum-Golgi intermediate compartment (ERGIC) membrane (GO:1990701)	1	0	0	-	< 0.01	1	1
host intracellular membrane-bounded organelle (GO:0033648)	7	0	0.02	-	< 0.01	1	1
lamellipodium (GO:0030027)	195	0	0.56	-	< 0.01	1	1
host intracellular organelle (GO:0033647)	7	0	0.02	-	< 0.01	1	1
host intracellular part (GO:0033646)	16	0	0.05	-	< 0.01	1	1
host cell membrane (GO:0033644)	1	0	0	-	< 0.01	1	1
host cell part (GO:0033643)	18	0	0.05	-	< 0.01	1	1
Lsm2-8 complex (GO:0120115)	7	0	0.02	-	< 0.01	1	1
Sm-like protein family complex (GO:0120114)	77	0	0.22	-	< 0.01	1	1
neuron projection cytoplasm (GO:0120111)	85	0	0.24	-	< 0.01	1	1
postsynaptic intermediate filament cytoskeleton (GO:0099160)	2	0	0.01	-	< 0.01	1	1
methionine adenosyltransferase complex (GO:0048269)	2	0	0.01	-	< 0.01	1	1
septin complex (GO:0031105)	14	0	0.04	-	< 0.01	1	1
Cul7-RING ubiquitin ligase complex (GO:0031467)	5	0	0.01	-	< 0.01	1	1
Cul5-RING ubiquitin ligase complex (GO:0031466)	6	0	0.02	-	< 0.01	1	1
Cul4B-RING E3 ubiquitin ligase complex (GO:0031465)	5	0	0.01	-	< 0.01	1	1
Cul4A-RING E3 ubiquitin ligase complex (GO:0031464)	12	0	0.03	-	< 0.01	1	1
Cul3-RING ubiquitin ligase complex (GO:0031463)	38	0	0.11	-	< 0.01	1	1
Cul2-RING ubiquitin ligase complex (GO:0031462)	15	0	0.04	-	< 0.01	1	1
MHC class II protein complex (GO:0042613)	19	0	0.05	-	< 0.01	1	1
MHC class I protein complex (GO:0042612)	9	0	0.03	-	< 0.01	1	1
MHC protein complex (GO:0042611)	28	0	0.08	-	< 0.01	1	1
Z disc (GO:0030018)	133	0	0.38	-	< 0.01	1	1
sarcomere (GO:0030017)	207	0	0.59	-	< 0.01	1	1
myofibril (GO:0030016)	227	0	0.65	-	< 0.01	1	1
CCR4-NOT core complex (GO:0030015)	6	0	0.02	-	< 0.01	1	1
CCR4-NOT complex (GO:0030014)	17	0	0.05	-	< 0.01	1	1
serotonergic synapse (GO:0099154)	2	0	0.01	-	< 0.01	1	1
centriolar subdistal appendage (GO:0120103)	9	0	0.03	-	< 0.01	1	1
egg coat (GO:0035805)	1	0	0	-	< 0.01	1	1
CURI complex (GO:0032545)	3	0	0.01	-	< 0.01	1	1
cortical endoplasmic reticulum (GO:0032541)	9	0	0.03	-	< 0.01	1	1
SMN-Sm protein complex (GO:0034719)	17	0	0.05	-	< 0.01	1	1
SMN-Gemin2 complex (GO:0034718)	1	0	0	-	< 0.01	1	1
pICln-Sm protein complex (GO:0034715)	6	0	0.02	-	< 0.01	1	1
serotonin-activated cation-selective channel complex (GO:1904602)	2	0	0.01	-	< 0.01	1	1
TRAPP complex (GO:0030008)	13	0	0.04	-	< 0.01	1	1
extrinsic component of postsynaptic density membrane (GO:0099147)	5	0	0.01	-	< 0.01	1	1
intrinsic component of postsynaptic density membrane (GO:0099146)	57	0	0.16	-	< 0.01	1	1
anchored component of synaptic membrane (GO:0099144)	13	0	0.04	-	< 0.01	1	1
methylosome (GO:0034709)	12	0	0.03	-	< 0.01	1	1
chloride channel complex (GO:0034707)	50	0	0.14	-	< 0.01	1	1
sodium channel complex (GO:0034706)	23	0	0.07	-	< 0.01	1	1
potassium channel complex (GO:0034705)	96	0	0.27	-	< 0.01	1	1
calcium channel complex (GO:0034704)	67	0	0.19	-	< 0.01	1	1
cation channel complex (GO:0034703)	222	0	0.63	-	< 0.01	1	1
ion channel complex (GO:0034702)	304	0	0.87	-	< 0.01	1	1
short-chain collagen trimer (GO:0005598)	1	0	0	-	< 0.01	1	1
collagen type XVI trimer (GO:0005597)	1	0	0	-	< 0.01	1	1
collagen type XIV trimer (GO:0005596)	1	0	0	-	< 0.01	1	1
collagen type XII trimer (GO:0005595)	1	0	0	-	< 0.01	1	1
collagen type IX trimer (GO:0005594)	3	0	0.01	-	< 0.01	1	1
FACIT collagen trimer (GO:0005593)	6	0	0.02	-	< 0.01	1	1
collagen type XI trimer (GO:0005592)	2	0	0.01	-	< 0.01	1	1
collagen type VIII trimer (GO:0005591)	1	0	0	-	< 0.01	1	1
collagen type VII trimer (GO:0005590)	1	0	0	-	< 0.01	1	1
rough endoplasmic reticulum lumen (GO:0048237)	3	0	0.01	-	< 0.01	1	1
GTPase activator complex (GO:1902773)	1	0	0	-	< 0.01	1	1
ATPase complex (GO:1904949)	85	0	0.24	-	< 0.01	1	1
BRCA1-BARD1 complex (GO:0031436)	2	0	0.01	-	< 0.01	1	1
recycling endosome membrane (GO:0055038)	83	0	0.24	-	< 0.01	1	1
Dbf4-dependent protein kinase complex (GO:0031431)	2	0	0.01	-	< 0.01	1	1
recycling endosome (GO:0055037)	178	0	0.51	-	< 0.01	1	1
M band (GO:0031430)	29	0	0.08	-	< 0.01	1	1
collagen type VI trimer (GO:0005589)	3	0	0.01	-	< 0.01	1	1
collagen type V trimer (GO:0005588)	3	0	0.01	-	< 0.01	1	1
collagen type IV trimer (GO:0005587)	6	0	0.02	-	< 0.01	1	1
collagen type III trimer (GO:0005586)	1	0	0	-	< 0.01	1	1
chaperone complex (GO:0101031)	22	0	0.06	-	< 0.01	1	1
collagen type II trimer (GO:0005585)	1	0	0	-	< 0.01	1	1
collagen type I trimer (GO:0005584)	2	0	0.01	-	< 0.01	1	1
fibrillar collagen trimer (GO:0005583)	11	0	0.03	-	< 0.01	1	1
collagen type XV trimer (GO:0005582)	1	0	0	-	< 0.01	1	1
collagen trimer (GO:0005581)	90	0	0.26	-	< 0.01	1	1
RNA polymerase III transcription factor complex (GO:0090576)	12	0	0.03	-	< 0.01	1	1
RNA polymerase II transcription factor complex (GO:0090575)	164	0	0.47	-	< 0.01	1	1
basal plasma membrane (GO:0009925)	34	0	0.1	-	< 0.01	1	1
RNA polymerase II transcription repressor complex (GO:0090571)	6	0	0.02	-	< 0.01	1	1
clathrin-sculpted monoamine transport vesicle membrane (GO:0070083)	5	0	0.01	-	< 0.01	1	1
clathrin-sculpted monoamine transport vesicle (GO:0070081)	5	0	0.01	-	< 0.01	1	1
nuclear DNA-directed RNA polymerase complex (GO:0055029)	108	0	0.31	-	< 0.01	1	1
RecQ helicase-Topo III complex (GO:0031422)	1	0	0	-	< 0.01	1	1
cortical microtubule (GO:0055028)	3	0	0.01	-	< 0.01	1	1
membrane attack complex (GO:0005579)	7	0	0.02	-	< 0.01	1	1
fibrinogen complex (GO:0005577)	8	0	0.02	-	< 0.01	1	1
Noc4p-Nop14p complex (GO:0030692)	2	0	0.01	-	< 0.01	1	1
nuclear transcriptional repressor complex (GO:0090568)	30	0	0.09	-	< 0.01	1	1
NatC complex (GO:0031417)	3	0	0.01	-	< 0.01	1	1
NatB complex (GO:0031416)	2	0	0.01	-	< 0.01	1	1
NatA complex (GO:0031415)	5	0	0.01	-	< 0.01	1	1
N-terminal protein acetyltransferase complex (GO:0031414)	10	0	0.03	-	< 0.01	1	1
NF-kappaB complex (GO:0071159)	2	0	0.01	-	< 0.01	1	1
actin cytoskeleton (GO:0015629)	517	0	1.48	-	< 0.01	0.407	1
cytochrome complex (GO:0070069)	34	0	0.1	-	< 0.01	1	1
ficolin-1-rich granule membrane (GO:0101003)	61	0	0.17	-	< 0.01	1	1
mitochondrial ribonuclease P complex (GO:0030678)	3	0	0.01	-	< 0.01	1	1
T-tubule (GO:0030315)	52	0	0.15	-	< 0.01	1	1
junctional membrane complex (GO:0030314)	7	0	0.02	-	< 0.01	1	1
TEAD-2-YAP complex (GO:0071149)	2	0	0.01	-	< 0.01	1	1
TEAD-1-YAP complex (GO:0071148)	2	0	0.01	-	< 0.01	1	1
external encapsulating structure (GO:0030312)	1	0	0	-	< 0.01	1	1
axolemma (GO:0030673)	15	0	0.04	-	< 0.01	1	1
synaptic vesicle membrane (GO:0030672)	109	0	0.31	-	< 0.01	1	1
heteromeric SMAD protein complex (GO:0071144)	2	0	0.01	-	< 0.01	1	1
phagocytic vesicle membrane (GO:0030670)	76	0	0.22	-	< 0.01	1	1
dendritic filopodium (GO:1902737)	2	0	0.01	-	< 0.01	1	1
SMAD protein complex (GO:0071141)	8	0	0.02	-	< 0.01	1	1
tubulin complex (GO:0045298)	2	0	0.01	-	< 0.01	1	1
CHD-type complex (GO:0090545)	16	0	0.05	-	< 0.01	1	1
Flemming body (GO:0090543)	28	0	0.08	-	< 0.01	1	1
mRNA editing complex (GO:0045293)	8	0	0.02	-	< 0.01	1	1
clathrin-coated endocytic vesicle membrane (GO:0030669)	80	0	0.23	-	< 0.01	1	1
secretory granule membrane (GO:0030667)	301	0	0.86	-	< 0.01	1	1
endocytic vesicle membrane (GO:0030666)	198	0	0.57	-	< 0.01	1	1
clathrin-coated vesicle membrane (GO:0030665)	115	0	0.33	-	< 0.01	1	1
COPI-coated vesicle membrane (GO:0030663)	20	0	0.06	-	< 0.01	1	1
coated vesicle membrane (GO:0030662)	182	0	0.52	-	< 0.01	1	1
Golgi-associated vesicle membrane (GO:0030660)	115	0	0.33	-	< 0.01	1	1
dendrite cytoplasm (GO:0032839)	32	0	0.09	-	< 0.01	1	1
alpha9-beta1 integrin-ADAM8 complex (GO:0071133)	1	0	0	-	< 0.01	1	1
plasma membrane bounded cell projection cytoplasm (GO:0032838)	209	0	0.6	-	< 0.01	1	1
CERF complex (GO:0090537)	2	0	0.01	-	< 0.01	1	1
calcium ion-transporting ATPase complex (GO:0090534)	2	0	0.01	-	< 0.01	1	1
cation-transporting ATPase complex (GO:0090533)	16	0	0.05	-	< 0.01	1	1
fumarate reductase complex (GO:0045283)	6	0	0.02	-	< 0.01	1	1
synaptobrevin 2-SNAP-25-syntaxin-1a complex (GO:0070044)	4	0	0.01	-	< 0.01	1	1
plasma membrane succinate dehydrogenase complex (GO:0045282)	1	0	0	-	< 0.01	1	1
succinate dehydrogenase complex (GO:0045281)	6	0	0.02	-	< 0.01	1	1
cytoophidium (GO:0097268)	3	0	0.01	-	< 0.01	1	1
nucleoplasmic reticulum (GO:0044195)	1	0	0	-	< 0.01	1	1
cytolytic granule (GO:0044194)	6	0	0.02	-	< 0.01	1	1
insulin receptor complex (GO:0005899)	5	0	0.01	-	< 0.01	1	1
interleukin-13 receptor complex (GO:0005898)	1	0	0	-	< 0.01	1	1
cytoplasmic vesicle membrane (GO:0030659)	778	0	2.22	-	< 0.01	0.174	1
transport vesicle membrane (GO:0030658)	213	0	0.61	-	< 0.01	1	1
interleukin-6 receptor complex (GO:0005896)	3	0	0.01	-	< 0.01	1	1
host cell mitochondrial envelope (GO:0044190)	1	0	0	-	< 0.01	1	1
interleukin-5 receptor complex (GO:0005895)	1	0	0	-	< 0.01	1	1
interleukin-2 receptor complex (GO:0005893)	2	0	0.01	-	< 0.01	1	1
acetylcholine-gated channel complex (GO:0005892)	17	0	0.05	-	< 0.01	1	1
voltage-gated calcium channel complex (GO:0005891)	43	0	0.12	-	< 0.01	1	1
sodium:potassium-exchanging ATPase complex (GO:0005890)	12	0	0.03	-	< 0.01	1	1
GABA-A receptor complex (GO:1902711)	19	0	0.05	-	< 0.01	1	1
respiratory chain complex IV (GO:0045277)	20	0	0.06	-	< 0.01	1	1
GABA receptor complex (GO:1902710)	20	0	0.06	-	< 0.01	1	1
respiratory chain complex III (GO:0045275)	14	0	0.04	-	< 0.01	1	1
plasma membrane respiratory chain complex II (GO:0045274)	1	0	0	-	< 0.01	1	1
respiratory chain complex II (GO:0045273)	6	0	0.02	-	< 0.01	1	1
synaptobrevin 2-SNAP-25-syntaxin-1a-complexin II complex (GO:0070033)	3	0	0.01	-	< 0.01	1	1
plasma membrane respiratory chain complex I (GO:0045272)	1	0	0	-	< 0.01	1	1
synaptobrevin 2-SNAP-25-syntaxin-1a-complexin I complex (GO:0070032)	4	0	0.01	-	< 0.01	1	1
respiratory chain complex I (GO:0045271)	51	0	0.15	-	< 0.01	1	1
R2TP complex (GO:0097255)	5	0	0.01	-	< 0.01	1	1
transcription export complex 2 (GO:0070390)	5	0	0.01	-	< 0.01	1	1
potassium:proton exchanging ATPase complex (GO:0005889)	1	0	0	-	< 0.01	1	1
integral component of plasma membrane (GO:0005887)	1653	0	4.72	-	< 0.01	0.0138	0.439
endothelial microparticle (GO:0072563)	2	0	0.01	-	< 0.01	1	1
blood microparticle (GO:0072562)	143	0	0.41	-	< 0.01	1	1
Arp2/3 protein complex (GO:0005885)	12	0	0.03	-	< 0.01	1	1
actin filament (GO:0005884)	116	0	0.33	-	< 0.01	1	1
neurofilament (GO:0005883)	10	0	0.03	-	< 0.01	1	1
amylin receptor complex 3 (GO:0150058)	2	0	0.01	-	< 0.01	1	1
intermediate filament (GO:0005882)	225	0	0.64	-	< 0.01	1	1
amylin receptor complex 2 (GO:0150057)	2	0	0.01	-	< 0.01	1	1
cytoplasmic microtubule (GO:0005881)	73	0	0.21	-	< 0.01	1	1
amylin receptor complex 1 (GO:0150056)	2	0	0.01	-	< 0.01	1	1
nuclear microtubule (GO:0005880)	1	0	0	-	< 0.01	1	1
proton-transporting ATP synthase, catalytic core (GO:0045267)	1	0	0	-	< 0.01	1	1
proton-transporting ATP synthase, stator stalk (GO:0045265)	1	0	0	-	< 0.01	1	1
proton-transporting ATP synthase complex, coupling factor F(o) (GO:0045263)	13	0	0.04	-	< 0.01	1	1
dopaminergic synapse (GO:0098691)	13	0	0.04	-	< 0.01	1	1
glycinergic synapse (GO:0098690)	7	0	0.02	-	< 0.01	1	1
proton-transporting ATP synthase complex, catalytic core F(1) (GO:0045261)	6	0	0.02	-	< 0.01	1	1
exocytic vesicle (GO:0070382)	213	0	0.61	-	< 0.01	1	1
endosome to plasma membrane transport vesicle (GO:0070381)	2	0	0.01	-	< 0.01	1	1
NLRP3 inflammasome complex (GO:0072559)	7	0	0.02	-	< 0.01	1	1
tubulobulbar complex (GO:0036284)	2	0	0.01	-	< 0.01	1	1
NLRP1 inflammasome complex (GO:0072558)	4	0	0.01	-	< 0.01	1	1
IPAF inflammasome complex (GO:0072557)	2	0	0.01	-	< 0.01	1	1
axonemal microtubule (GO:0005879)	9	0	0.03	-	< 0.01	1	1
spindle microtubule (GO:0005876)	60	0	0.17	-	< 0.01	1	1
microtubule associated complex (GO:0005875)	153	0	0.44	-	< 0.01	1	1
microtubule (GO:0005874)	427	0	1.22	-	< 0.01	0.636	1
plus-end kinesin complex (GO:0005873)	3	0	0.01	-	< 0.01	1	1
kinesin complex (GO:0005871)	55	0	0.16	-	< 0.01	1	1
neuronal cell body membrane (GO:0032809)	27	0	0.08	-	< 0.01	1	1
intraciliary transport particle B (GO:0030992)	20	0	0.06	-	< 0.01	1	1
intraciliary transport particle A (GO:0030991)	7	0	0.02	-	< 0.01	1	1
intraciliary transport particle (GO:0030990)	28	0	0.08	-	< 0.01	1	1
synaptic cleft (GO:0043083)	15	0	0.04	-	< 0.01	1	1
DNA ligase IV complex (GO:0032807)	3	0	0.01	-	< 0.01	1	1
carboxy-terminal domain protein kinase complex (GO:0032806)	20	0	0.06	-	< 0.01	1	1
proton-transporting ATP synthase complex (GO:0045259)	23	0	0.07	-	< 0.01	1	1
parallel fiber to Purkinje cell synapse (GO:0098688)	17	0	0.05	-	< 0.01	1	1
succinate dehydrogenase complex (ubiquinone) (GO:0045257)	6	0	0.02	-	< 0.01	1	1
hippocampal mossy fiber to CA3 synapse (GO:0098686)	36	0	0.1	-	< 0.01	1	1
Schaffer collateral - CA1 synapse (GO:0098685)	84	0	0.24	-	< 0.01	1	1
photoreceptor ribbon synapse (GO:0098684)	7	0	0.02	-	< 0.01	1	1
periciliary membrane compartment (GO:1990075)	6	0	0.02	-	< 0.01	1	1
pyruvate dehydrogenase complex (GO:0045254)	8	0	0.02	-	< 0.01	1	1
cochlear hair cell ribbon synapse (GO:0098683)	1	0	0	-	< 0.01	1	1
oxoglutarate dehydrogenase complex (GO:0045252)	7	0	0.02	-	< 0.01	1	1
TRAPPIII protein complex (GO:1990072)	2	0	0.01	-	< 0.01	1	1
TRAPPII protein complex (GO:1990071)	3	0	0.01	-	< 0.01	1	1
TRAPPI protein complex (GO:1990070)	1	0	0	-	< 0.01	1	1
sperm cytoplasmic droplet (GO:0097598)	2	0	0.01	-	< 0.01	1	1
alveolar lamellar body membrane (GO:0097233)	2	0	0.01	-	< 0.01	1	1
ER membrane protein complex (GO:0072546)	10	0	0.03	-	< 0.01	1	1
lamellar body membrane (GO:0097232)	2	0	0.01	-	< 0.01	1	1
dynactin complex (GO:0005869)	8	0	0.02	-	< 0.01	1	1
cytoplasmic dynein complex (GO:0005868)	20	0	0.06	-	< 0.01	1	1
Rb-E2F complex (GO:0035189)	2	0	0.01	-	< 0.01	1	1
striated muscle thin filament (GO:0005865)	31	0	0.09	-	< 0.01	1	1
striated muscle myosin thick filament (GO:0005863)	3	0	0.01	-	< 0.01	1	1
muscle thin filament tropomyosin (GO:0005862)	4	0	0.01	-	< 0.01	1	1
troponin complex (GO:0005861)	9	0	0.03	-	< 0.01	1	1
integral component of cytoplasmic side of endoplasmic reticulum membrane (GO:0071458)	6	0	0.02	-	< 0.01	1	1
lipopolysaccharide receptor complex (GO:0046696)	5	0	0.01	-	< 0.01	1	1
distal axon (GO:0150034)	289	0	0.83	-	< 0.01	1	1
SLIK (SAGA-like) complex (GO:0046695)	3	0	0.01	-	< 0.01	1	1
caveola neck (GO:0099400)	1	0	0	-	< 0.01	1	1
cortical microtubule cytoskeleton (GO:0030981)	5	0	0.01	-	< 0.01	1	1
germ cell nucleus (GO:0043073)	21	0	0.06	-	< 0.01	1	1
VCP-NPL4-UFD1 AAA ATPase complex (GO:0034098)	8	0	0.02	-	< 0.01	1	1
intracellular canaliculus (GO:0046691)	1	0	0	-	< 0.01	1	1
intrinsic component of neuronal dense core vesicle membrane (GO:0098675)	2	0	0.01	-	< 0.01	1	1
beta-catenin-TCF7L2 complex (GO:0070369)	3	0	0.01	-	< 0.01	1	1
succinate-CoA ligase complex (GDP-forming) (GO:0045244)	1	0	0	-	< 0.01	1	1
signal recognition particle (GO:0048500)	10	0	0.03	-	< 0.01	1	1
dihydrolipoyl dehydrogenase complex (GO:0045240)	12	0	0.03	-	< 0.01	1	1
sperm principal piece (GO:0097228)	23	0	0.07	-	< 0.01	1	1
sperm annulus (GO:0097227)	6	0	0.02	-	< 0.01	1	1
Cdc48p-Npl4p-Vms1p AAA ATPase complex (GO:0036266)	1	0	0	-	< 0.01	1	1
sperm mitochondrial sheath (GO:0097226)	1	0	0	-	< 0.01	1	1
sperm midpiece (GO:0097225)	24	0	0.07	-	< 0.01	1	1
viral integration complex (GO:0019035)	2	0	0.01	-	< 0.01	1	1
sperm connecting piece (GO:0097224)	4	0	0.01	-	< 0.01	1	1
viral replication complex (GO:0019034)	2	0	0.01	-	< 0.01	1	1
sperm part (GO:0097223)	196	0	0.56	-	< 0.01	1	1
interleukin-23 receptor complex (GO:0072536)	2	0	0.01	-	< 0.01	1	1
muscle myosin complex (GO:0005859)	18	0	0.05	-	< 0.01	1	1
perineuronal net (GO:0072534)	2	0	0.01	-	< 0.01	1	1
axonemal dynein complex (GO:0005858)	17	0	0.05	-	< 0.01	1	1
nascent polypeptide-associated complex (GO:0005854)	5	0	0.01	-	< 0.01	1	1
eukaryotic translation elongation factor 1 complex (GO:0005853)	4	0	0.01	-	< 0.01	1	1
germ plasm (GO:0060293)	20	0	0.06	-	< 0.01	1	1
tricarboxylic acid cycle enzyme complex (GO:0045239)	16	0	0.05	-	< 0.01	1	1
lateral cell cortex (GO:0097575)	2	0	0.01	-	< 0.01	1	1
lateral part of cell (GO:0097574)	2	0	0.01	-	< 0.01	1	1
mRNA cleavage factor complex (GO:0005849)	20	0	0.06	-	< 0.01	1	1
mRNA cleavage stimulating factor complex (GO:0005848)	1	0	0	-	< 0.01	1	1
mRNA cleavage and polyadenylation specificity factor complex (GO:0005847)	17	0	0.05	-	< 0.01	1	1
nuclear cap binding complex (GO:0005846)	3	0	0.01	-	< 0.01	1	1
mRNA cap binding complex (GO:0005845)	12	0	0.03	-	< 0.01	1	1
clathrin complex (GO:0071439)	8	0	0.02	-	< 0.01	1	1
NADH dehydrogenase complex (GO:0030964)	51	0	0.15	-	< 0.01	1	1
invadopodium membrane (GO:0071438)	6	0	0.02	-	< 0.01	1	1
invadopodium (GO:0071437)	16	0	0.05	-	< 0.01	1	1
apical distal dendrite (GO:0150014)	1	0	0	-	< 0.01	1	1
LUBAC complex (GO:0071797)	5	0	0.01	-	< 0.01	1	1
spindle matrix (GO:1990047)	1	0	0	-	< 0.01	1	1
collagen type VII anchoring fibril (GO:0098652)	1	0	0	-	< 0.01	1	1
basement membrane collagen trimer (GO:0098651)	8	0	0.02	-	< 0.01	1	1
epidermal lamellar body (GO:0097209)	4	0	0.01	-	< 0.01	1	1
alveolar lamellar body (GO:0097208)	6	0	0.02	-	< 0.01	1	1
host cell viral assembly compartment (GO:0072517)	1	0	0	-	< 0.01	1	1
proteasome core complex (GO:0005839)	22	0	0.06	-	< 0.01	1	1
proteasome regulatory particle (GO:0005838)	22	0	0.06	-	< 0.01	1	1
fatty-acyl-CoA synthase complex (GO:0005836)	1	0	0	-	< 0.01	1	1
cell cortex region (GO:0099738)	43	0	0.12	-	< 0.01	1	1
heterotrimeric G-protein complex (GO:0005834)	32	0	0.09	-	< 0.01	1	1
hemoglobin complex (GO:0005833)	11	0	0.03	-	< 0.01	1	1
glutamyl-tRNA(Gln) amidotransferase complex (GO:0030956)	3	0	0.01	-	< 0.01	1	1
chaperonin-containing T-complex (GO:0005832)	11	0	0.03	-	< 0.01	1	1
enzyme activator complex (GO:0150005)	4	0	0.01	-	< 0.01	1	1
distal dendrite (GO:0150002)	1	0	0	-	< 0.01	1	1
primary dendrite (GO:0150001)	2	0	0.01	-	< 0.01	1	1
collagen anchoring fibril (GO:0098648)	1	0	0	-	< 0.01	1	1
endoplasmic reticulum tubular network (GO:0071782)	23	0	0.07	-	< 0.01	1	1
collagen beaded filament (GO:0098647)	3	0	0.01	-	< 0.01	1	1
RIC1-RGP1 guanyl-nucleotide exchange factor complex (GO:0034066)	2	0	0.01	-	< 0.01	1	1
collagen sheet (GO:0098646)	1	0	0	-	< 0.01	1	1
Lewy body corona (GO:1990038)	1	0	0	-	< 0.01	1	1
collagen network (GO:0098645)	7	0	0.02	-	< 0.01	1	1
Lewy body core (GO:1990037)	3	0	0.01	-	< 0.01	1	1
complex of collagen trimers (GO:0098644)	19	0	0.05	-	< 0.01	1	1
banded collagen fibril (GO:0098643)	11	0	0.03	-	< 0.01	1	1
network-forming collagen trimer (GO:0098642)	7	0	0.02	-	< 0.01	1	1
postsynaptic membrane (GO:0045211)	331	0	0.95	-	< 0.01	1	1
parallel fiber (GO:1990032)	1	0	0	-	< 0.01	1	1
molybdopterin synthase complex (GO:0019008)	2	0	0.01	-	< 0.01	1	1
3M complex (GO:1990393)	5	0	0.01	-	< 0.01	1	1
FHF complex (GO:0070695)	5	0	0.01	-	< 0.01	1	1
pinceau fiber (GO:1990031)	1	0	0	-	< 0.01	1	1
pericellular basket (GO:1990030)	2	0	0.01	-	< 0.01	1	1
DNA repair complex (GO:1990391)	42	0	0.12	-	< 0.01	1	1
SCF ubiquitin ligase complex (GO:0019005)	65	0	0.19	-	< 0.01	1	1
terminal cisterna lumen (GO:0014804)	1	0	0	-	< 0.01	1	1
terminal cisterna (GO:0014802)	4	0	0.01	-	< 0.01	1	1
longitudinal sarcoplasmic reticulum (GO:0014801)	2	0	0.01	-	< 0.01	1	1
kinetochore microtubule (GO:0005828)	7	0	0.02	-	< 0.01	1	1
polar microtubule (GO:0005827)	6	0	0.02	-	< 0.01	1	1
transcriptional preinitiation complex (GO:0097550)	7	0	0.02	-	< 0.01	1	1
actomyosin contractile ring (GO:0005826)	4	0	0.01	-	< 0.01	1	1
exon-exon junction complex (GO:0035145)	21	0	0.06	-	< 0.01	1	1
anchored component of plasma membrane (GO:0046658)	63	0	0.18	-	< 0.01	1	1
costamere (GO:0043034)	19	0	0.05	-	< 0.01	1	1
isoamylase complex (GO:0043033)	1	0	0	-	< 0.01	1	1
cell tip (GO:0051286)	7	0	0.02	-	< 0.01	1	1
extrinsic component of postsynaptic endosome membrane (GO:0098999)	2	0	0.01	-	< 0.01	1	1
nucleoid (GO:0009295)	44	0	0.13	-	< 0.01	1	1
protein complex involved in cell-matrix adhesion (GO:0098637)	1	0	0	-	< 0.01	1	1
extrinsic component of postsynaptic early endosome membrane (GO:0098998)	1	0	0	-	< 0.01	1	1
protein complex involved in cell adhesion (GO:0098636)	35	0	0.1	-	< 0.01	1	1
hippocampal mossy fiber expansion (GO:1990026)	2	0	0.01	-	< 0.01	1	1
anchored component of synaptic vesicle membrane (GO:0098993)	14	0	0.04	-	< 0.01	1	1
mitotic spindle midzone (GO:1990023)	13	0	0.04	-	< 0.01	1	1
neuronal dense core vesicle (GO:0098992)	6	0	0.02	-	< 0.01	1	1
macropinocytic cup (GO:0070685)	1	0	0	-	< 0.01	1	1
ciliary base (GO:0097546)	35	0	0.1	-	< 0.01	1	1
axonemal outer doublet (GO:0097545)	3	0	0.01	-	< 0.01	1	1
endoplasmic reticulum-endosome membrane contact site (GO:0140284)	3	0	0.01	-	< 0.01	1	1
ciliary inversin compartment (GO:0097543)	1	0	0	-	< 0.01	1	1
ciliary tip (GO:0097542)	45	0	0.13	-	< 0.01	1	1
aster (GO:0005818)	11	0	0.03	-	< 0.01	1	1
axonemal basal plate (GO:0097541)	1	0	0	-	< 0.01	1	1
transmembrane collagen trimer (GO:0030936)	1	0	0	-	< 0.01	1	1
sheet-forming collagen trimer (GO:0030935)	1	0	0	-	< 0.01	1	1
anchoring collagen complex (GO:0030934)	3	0	0.01	-	< 0.01	1	1
lipid droplet (GO:0005811)	81	0	0.23	-	< 0.01	1	1
neuronal cell body (GO:0043025)	506	0	1.45	-	< 0.01	0.407	1
NADPH oxidase complex (GO:0043020)	15	0	0.04	-	< 0.01	1	1
phagophore assembly site membrane (GO:0034045)	16	0	0.05	-	< 0.01	1	1
glucosidase II complex (GO:0017177)	2	0	0.01	-	< 0.01	1	1
asymmetric, glutamatergic, excitatory synapse (GO:0098985)	6	0	0.02	-	< 0.01	1	1
ensheathing process (GO:1990015)	1	0	0	-	< 0.01	1	1
symmetric, GABA-ergic, inhibitory synapse (GO:0098983)	4	0	0.01	-	< 0.01	1	1
GABA-ergic synapse (GO:0098982)	76	0	0.22	-	< 0.01	1	1
cholinergic synapse (GO:0098981)	10	0	0.03	-	< 0.01	1	1
ciliary transition fiber (GO:0097539)	9	0	0.03	-	< 0.01	1	1
phosphopyruvate hydratase complex (GO:0000015)	4	0	0.01	-	< 0.01	1	1
pituitary gonadotropin complex (GO:0061696)	2	0	0.01	-	< 0.01	1	1
trans-Golgi network (GO:0005802)	243	0	0.69	-	< 0.01	1	1
cis-Golgi network (GO:0005801)	69	0	0.2	-	< 0.01	1	1
hexameric IgM immunoglobulin complex (GO:0071757)	1	0	0	-	< 0.01	1	1
pentameric IgM immunoglobulin complex (GO:0071756)	3	0	0.01	-	< 0.01	1	1
serine-type endopeptidase complex (GO:1905370)	1	0	0	-	< 0.01	1	1
IgM immunoglobulin complex, circulating (GO:0071754)	3	0	0.01	-	< 0.01	1	1
nuclear periphery (GO:0034399)	135	0	0.39	-	< 0.01	1	1
IgM immunoglobulin complex (GO:0071753)	3	0	0.01	-	< 0.01	1	1
secretory dimeric IgA immunoglobulin complex (GO:0071752)	3	0	0.01	-	< 0.01	1	1
neurosecretory vesicle (GO:1990008)	1	0	0	-	< 0.01	1	1
secretory IgA immunoglobulin complex (GO:0071751)	4	0	0.01	-	< 0.01	1	1
dimeric IgA immunoglobulin complex (GO:0071750)	3	0	0.01	-	< 0.01	1	1
granular vesicle (GO:1990005)	2	0	0.01	-	< 0.01	1	1
endoplasmic reticulum-plasma membrane contact site (GO:0140268)	9	0	0.03	-	< 0.01	1	1
tricellular tight junction (GO:0061689)	4	0	0.01	-	< 0.01	1	1
plasma membrane (GO:0005886)	5731	2	16.38	-	0.12	2.85e-06	0.0002
spliceosomal tri-snRNP complex (GO:0097526)	32	0	0.09	-	< 0.01	1	1
spliceosomal snRNP complex (GO:0097525)	61	0	0.17	-	< 0.01	1	1
sperm plasma membrane (GO:0097524)	6	0	0.02	-	< 0.01	1	1
mitochondrial membrane part (GO:0044455)	233	0	0.67	-	< 0.01	1	1
COP9 signalosome (GO:0008180)	36	0	0.1	-	< 0.01	1	1
BCOR complex (GO:0140261)	1	0	0	-	< 0.01	1	1
nuclear membrane part (GO:0044453)	17	0	0.05	-	< 0.01	1	1
endopeptidase complex (GO:1905369)	67	0	0.19	-	< 0.01	1	1
peptidase complex (GO:1905368)	94	0	0.27	-	< 0.01	1	1
Smc5-Smc6 complex (GO:0030915)	7	0	0.02	-	< 0.01	1	1
STAGA complex (GO:0030914)	12	0	0.03	-	< 0.01	1	1
polymeric IgA immunoglobulin complex (GO:0071749)	4	0	0.01	-	< 0.01	1	1
monomeric IgA immunoglobulin complex (GO:0071748)	4	0	0.01	-	< 0.01	1	1
GTPase complex (GO:1905360)	32	0	0.09	-	< 0.01	1	1
IgA immunoglobulin complex, circulating (GO:0071746)	4	0	0.01	-	< 0.01	1	1
IgA immunoglobulin complex (GO:0071745)	4	0	0.01	-	< 0.01	1	1
perisynaptic extracellular matrix (GO:0098966)	4	0	0.01	-	< 0.01	1	1
triglyceride-rich plasma lipoprotein particle (GO:0034385)	20	0	0.06	-	< 0.01	1	1
terminal web (GO:1990357)	4	0	0.01	-	< 0.01	1	1
sumoylated E2 ligase complex (GO:1990356)	1	0	0	-	< 0.01	1	1
DNA recombinase complex (GO:0097519)	2	0	0.01	-	< 0.01	1	1
nuclear RNA export factor complex (GO:0042272)	2	0	0.01	-	< 0.01	1	1
transporter complex (GO:1990351)	336	0	0.96	-	< 0.01	1	1
contractile actin filament bundle (GO:0097517)	71	0	0.2	-	< 0.01	1	1
HAUS complex (GO:0070652)	9	0	0.03	-	< 0.01	1	1
contractile fiber part (GO:0044449)	224	0	0.64	-	< 0.01	1	1
cell cortex part (GO:0044448)	192	0	0.55	-	< 0.01	1	1
axoneme part (GO:0044447)	40	0	0.11	-	< 0.01	1	1
myosin II filament (GO:0097513)	3	0	0.01	-	< 0.01	1	1
cardiac myofibril (GO:0097512)	7	0	0.02	-	< 0.01	1	1
mitotic spindle astral microtubule (GO:0061673)	8	0	0.02	-	< 0.01	1	1
eukaryotic 80S initiation complex (GO:0033291)	1	0	0	-	< 0.01	1	1
endosomal part (GO:0044440)	535	0	1.53	-	< 0.01	0.409	1
retromer, cargo-selective complex (GO:0030906)	4	0	0.01	-	< 0.01	1	1
retromer, tubulation complex (GO:0030905)	4	0	0.01	-	< 0.01	1	1
retromer complex (GO:0030904)	20	0	0.06	-	< 0.01	1	1
PRC1 complex (GO:0035102)	16	0	0.05	-	< 0.01	1	1
FACT complex (GO:0035101)	4	0	0.01	-	< 0.01	1	1
lysosomal proton-transporting V-type ATPase complex (GO:0046611)	1	0	0	-	< 0.01	1	1
intrinsic component of dense core granule membrane (GO:0098956)	2	0	0.01	-	< 0.01	1	1
NMDA selective glutamate receptor complex (GO:0017146)	11	0	0.03	-	< 0.01	1	1
intrinsic component of spine apparatus membrane (GO:0098952)	1	0	0	-	< 0.01	1	1
intrinsic component of postsynaptic recycling endosome membrane (GO:0098951)	2	0	0.01	-	< 0.01	1	1
THO complex (GO:0000347)	6	0	0.02	-	< 0.01	1	1
peroxisomal part (GO:0044439)	104	0	0.3	-	< 0.01	1	1
microbody part (GO:0044438)	104	0	0.3	-	< 0.01	1	1
Rad6-Rad18 complex (GO:0097505)	1	0	0	-	< 0.01	1	1
Gemini of coiled bodies (GO:0097504)	11	0	0.03	-	< 0.01	1	1
nuclear transcription factor complex (GO:0044798)	203	0	0.58	-	< 0.01	1	1
DNA polymerase processivity factor complex (GO:0044796)	1	0	0	-	< 0.01	1	1
endoplasmic reticulum part (GO:0044432)	1377	0	3.94	-	< 0.01	0.0326	0.851
Golgi apparatus part (GO:0044431)	985	0	2.81	-	< 0.01	0.117	1
endodeoxyribonuclease complex (GO:1905347)	6	0	0.02	-	< 0.01	1	1
intrinsic component of postsynaptic endosome membrane (GO:0098949)	2	0	0.01	-	< 0.01	1	1
intrinsic component of postsynaptic specialization membrane (GO:0098948)	82	0	0.23	-	< 0.01	1	1
spindle midzone (GO:0051233)	34	0	0.1	-	< 0.01	1	1
spherical high-density lipoprotein particle (GO:0034366)	8	0	0.02	-	< 0.01	1	1
discoidal high-density lipoprotein particle (GO:0034365)	3	0	0.01	-	< 0.01	1	1
intrinsic component of presynaptic active zone membrane (GO:0098945)	20	0	0.06	-	< 0.01	1	1
high-density lipoprotein particle (GO:0034364)	26	0	0.07	-	< 0.01	1	1
postsynaptic recycling endosome membrane (GO:0098944)	2	0	0.01	-	< 0.01	1	1
intermediate-density lipoprotein particle (GO:0034363)	5	0	0.01	-	< 0.01	1	1
low-density lipoprotein particle (GO:0034362)	14	0	0.04	-	< 0.01	1	1
very-low-density lipoprotein particle (GO:0034361)	20	0	0.06	-	< 0.01	1	1
USH2 complex (GO:1990696)	4	0	0.01	-	< 0.01	1	1
chylomicron remnant (GO:0034360)	1	0	0	-	< 0.01	1	1
Ire1 complex (GO:1990332)	1	0	0	-	< 0.01	1	1
mitochondrial part (GO:0044429)	1049	0	3	-	< 0.01	0.0754	1
transcription factor TFTC complex (GO:0033276)	14	0	0.04	-	< 0.01	1	1
translation initiation complex (GO:0070992)	1	0	0	-	< 0.01	1	1
telomerase catalytic core complex (GO:0000333)	1	0	0	-	< 0.01	1	1
paranode region of axon (GO:0033270)	13	0	0.04	-	< 0.01	1	1
clathrin-sculpted glutamate transport vesicle membrane (GO:0060203)	4	0	0.01	-	< 0.01	1	1
clathrin-sculpted acetylcholine transport vesicle membrane (GO:0060201)	3	0	0.01	-	< 0.01	1	1
clathrin-sculpted acetylcholine transport vesicle (GO:0060200)	3	0	0.01	-	< 0.01	1	1
mature chylomicron (GO:0034359)	1	0	0	-	< 0.01	1	1
plasma lipoprotein particle (GO:0034358)	38	0	0.11	-	< 0.01	1	1
intrinsic component of postsynaptic membrane (GO:0098936)	129	0	0.37	-	< 0.01	1	1
platelet dense tubular network membrane (GO:0031095)	9	0	0.03	-	< 0.01	1	1
immunological synapse (GO:0001772)	37	0	0.11	-	< 0.01	1	1
platelet dense tubular network (GO:0031094)	11	0	0.03	-	< 0.01	1	1
platelet alpha granule lumen (GO:0031093)	67	0	0.19	-	< 0.01	1	1
protein N-acetylglucosaminyltransferase complex (GO:0017122)	1	0	0	-	< 0.01	1	1
fungal-type vacuole membrane (GO:0000329)	1	0	0	-	< 0.01	1	1
platelet alpha granule membrane (GO:0031092)	17	0	0.05	-	< 0.01	1	1
platelet alpha granule (GO:0031091)	91	0	0.26	-	< 0.01	1	1
internode region of axon (GO:0033269)	4	0	0.01	-	< 0.01	1	1
transcription factor TFIIK complex (GO:0070985)	2	0	0.01	-	< 0.01	1	1
node of Ranvier (GO:0033268)	15	0	0.04	-	< 0.01	1	1
CSF1-CSF1R complex (GO:1990682)	2	0	0.01	-	< 0.01	1	1
axon part (GO:0033267)	388	0	1.11	-	< 0.01	0.631	1
fungal-type vacuole (GO:0000324)	1	0	0	-	< 0.01	1	1
storage vacuole (GO:0000322)	4	0	0.01	-	< 0.01	1	1
endocytic patch (GO:0061645)	16	0	0.05	-	< 0.01	1	1
zeta DNA polymerase complex (GO:0016035)	2	0	0.01	-	< 0.01	1	1
CORVET complex (GO:0033263)	4	0	0.01	-	< 0.01	1	1
septin collar (GO:0032173)	1	0	0	-	< 0.01	1	1
Golgi transport complex (GO:0017119)	13	0	0.04	-	< 0.01	1	1
PAM complex, Tim23 associated import motor (GO:0001405)	5	0	0.01	-	< 0.01	1	1
platelet dense granule lumen (GO:0031089)	14	0	0.04	-	< 0.01	1	1
platelet dense granule membrane (GO:0031088)	6	0	0.02	-	< 0.01	1	1
SAM complex (GO:0001401)	5	0	0.01	-	< 0.01	1	1
lamellar body (GO:0042599)	17	0	0.05	-	< 0.01	1	1
Atg1/ULK1 kinase complex (GO:1990316)	8	0	0.02	-	< 0.01	1	1
BLOC-3 complex (GO:0031085)	2	0	0.01	-	< 0.01	1	1
Grb2-Sos complex (GO:0070618)	1	0	0	-	< 0.01	1	1
BLOC-2 complex (GO:0031084)	3	0	0.01	-	< 0.01	1	1
BLOC-1 complex (GO:0031083)	17	0	0.05	-	< 0.01	1	1
BLOC complex (GO:0031082)	22	0	0.06	-	< 0.01	1	1
Golgi cis cisterna membrane (GO:1990674)	1	0	0	-	< 0.01	1	1
nuclear pore outer ring (GO:0031080)	10	0	0.03	-	< 0.01	1	1
intrinsic component of endoplasmic reticulum-Golgi intermediate compartment (ERGIC) membrane (GO:1990673)	1	0	0	-	< 0.01	1	1
organellar large ribosomal subunit (GO:0000315)	58	0	0.17	-	< 0.01	1	1
rhabdomere (GO:0016028)	1	0	0	-	< 0.01	1	1
Bcl3/NF-kappaB2 complex (GO:0033257)	2	0	0.01	-	< 0.01	1	1
organellar small ribosomal subunit (GO:0000314)	29	0	0.08	-	< 0.01	1	1
I-kappaB/NF-kappaB complex (GO:0033256)	4	0	0.01	-	< 0.01	1	1
organellar ribosome (GO:0000313)	89	0	0.25	-	< 0.01	1	1
endoplasmic reticulum exit site (GO:0070971)	27	0	0.08	-	< 0.01	1	1
Derlin-1 retrotranslocation complex (GO:0036513)	10	0	0.03	-	< 0.01	1	1
adrenomedullin receptor complex (GO:1903143)	3	0	0.01	-	< 0.01	1	1
axon terminus (GO:0043679)	120	0	0.34	-	< 0.01	1	1
glutamate-cysteine ligase complex (GO:0017109)	2	0	0.01	-	< 0.01	1	1
pore complex (GO:0046930)	23	0	0.07	-	< 0.01	1	1
zymogen granule membrane (GO:0042589)	11	0	0.03	-	< 0.01	1	1
zymogen granule (GO:0042588)	14	0	0.04	-	< 0.01	1	1
nucleocytoplasmic transport complex (GO:0031074)	3	0	0.01	-	< 0.01	1	1
PCSK9-AnxA2 complex (GO:1990667)	2	0	0.01	-	< 0.01	1	1
glycogen granule (GO:0042587)	7	0	0.02	-	< 0.01	1	1
U11/U12 snRNP (GO:0034693)	1	0	0	-	< 0.01	1	1
PCSK9-LDLR complex (GO:1990666)	2	0	0.01	-	< 0.01	1	1
aminoacyl-tRNA synthetase multienzyme complex (GO:0017101)	12	0	0.03	-	< 0.01	1	1
germinal vesicle (GO:0042585)	3	0	0.01	-	< 0.01	1	1
cytoplasmic cyclin-dependent protein kinase holoenzyme complex (GO:0000308)	2	0	0.01	-	< 0.01	1	1
chromaffin granule membrane (GO:0042584)	6	0	0.02	-	< 0.01	1	1
SWI/SNF superfamily-type complex (GO:0070603)	81	0	0.23	-	< 0.01	1	1
chromaffin granule (GO:0042583)	8	0	0.02	-	< 0.01	1	1
extrinsic component of vacuolar membrane (GO:0000306)	4	0	0.01	-	< 0.01	1	1
specific granule (GO:0042581)	161	0	0.46	-	< 0.01	1	1
Derlin-1-VIMP complex (GO:0036502)	2	0	0.01	-	< 0.01	1	1
UFD1-NPL4 complex (GO:0036501)	2	0	0.01	-	< 0.01	1	1
syntrophin complex (GO:0016013)	4	0	0.01	-	< 0.01	1	1
sarcoglycan complex (GO:0016012)	6	0	0.02	-	< 0.01	1	1
dystroglycan complex (GO:0016011)	7	0	0.02	-	< 0.01	1	1
autolysosome (GO:0044754)	9	0	0.03	-	< 0.01	1	1
dystrophin-associated glycoprotein complex (GO:0016010)	19	0	0.05	-	< 0.01	1	1
amphisome (GO:0044753)	2	0	0.01	-	< 0.01	1	1
septin cytoskeleton (GO:0032156)	15	0	0.04	-	< 0.01	1	1
cell division site part (GO:0032155)	63	0	0.18	-	< 0.01	1	1
cleavage furrow (GO:0032154)	55	0	0.16	-	< 0.01	1	1
cell division site (GO:0032153)	69	0	0.2	-	< 0.01	1	1
integrin alphaM-beta2 complex (GO:0034688)	2	0	0.01	-	< 0.01	1	1
integrin alphaL-beta2 complex (GO:0034687)	2	0	0.01	-	< 0.01	1	1
integrin alphav-beta8 complex (GO:0034686)	2	0	0.01	-	< 0.01	1	1
microbody (GO:0042579)	139	0	0.4	-	< 0.01	1	1
integrin alphav-beta6 complex (GO:0034685)	2	0	0.01	-	< 0.01	1	1
integrin alphav-beta5 complex (GO:0034684)	2	0	0.01	-	< 0.01	1	1
XY body (GO:0001741)	14	0	0.04	-	< 0.01	1	1
integrin alphav-beta3 complex (GO:0034683)	2	0	0.01	-	< 0.01	1	1
Barr body (GO:0001740)	5	0	0.01	-	< 0.01	1	1
DNA polymerase complex (GO:0042575)	16	0	0.05	-	< 0.01	1	1
integrin alpha11-beta1 complex (GO:0034681)	2	0	0.01	-	< 0.01	1	1
integrin alpha10-beta1 complex (GO:0034680)	2	0	0.01	-	< 0.01	1	1
immunoglobulin complex, circulating (GO:0042571)	94	0	0.27	-	< 0.01	1	1
MICOS complex (GO:0061617)	9	0	0.03	-	< 0.01	1	1
mitotic checkpoint complex (GO:0033597)	1	0	0	-	< 0.01	1	1
TSC1-TSC2 complex (GO:0033596)	2	0	0.01	-	< 0.01	1	1
BRCA2-MAGE-D1 complex (GO:0033593)	1	0	0	-	< 0.01	1	1
nuclear matrix (GO:0016363)	110	0	0.31	-	< 0.01	1	1
4-aminobutyrate transaminase complex (GO:0032144)	1	0	0	-	< 0.01	1	1
host intracellular region (GO:0043656)	16	0	0.05	-	< 0.01	1	1
sex chromatin (GO:0001739)	6	0	0.02	-	< 0.01	1	1
integrin alpha9-beta1 complex (GO:0034679)	1	0	0	-	< 0.01	1	1
integrin alpha8-beta1 complex (GO:0034678)	3	0	0.01	-	< 0.01	1	1
integrin alpha7-beta1 complex (GO:0034677)	1	0	0	-	< 0.01	1	1
integrin alpha6-beta4 complex (GO:0034676)	1	0	0	-	< 0.01	1	1
insulin-like growth factor binary complex (GO:0042568)	1	0	0	-	< 0.01	1	1
insulin-like growth factor ternary complex (GO:0042567)	4	0	0.01	-	< 0.01	1	1
inhibin-betaglycan-ActRII complex (GO:0034673)	3	0	0.01	-	< 0.01	1	1
RNA nuclear export complex (GO:0042565)	2	0	0.01	-	< 0.01	1	1
NLS-dependent protein nuclear import complex (GO:0042564)	1	0	0	-	< 0.01	1	1
Elongator holoenzyme complex (GO:0033588)	7	0	0.02	-	< 0.01	1	1
chromosome passenger complex (GO:0032133)	5	0	0.01	-	< 0.01	1	1
integrin alpha4-beta7 complex (GO:0034669)	2	0	0.01	-	< 0.01	1	1
ruffle (GO:0001726)	173	0	0.49	-	< 0.01	1	1
integrin alpha4-beta1 complex (GO:0034668)	1	0	0	-	< 0.01	1	1
stress fiber (GO:0001725)	71	0	0.2	-	< 0.01	1	1
integrin alpha3-beta1 complex (GO:0034667)	2	0	0.01	-	< 0.01	1	1
integrin alpha2-beta1 complex (GO:0034666)	3	0	0.01	-	< 0.01	1	1
dense core granule (GO:0031045)	19	0	0.05	-	< 0.01	1	1
integrin alpha1-beta1 complex (GO:0034665)	2	0	0.01	-	< 0.01	1	1
Dsl1/NZR complex (GO:0070939)	3	0	0.01	-	< 0.01	1	1
endoplasmic reticulum chaperone complex (GO:0034663)	11	0	0.03	-	< 0.01	1	1
contractile ring (GO:0070938)	10	0	0.03	-	< 0.01	1	1
proximal dendrite (GO:1990635)	5	0	0.01	-	< 0.01	1	1
CRD-mediated mRNA stability complex (GO:0070937)	6	0	0.02	-	< 0.01	1	1
MCM complex (GO:0042555)	12	0	0.03	-	< 0.01	1	1
IRE1-RACK1-PP2A complex (GO:1990630)	2	0	0.01	-	< 0.01	1	1
Golgi-associated vesicle lumen (GO:0070931)	1	0	0	-	< 0.01	1	1
stereocilium base (GO:0120044)	1	0	0	-	< 0.01	1	1
catenin complex (GO:0016342)	29	0	0.08	-	< 0.01	1	1
stereocilium shaft (GO:0120043)	1	0	0	-	< 0.01	1	1
postsynaptic density, intracellular component (GO:0099092)	18	0	0.05	-	< 0.01	1	1
myelin sheath adaxonal region (GO:0035749)	6	0	0.02	-	< 0.01	1	1
postsynaptic specialization, intracellular component (GO:0099091)	21	0	0.06	-	< 0.01	1	1
myelin sheath abaxonal region (GO:0035748)	6	0	0.02	-	< 0.01	1	1
dense core granule membrane (GO:0032127)	3	0	0.01	-	< 0.01	1	1
cytoplasmic side of plasma membrane (GO:0009898)	157	0	0.45	-	< 0.01	1	1
external side of plasma membrane (GO:0009897)	421	0	1.2	-	< 0.01	0.635	1
GID complex (GO:0034657)	4	0	0.01	-	< 0.01	1	1
Elg1 RFC-like complex (GO:0031391)	3	0	0.01	-	< 0.01	1	1
CHOP-ATF3 complex (GO:1990622)	2	0	0.01	-	< 0.01	1	1
Ctf18 RFC-like complex (GO:0031390)	8	0	0.02	-	< 0.01	1	1
ESCRT-0 complex (GO:0033565)	3	0	0.01	-	< 0.01	1	1
synaptonemal structure (GO:0099086)	40	0	0.11	-	< 0.01	1	1
DNA helicase complex (GO:0033202)	17	0	0.05	-	< 0.01	1	1
SMC loading complex (GO:0032116)	2	0	0.01	-	< 0.01	1	1
Set1C/COMPASS complex (GO:0048188)	12	0	0.03	-	< 0.01	1	1
PCNA complex (GO:0043626)	1	0	0	-	< 0.01	1	1
delta DNA polymerase complex (GO:0043625)	5	0	0.01	-	< 0.01	1	1
cytoplasmic side of mitochondrial outer membrane (GO:0032473)	2	0	0.01	-	< 0.01	1	1
Rad17 RFC-like complex (GO:0031389)	1	0	0	-	< 0.01	1	1
activin complex (GO:0048180)	1	0	0	-	< 0.01	1	1
CHOP-ATF4 complex (GO:1990617)	2	0	0.01	-	< 0.01	1	1
interphase microtubule organizing center (GO:0031021)	4	0	0.01	-	< 0.01	1	1
nuclear RNA-directed RNA polymerase complex (GO:0031380)	2	0	0.01	-	< 0.01	1	1
lateral plasma membrane (GO:0016328)	59	0	0.17	-	< 0.01	1	1
Slx1-Slx4 complex (GO:0033557)	2	0	0.01	-	< 0.01	1	1
EMILIN complex (GO:1990971)	1	0	0	-	< 0.01	1	1
BORC complex (GO:0099078)	9	0	0.03	-	< 0.01	1	1
apicolateral plasma membrane (GO:0016327)	19	0	0.05	-	< 0.01	1	1
Prp19 complex (GO:0000974)	13	0	0.04	-	< 0.01	1	1
rDNA heterochromatin (GO:0033553)	5	0	0.01	-	< 0.01	1	1
apical plasma membrane (GO:0016324)	325	0	0.93	-	< 0.01	1	1
basolateral plasma membrane (GO:0016323)	220	0	0.63	-	< 0.01	1	1
amylin receptor complex (GO:1903440)	4	0	0.01	-	< 0.01	1	1
mitochondrion-derived vesicle (GO:0099073)	3	0	0.01	-	< 0.01	1	1
activin receptor complex (GO:0048179)	7	0	0.02	-	< 0.01	1	1
RNA-directed RNA polymerase complex (GO:0031379)	3	0	0.01	-	< 0.01	1	1
oligosaccharyltransferase I complex (GO:0034998)	2	0	0.01	-	< 0.01	1	1
meiotic nuclear membrane microtubule tethering complex (GO:0034993)	11	0	0.03	-	< 0.01	1	1
Ino80 complex (GO:0031011)	17	0	0.05	-	< 0.01	1	1
IRE1-TRAF2-ASK1 complex (GO:1990604)	4	0	0.01	-	< 0.01	1	1
microtubule organizing center attachment site (GO:0034992)	11	0	0.03	-	< 0.01	1	1
ISWI-type complex (GO:0031010)	11	0	0.03	-	< 0.01	1	1
UBC13-MMS2 complex (GO:0031372)	2	0	0.01	-	< 0.01	1	1
nuclear meiotic cohesin complex (GO:0034991)	5	0	0.01	-	< 0.01	1	1
ubiquitin conjugating enzyme complex (GO:0031371)	9	0	0.03	-	< 0.01	1	1
calcitonin family receptor complex (GO:1903439)	5	0	0.01	-	< 0.01	1	1
protein phosphatase 4 complex (GO:0030289)	4	0	0.01	-	< 0.01	1	1
integral component of neuronal dense core vesicle membrane (GO:0099066)	2	0	0.01	-	< 0.01	1	1
dynein complex (GO:0030286)	51	0	0.15	-	< 0.01	1	1
integral component of spine apparatus membrane (GO:0099065)	1	0	0	-	< 0.01	1	1
integral component of synaptic vesicle membrane (GO:0030285)	36	0	0.1	-	< 0.01	1	1
integral component of postsynaptic density membrane (GO:0099061)	53	0	0.15	-	< 0.01	1	1
integral component of postsynaptic specialization membrane (GO:0099060)	78	0	0.22	-	< 0.01	1	1
protein-cysteine S-palmitoyltransferase complex (GO:1905961)	8	0	0.02	-	< 0.01	1	1
nuclear replisome (GO:0043601)	25	0	0.07	-	< 0.01	1	1
cytoplasmic microtubule plus-end (GO:1904511)	2	0	0.01	-	< 0.01	1	1
anchored component of external side of plasma membrane (GO:0031362)	19	0	0.05	-	< 0.01	1	1
integral component of presynaptic active zone membrane (GO:0099059)	16	0	0.05	-	< 0.01	1	1
integral component of presynaptic membrane (GO:0099056)	74	0	0.21	-	< 0.01	1	1
integral component of postsynaptic membrane (GO:0099055)	123	0	0.35	-	< 0.01	1	1
hinge region between urothelial plaques of apical plasma membrane (GO:0120003)	1	0	0	-	< 0.01	1	1
activating signal cointegrator 1 complex (GO:0099053)	3	0	0.01	-	< 0.01	1	1
apical plasma membrane urothelial plaque (GO:0120001)	3	0	0.01	-	< 0.01	1	1
CBM complex (GO:0032449)	4	0	0.01	-	< 0.01	1	1
activin responsive factor complex (GO:0032444)	3	0	0.01	-	< 0.01	1	1
condensed nuclear chromosome outer kinetochore (GO:0000942)	4	0	0.01	-	< 0.01	1	1
condensed nuclear chromosome inner kinetochore (GO:0000941)	2	0	0.01	-	< 0.01	1	1
condensed chromosome outer kinetochore (GO:0000940)	14	0	0.04	-	< 0.01	1	1
cuticular plate (GO:0032437)	9	0	0.03	-	< 0.01	1	1
Swi5-Sfr1 complex (GO:0032798)	2	0	0.01	-	< 0.01	1	1
SMN complex (GO:0032797)	10	0	0.03	-	< 0.01	1	1
filopodium tip (GO:0032433)	18	0	0.05	-	< 0.01	1	1
extrinsic component of Golgi membrane (GO:0090498)	4	0	0.01	-	< 0.01	1	1
actin filament bundle (GO:0032432)	78	0	0.22	-	< 0.01	1	1
extracellular membrane-bounded organelle (GO:0065010)	9	0	0.03	-	< 0.01	1	1
mitochondrial endopeptidase Clp complex (GO:0009841)	1	0	0	-	< 0.01	1	1
condensed chromosome inner kinetochore (GO:0000939)	5	0	0.01	-	< 0.01	1	1
GARP complex (GO:0000938)	5	0	0.01	-	< 0.01	1	1
taste receptor complex (GO:1903768)	2	0	0.01	-	< 0.01	1	1
cyclin-dependent protein kinase activating kinase holoenzyme complex (GO:0019907)	3	0	0.01	-	< 0.01	1	1
sweet taste receptor complex (GO:1903767)	2	0	0.01	-	< 0.01	1	1
P-body (GO:0000932)	84	0	0.24	-	< 0.01	1	1
anchored component of postsynaptic endosome membrane (GO:0099034)	2	0	0.01	-	< 0.01	1	1
gamma-tubulin large complex (GO:0000931)	8	0	0.02	-	< 0.01	1	1
anchored component of postsynaptic recycling endosome membrane (GO:0099033)	2	0	0.01	-	< 0.01	1	1
gamma-tubulin complex (GO:0000930)	22	0	0.06	-	< 0.01	1	1
anchored component of postsynaptic density membrane (GO:0099031)	4	0	0.01	-	< 0.01	1	1
anchored component of postsynaptic specialization membrane (GO:0099030)	4	0	0.01	-	< 0.01	1	1
stereocilium tip (GO:0032426)	18	0	0.05	-	< 0.01	1	1
stereocilium bundle (GO:0032421)	58	0	0.17	-	< 0.01	1	1
ELL-EAF complex (GO:0032783)	5	0	0.01	-	< 0.01	1	1
stereocilium (GO:0032420)	52	0	0.15	-	< 0.01	1	1
dendritic microtubule (GO:1901588)	3	0	0.01	-	< 0.01	1	1
RNAi effector complex (GO:0031332)	16	0	0.05	-	< 0.01	1	1
PET complex (GO:1990923)	3	0	0.01	-	< 0.01	1	1
anchored component of presynaptic active zone membrane (GO:0099029)	4	0	0.01	-	< 0.01	1	1
anchored component of presynaptic membrane (GO:0099026)	9	0	0.03	-	< 0.01	1	1
anchored component of postsynaptic membrane (GO:0099025)	6	0	0.02	-	< 0.01	1	1
HULC complex (GO:0033503)	5	0	0.01	-	< 0.01	1	1
equatorial microtubule organizing center (GO:0000923)	5	0	0.01	-	< 0.01	1	1
cortical microtubule plus-end (GO:1903754)	2	0	0.01	-	< 0.01	1	1
vesicle tethering complex (GO:0099023)	68	0	0.19	-	< 0.01	1	1
extrinsic component of lysosome membrane (GO:0032419)	1	0	0	-	< 0.01	1	1
perinuclear endoplasmic reticulum lumen (GO:0099020)	1	0	0	-	< 0.01	1	1
Piccolo NuA4 histone acetyltransferase complex (GO:0032777)	4	0	0.01	-	< 0.01	1	1
ooplasm (GO:1990917)	1	0	0	-	< 0.01	1	1
sperm head plasma membrane (GO:1990913)	2	0	0.01	-	< 0.01	1	1
G-protein beta/gamma-subunit complex (GO:0031680)	12	0	0.03	-	< 0.01	1	1
neuronal dense core vesicle lumen (GO:0099013)	1	0	0	-	< 0.01	1	1
neuronal dense core vesicle membrane (GO:0099012)	2	0	0.01	-	< 0.01	1	1
alpha9-beta1 integrin-vascular cell adhesion molecule-1 complex (GO:0071065)	2	0	0.01	-	< 0.01	1	1
alphav-beta3 integrin-vitronectin complex (GO:0071062)	3	0	0.01	-	< 0.01	1	1
Holliday junction resolvase complex (GO:0048476)	5	0	0.01	-	< 0.01	1	1
coated membrane (GO:0048475)	99	0	0.28	-	< 0.01	1	1
perinuclear region of cytoplasm (GO:0048471)	717	0	2.05	-	< 0.01	0.272	1
Wnt signalosome (GO:1990909)	12	0	0.03	-	< 0.01	1	1
extrinsic component of mitochondrial outer membrane (GO:0031315)	2	0	0.01	-	< 0.01	1	1
extrinsic component of mitochondrial inner membrane (GO:0031314)	14	0	0.04	-	< 0.01	1	1
beta-catenin-TCF complex (GO:1990907)	11	0	0.03	-	< 0.01	1	1
platelet dense granule (GO:0042827)	21	0	0.06	-	< 0.01	1	1
extrinsic component of endosome membrane (GO:0031313)	10	0	0.03	-	< 0.01	1	1
tetraspanin-enriched microdomain (GO:0097197)	10	0	0.03	-	< 0.01	1	1
I band (GO:0031674)	146	0	0.42	-	< 0.01	1	1
extrinsic component of organelle membrane (GO:0031312)	48	0	0.14	-	< 0.01	1	1
Shu complex (GO:0097196)	2	0	0.01	-	< 0.01	1	1
TAP complex (GO:0042825)	3	0	0.01	-	< 0.01	1	1
H zone (GO:0031673)	2	0	0.01	-	< 0.01	1	1
A band (GO:0031672)	41	0	0.12	-	< 0.01	1	1
MHC class I peptide loading complex (GO:0042824)	8	0	0.02	-	< 0.01	1	1
intrinsic component of vacuolar membrane (GO:0031310)	6	0	0.02	-	< 0.01	1	1
integral component of nuclear outer membrane (GO:0031309)	1	0	0	-	< 0.01	1	1
intrinsic component of nuclear outer membrane (GO:0031308)	1	0	0	-	< 0.01	1	1
integral component of mitochondrial outer membrane (GO:0031307)	20	0	0.06	-	< 0.01	1	1
intrinsic component of mitochondrial outer membrane (GO:0031306)	21	0	0.06	-	< 0.01	1	1
integral component of mitochondrial inner membrane (GO:0031305)	45	0	0.13	-	< 0.01	1	1
intrinsic component of mitochondrial inner membrane (GO:0031304)	45	0	0.13	-	< 0.01	1	1
intrinsic component of endosome membrane (GO:0031302)	3	0	0.01	-	< 0.01	1	1
integral component of organelle membrane (GO:0031301)	362	0	1.03	-	< 0.01	0.629	1
intrinsic component of organelle membrane (GO:0031300)	394	0	1.13	-	< 0.01	0.631	1
G protein-coupled receptor heterodimeric complex (GO:0038039)	3	0	0.01	-	< 0.01	1	1
protein C inhibitor-coagulation factor XI complex (GO:0097183)	1	0	0	-	< 0.01	1	1
G protein-coupled receptor homodimeric complex (GO:0038038)	1	0	0	-	< 0.01	1	1
protein C inhibitor-coagulation factor Xa complex (GO:0097182)	1	0	0	-	< 0.01	1	1
zona pellucida receptor complex (GO:0002199)	7	0	0.02	-	< 0.01	1	1
G protein-coupled receptor dimeric complex (GO:0038037)	7	0	0.02	-	< 0.01	1	1
protein C inhibitor-coagulation factor V complex (GO:0097181)	1	0	0	-	< 0.01	1	1
serine protease inhibitor complex (GO:0097180)	3	0	0.01	-	< 0.01	1	1
host cell mitochondrial intermembrane space (GO:0072492)	1	0	0	-	< 0.01	1	1
PML body (GO:0016605)	99	0	0.28	-	< 0.01	1	1
MAML1-RBP-Jkappa- ICN1 complex (GO:0002193)	3	0	0.01	-	< 0.01	1	1
CCAAT-binding factor complex (GO:0016602)	4	0	0.01	-	< 0.01	1	1
flotillin complex (GO:0016600)	8	0	0.02	-	< 0.01	1	1
kinociliary basal body (GO:1902636)	3	0	0.01	-	< 0.01	1	1
FAR/SIN/STRIPAK complex (GO:0090443)	3	0	0.01	-	< 0.01	1	1
protease inhibitor complex (GO:0097179)	5	0	0.01	-	< 0.01	1	1
MSL complex (GO:0072487)	5	0	0.01	-	< 0.01	1	1
ribose phosphate diphosphokinase complex (GO:0002189)	5	0	0.01	-	< 0.01	1	1
AIM2 inflammasome complex (GO:0097169)	3	0	0.01	-	< 0.01	1	1
basal cortex (GO:0045180)	5	0	0.01	-	< 0.01	1	1
nuclear stress granule (GO:0097165)	5	0	0.01	-	< 0.01	1	1
Cul4-RING E3 ubiquitin ligase complex (GO:0080008)	34	0	0.1	-	< 0.01	1	1
host cell nuclear part (GO:0044094)	5	0	0.01	-	< 0.01	1	1
Golgi-associated vesicle (GO:0005798)	183	0	0.52	-	< 0.01	1	1
palmitoyltransferase complex (GO:0002178)	11	0	0.03	-	< 0.01	1	1
manchette (GO:0002177)	10	0	0.03	-	< 0.01	1	1
Golgi medial cisterna (GO:0005797)	10	0	0.03	-	< 0.01	1	1
Golgi lumen (GO:0005796)	100	0	0.29	-	< 0.01	1	1
integral component of synaptic membrane (GO:0099699)	158	0	0.45	-	< 0.01	1	1
Golgi stack (GO:0005795)	151	0	0.43	-	< 0.01	1	1
endoplasmic reticulum-Golgi intermediate compartment (GO:0005793)	129	0	0.37	-	< 0.01	1	1
rough endoplasmic reticulum (GO:0005791)	89	0	0.25	-	< 0.01	1	1
smooth endoplasmic reticulum (GO:0005790)	35	0	0.1	-	< 0.01	1	1
insulin-like growth factor binding protein complex (GO:0016942)	5	0	0.01	-	< 0.01	1	1
U2-type post-spliceosomal complex (GO:0071021)	2	0	0.01	-	< 0.01	1	1
post-spliceosomal complex (GO:0071020)	3	0	0.01	-	< 0.01	1	1
apical cortex (GO:0045179)	6	0	0.02	-	< 0.01	1	1
basal part of cell (GO:0045178)	51	0	0.15	-	< 0.01	1	1
apical part of cell (GO:0045177)	389	0	1.11	-	< 0.01	0.631	1
muscle cell projection membrane (GO:0036195)	2	0	0.01	-	< 0.01	1	1
muscle cell projection (GO:0036194)	2	0	0.01	-	< 0.01	1	1
endoplasmic reticulum membrane (GO:0005789)	1092	0	3.12	-	< 0.01	0.0757	1
3-methylcrotonyl-CoA carboxylase complex, mitochondrial (GO:0002169)	2	0	0.01	-	< 0.01	1	1
endoplasmic reticulum lumen (GO:0005788)	309	0	0.88	-	< 0.01	1	1
signal peptidase complex (GO:0005787)	6	0	0.02	-	< 0.01	1	1
kinesin II complex (GO:0016939)	3	0	0.01	-	< 0.01	1	1
signal recognition particle, endoplasmic reticulum targeting (GO:0005786)	7	0	0.02	-	< 0.01	1	1
kinesin I complex (GO:0016938)	1	0	0	-	< 0.01	1	1
signal recognition particle receptor complex (GO:0005785)	6	0	0.02	-	< 0.01	1	1
Sec61 translocon complex (GO:0005784)	6	0	0.02	-	< 0.01	1	1
glycine-gated chloride channel complex (GO:0016935)	2	0	0.01	-	< 0.01	1	1
peroxisomal matrix (GO:0005782)	53	0	0.15	-	< 0.01	1	1
post-mRNA release spliceosomal complex (GO:0071014)	13	0	0.04	-	< 0.01	1	1
catalytic step 2 spliceosome (GO:0071013)	87	0	0.25	-	< 0.01	1	1
catalytic step 1 spliceosome (GO:0071012)	12	0	0.03	-	< 0.01	1	1
prespliceosome (GO:0071010)	16	0	0.05	-	< 0.01	1	1
cytoskeleton of presynaptic active zone (GO:0048788)	6	0	0.02	-	< 0.01	1	1
presynaptic active zone membrane (GO:0048787)	31	0	0.09	-	< 0.01	1	1
presynaptic active zone (GO:0048786)	74	0	0.21	-	< 0.01	1	1
perivitelline space (GO:0098595)	1	0	0	-	< 0.01	1	1
ferritin complex (GO:0070288)	2	0	0.01	-	< 0.01	1	1
mucin granule (GO:0098594)	1	0	0	-	< 0.01	1	1
cytoplasmic side of apical plasma membrane (GO:0098592)	3	0	0.01	-	< 0.01	1	1
plasma membrane region (GO:0098590)	1195	0	3.41	-	< 0.01	0.0494	1
centralspindlin complex (GO:0097149)	3	0	0.01	-	< 0.01	1	1
early phagosome membrane (GO:0036186)	2	0	0.01	-	< 0.01	1	1
Golgi cisterna (GO:0031985)	118	0	0.34	-	< 0.01	1	1
BAK complex (GO:0097145)	1	0	0	-	< 0.01	1	1
organelle subcompartment (GO:0031984)	393	0	1.12	-	< 0.01	0.631	1
BAX complex (GO:0097144)	1	0	0	-	< 0.01	1	1
integral component of peroxisomal membrane (GO:0005779)	16	0	0.05	-	< 0.01	1	1
BIM-BCL-2 complex (GO:0097141)	1	0	0	-	< 0.01	1	1
peroxisomal membrane (GO:0005778)	63	0	0.18	-	< 0.01	1	1
BIM-BCL-xl complex (GO:0097140)	1	0	0	-	< 0.01	1	1
peroxisome (GO:0005777)	139	0	0.4	-	< 0.01	1	1
autophagosome (GO:0005776)	96	0	0.27	-	< 0.01	1	1
ESC/E(Z) complex (GO:0035098)	16	0	0.05	-	< 0.01	1	1
vacuolar membrane (GO:0005774)	417	0	1.19	-	< 0.01	0.635	1
HOPS complex (GO:0030897)	12	0	0.03	-	< 0.01	1	1
checkpoint clamp complex (GO:0030896)	5	0	0.01	-	< 0.01	1	1
U2-type post-mRNA release spliceosomal complex (GO:0071008)	3	0	0.01	-	< 0.01	1	1
U2-type catalytic step 2 spliceosome (GO:0071007)	30	0	0.09	-	< 0.01	1	1
apolipoprotein B mRNA editing enzyme complex (GO:0030895)	3	0	0.01	-	< 0.01	1	1
multivesicular body (GO:0005771)	51	0	0.15	-	< 0.01	1	1
replisome (GO:0030894)	27	0	0.08	-	< 0.01	1	1
small nuclear ribonucleoprotein complex (GO:0030532)	67	0	0.19	-	< 0.01	1	1
U2-type catalytic step 1 spliceosome (GO:0071006)	12	0	0.03	-	< 0.01	1	1
late endosome (GO:0005770)	264	0	0.75	-	< 0.01	1	1
meiotic cohesin complex (GO:0030893)	7	0	0.02	-	< 0.01	1	1
U2-type prespliceosome (GO:0071004)	16	0	0.05	-	< 0.01	1	1
mitotic cohesin complex (GO:0030892)	2	0	0.01	-	< 0.01	1	1
VCB complex (GO:0030891)	6	0	0.02	-	< 0.01	1	1
U4atac/U6atac snRNP (GO:0071002)	1	0	0	-	< 0.01	1	1
U4/U6 snRNP (GO:0071001)	3	0	0.01	-	< 0.01	1	1
membrane region (GO:0098589)	331	0	0.95	-	< 0.01	1	1
bounding membrane of organelle (GO:0098588)	2091	0	5.98	-	< 0.01	0.00373	0.155
collagen-containing extracellular matrix (GO:0062023)	405	0	1.16	-	< 0.01	0.633	1
nuclear pericentric heterochromatin (GO:0031618)	10	0	0.03	-	< 0.01	1	1
NMS complex (GO:0031617)	4	0	0.01	-	< 0.01	1	1
RES complex (GO:0070274)	1	0	0	-	< 0.01	1	1
pigment granule (GO:0048770)	106	0	0.3	-	< 0.01	1	1
spindle pole centrosome (GO:0031616)	17	0	0.05	-	< 0.01	1	1
Bcl-2 family protein complex (GO:0097136)	6	0	0.02	-	< 0.01	1	1
cyclin E2-CDK2 complex (GO:0097135)	2	0	0.01	-	< 0.01	1	1
cyclin E1-CDK2 complex (GO:0097134)	3	0	0.01	-	< 0.01	1	1
cyclin D2-CDK6 complex (GO:0097132)	1	0	0	-	< 0.01	1	1
early endosome (GO:0005769)	355	0	1.01	-	< 0.01	0.629	1
endosome (GO:0005768)	922	0	2.63	-	< 0.01	0.115	1
organelle envelope lumen (GO:0031970)	89	0	0.25	-	< 0.01	1	1
secondary lysosome (GO:0005767)	14	0	0.04	-	< 0.01	1	1
lysosomal membrane (GO:0005765)	355	0	1.01	-	< 0.01	0.629	1
granulocyte macrophage colony-stimulating factor receptor complex (GO:0030526)	1	0	0	-	< 0.01	1	1
cytosolic tRNA wobble base thiouridylase complex (GO:0002144)	1	0	0	-	< 0.01	1	1
mitochondrial small ribosomal subunit (GO:0005763)	29	0	0.08	-	< 0.01	1	1
mitochondrial large ribosomal subunit (GO:0005762)	58	0	0.17	-	< 0.01	1	1
stereocilia ankle link complex (GO:0002142)	6	0	0.02	-	< 0.01	1	1
follicle-stimulating hormone complex (GO:0016914)	2	0	0.01	-	< 0.01	1	1
mitochondrial ribosome (GO:0005761)	89	0	0.25	-	< 0.01	1	1
stereocilia ankle link (GO:0002141)	6	0	0.02	-	< 0.01	1	1
stereocilia tip link (GO:0002140)	1	0	0	-	< 0.01	1	1
gamma DNA polymerase complex (GO:0005760)	2	0	0.01	-	< 0.01	1	1
RNA polymerase complex (GO:0030880)	113	0	0.32	-	< 0.01	1	1
inactive sex chromosome (GO:0098577)	1	0	0	-	< 0.01	1	1
lumenal side of membrane (GO:0098576)	35	0	0.1	-	< 0.01	1	1
lumenal side of lysosomal membrane (GO:0098575)	2	0	0.01	-	< 0.01	1	1
cytoplasmic side of lysosomal membrane (GO:0098574)	6	0	0.02	-	< 0.01	1	1
intrinsic component of mitochondrial membrane (GO:0098573)	74	0	0.21	-	< 0.01	1	1
cyclin D2-CDK4 complex (GO:0097129)	2	0	0.01	-	< 0.01	1	1
organelle outer membrane (GO:0031968)	206	0	0.59	-	< 0.01	1	1
multivesicular body, internal vesicle lumen (GO:0097489)	1	0	0	-	< 0.01	1	1
mitochondrial membrane (GO:0031966)	705	0	2.01	-	< 0.01	0.27	1
cyclin B1-CDK1 complex (GO:0097125)	2	0	0.01	-	< 0.01	1	1
multivesicular body, internal vesicle (GO:0097487)	4	0	0.01	-	< 0.01	1	1
multivesicular body lumen (GO:0097486)	7	0	0.02	-	< 0.01	1	1
cyclin A2-CDK2 complex (GO:0097124)	3	0	0.01	-	< 0.01	1	1
cyclin A1-CDK2 complex (GO:0097123)	2	0	0.01	-	< 0.01	1	1
mitochondrial matrix (GO:0005759)	475	0	1.36	-	< 0.01	0.647	1
stereocilia coupling link (GO:0002139)	7	0	0.02	-	< 0.01	1	1
spectrin-associated cytoskeleton (GO:0014731)	9	0	0.03	-	< 0.01	1	1
mitochondrial intermembrane space (GO:0005758)	80	0	0.23	-	< 0.01	1	1
proteasome accessory complex (GO:0022624)	25	0	0.07	-	< 0.01	1	1
mitochondrial permeability transition pore complex (GO:0005757)	4	0	0.01	-	< 0.01	1	1
beta-catenin destruction complex (GO:0030877)	13	0	0.04	-	< 0.01	1	1
clathrin-sculpted glutamate transport vesicle (GO:0060199)	4	0	0.01	-	< 0.01	1	1
mitochondrial proton-transporting ATP synthase, catalytic core (GO:0005754)	1	0	0	-	< 0.01	1	1
clathrin-sculpted vesicle (GO:0060198)	12	0	0.03	-	< 0.01	1	1
mitochondrial proton-transporting ATP synthase complex (GO:0005753)	22	0	0.06	-	< 0.01	1	1
polycystin complex (GO:0002133)	2	0	0.01	-	< 0.01	1	1
mitochondrial respiratory chain complex IV (GO:0005751)	12	0	0.03	-	< 0.01	1	1
nucleolar chromatin (GO:0030874)	1	0	0	-	< 0.01	1	1
mitochondrial respiratory chain complex III (GO:0005750)	14	0	0.04	-	< 0.01	1	1
Mre11 complex (GO:0030870)	7	0	0.02	-	< 0.01	1	1
inward rectifier potassium channel complex (GO:1902937)	3	0	0.01	-	< 0.01	1	1
intercellular canaliculus (GO:0046581)	7	0	0.02	-	< 0.01	1	1
intrinsic component of synaptic vesicle membrane (GO:0098563)	50	0	0.14	-	< 0.01	1	1
pole plasm (GO:0045495)	20	0	0.06	-	< 0.01	1	1
cytoplasmic side of membrane (GO:0098562)	183	0	0.52	-	< 0.01	1	1
pigment granule membrane (GO:0090741)	14	0	0.04	-	< 0.01	1	1
cytoplasmic side of late endosome membrane (GO:0098560)	2	0	0.01	-	< 0.01	1	1
outer dynein arm (GO:0036157)	8	0	0.02	-	< 0.01	1	1
inner dynein arm (GO:0036156)	4	0	0.01	-	< 0.01	1	1
mitochondrial respiratory chain complex II, succinate dehydrogenase complex (ubiquinone) (GO:0005749)	6	0	0.02	-	< 0.01	1	1
mitochondrial respiratory chain complex I (GO:0005747)	51	0	0.15	-	< 0.01	1	1
mitochondrial respirasome (GO:0005746)	90	0	0.26	-	< 0.01	1	1
ribbon synapse (GO:0097470)	12	0	0.03	-	< 0.01	1	1
smooth endoplasmic reticulum membrane (GO:0030868)	7	0	0.02	-	< 0.01	1	1
m-AAA complex (GO:0005745)	2	0	0.01	-	< 0.01	1	1
TIM23 mitochondrial import inner membrane translocase complex (GO:0005744)	14	0	0.04	-	< 0.01	1	1
rough endoplasmic reticulum membrane (GO:0030867)	28	0	0.08	-	< 0.01	1	1
mitochondrial inner membrane (GO:0005743)	476	0	1.36	-	< 0.01	0.648	1
cell pole (GO:0060187)	2	0	0.01	-	< 0.01	1	1
mitochondrial outer membrane translocase complex (GO:0005742)	10	0	0.03	-	< 0.01	1	1
mitochondrial outer membrane (GO:0005741)	183	0	0.52	-	< 0.01	1	1
cortical actin cytoskeleton (GO:0030864)	92	0	0.26	-	< 0.01	1	1
mitochondrial envelope (GO:0005740)	747	0	2.13	-	< 0.01	0.278	1
cortical cytoskeleton (GO:0030863)	121	0	0.35	-	< 0.01	1	1
interchromatin granule (GO:0035061)	5	0	0.01	-	< 0.01	1	1
brahma complex (GO:0035060)	3	0	0.01	-	< 0.01	1	1
cytoplasmic side of early endosome membrane (GO:0098559)	3	0	0.01	-	< 0.01	1	1
perinucleolar chromocenter (GO:0010370)	2	0	0.01	-	< 0.01	1	1
cytoplasmic side of rough endoplasmic reticulum membrane (GO:0098556)	6	0	0.02	-	< 0.01	1	1
cytoplasmic side of endoplasmic reticulum membrane (GO:0098554)	16	0	0.05	-	< 0.01	1	1
[truncated: 44 more rows]

## Sheet: group1_yellow_function
Analysis Type:	PANTHER Overrepresentation Test (Released 20190711)
Annotation Version and Release Date:	GO Ontology database Released 2019-07-03
Analyzed List:	upload_1 (Homo sapiens)
Reference List:	Homo sapiens (all genes in database)
Test Type:	FISHER
Correction:	FDR
GO molecular function complete	Homo sapiens - REFLIST (20996)	upload_1 (60)	upload_1 (expected)	upload_1 (over/under)	upload_1 (fold Enrichment)	upload_1 (raw P-value)	upload_1 (FDR)
snoRNP binding (GO:0030519)	1	1	0	+	> 100	0.00569	0.886
box H/ACA snoRNP complex binding (GO:0062065)	1	1	0	+	> 100	0.00569	0.857
box C/D snoRNP complex binding (GO:0062064)	1	1	0	+	> 100	0.00569	0.831
U3 snoRNA binding (GO:0034511)	6	3	0.02	+	> 100	1.83e-06	0.00122
box C/D snoRNA binding (GO:0034512)	2	1	0.01	+	> 100	0.00852	1
box H/ACA snoRNA binding (GO:0034513)	5	2	0.01	+	> 100	0.000166	0.0517
Unclassified (UNCLASSIFIED)	3362	0	9.61	-	< 0.01	5.29e-05	0.0247
polynucleotide 5'-hydroxyl-kinase activity (GO:0051731)	4	1	0.01	+	87.48	0.0142	1
ribonuclease P RNA binding (GO:0033204)	10	2	0.03	+	69.99	0.000517	0.134
DNA topoisomerase binding (GO:0044547)	5	1	0.01	+	69.99	0.017	1
ribonuclease P activity (GO:0004526)	11	2	0.03	+	63.62	0.00061	0.15
histone methyltransferase binding (GO:1990226)	6	1	0.02	+	58.32	0.0198	1
telomerase activity (GO:0003720)	6	1	0.02	+	58.32	0.0198	1
RNA polymerase I core binding (GO:0001042)	6	1	0.02	+	58.32	0.0198	1
pseudouridine synthase activity (GO:0009982)	13	2	0.04	+	53.84	0.000819	0.182
tRNA-specific ribonuclease activity (GO:0004549)	16	2	0.05	+	43.74	0.00119	0.231
protein-arginine omega-N asymmetric methyltransferase activity (GO:0035242)	8	1	0.02	+	43.74	0.0254	1
histone-arginine N-methyltransferase activity (GO:0008469)	9	1	0.03	+	38.88	0.0281	1
protein-arginine N-methyltransferase activity (GO:0016274)	11	1	0.03	+	31.81	0.0337	1
arginine N-methyltransferase activity (GO:0016273)	11	1	0.03	+	31.81	0.0337	1
sequence-specific mRNA binding (GO:1990825)	11	1	0.03	+	31.81	0.0337	1
TFIID-class transcription factor complex binding (GO:0001094)	11	1	0.03	+	31.81	0.0337	1
leucine zipper domain binding (GO:0043522)	11	1	0.03	+	31.81	0.0337	1
small ribosomal subunit rRNA binding (GO:0070181)	11	1	0.03	+	31.81	0.0337	1
translation initiation factor binding (GO:0031369)	34	3	0.1	+	30.88	0.00016	0.0532
mRNA 5'-UTR binding (GO:0048027)	25	2	0.07	+	27.99	0.00268	0.463
nuclear localization sequence binding (GO:0008139)	25	2	0.07	+	27.99	0.00268	0.447
snoRNA binding (GO:0030515)	26	7	0.07	+	94.21	4.28e-12	4e-09
intramolecular transferase activity (GO:0016866)	27	2	0.08	+	25.92	0.00309	0.497
translation initiation factor activity (GO:0003743)	53	4	0.15	+	26.41	2.1e-05	0.0109
RNA-directed DNA polymerase activity (GO:0003964)	17	1	0.05	+	20.58	0.0501	1
LRR domain binding (GO:0030275)	17	1	0.05	+	20.58	0.0501	1
nuclear import signal receptor activity (GO:0061608)	20	1	0.06	+	17.5	0.0582	1
RNA polymerase II general transcription initiation factor binding (GO:0001091)	20	1	0.06	+	17.5	0.0582	1
endoribonuclease activity, producing 5'-phosphomonoesters (GO:0016891)	41	2	0.12	+	17.07	0.00669	0.919
general transcription initiation factor binding (GO:0140296)	43	2	0.12	+	16.28	0.00731	0.975
telomerase RNA binding (GO:0070034)	22	1	0.06	+	15.91	0.0636	1
TBP-class protein binding (GO:0017025)	23	1	0.07	+	15.21	0.0662	1
signal sequence binding (GO:0005048)	46	2	0.13	+	15.21	0.00828	1
translation factor activity, RNA binding (GO:0008135)	95	4	0.27	+	14.73	0.000183	0.0535
DNA replication origin binding (GO:0003688)	24	1	0.07	+	14.58	0.0689	1
endonuclease activity, active with either ribo- or deoxyribonucleic acids and producing 5'-phosphomonoesters (GO:0016893)	54	2	0.15	+	12.96	0.0111	1
poly(U) RNA binding (GO:0008266)	29	1	0.08	+	12.07	0.0821	1
translation regulator activity, nucleic acid binding (GO:0090079)	118	4	0.34	+	11.86	0.000407	0.112
ribosome binding (GO:0043022)	61	2	0.17	+	11.47	0.0139	1
nucleocytoplasmic carrier activity (GO:0140142)	31	1	0.09	+	11.29	0.0873	1
rRNA binding (GO:0019843)	63	2	0.18	+	11.11	0.0148	1
poly-pyrimidine tract binding (GO:0008187)	32	1	0.09	+	10.94	0.0899	1
RNA helicase activity (GO:0003724)	78	5	0.22	+	22.43	3.88e-06	0.00227
helicase activity (GO:0004386)	164	5	0.47	+	10.67	0.00012	0.0467
ribonucleoprotein complex binding (GO:0043021)	137	4	0.39	+	10.22	0.000703	0.164
endoribonuclease activity (GO:0004521)	72	2	0.21	+	9.72	0.0189	1
telomeric DNA binding (GO:0042162)	37	1	0.11	+	9.46	0.103	1
translation regulator activity (GO:0045182)	151	4	0.43	+	9.27	0.001	0.212
DNA polymerase activity (GO:0034061)	44	1	0.13	+	7.95	0.121	1
nucleobase-containing compound kinase activity (GO:0019205)	45	1	0.13	+	7.78	0.123	1
tau protein binding (GO:0048156)	45	1	0.13	+	7.78	0.123	1
RNA polymerase core enzyme binding (GO:0043175)	46	1	0.13	+	7.61	0.126	1
structural constituent of ribosome (GO:0003735)	170	3	0.49	+	6.18	0.0132	1
catalytic activity, acting on RNA (GO:0140098)	399	7	1.14	+	6.14	0.000151	0.0541
histone methyltransferase activity (GO:0042054)	57	1	0.16	+	6.14	0.153	1
basal RNA polymerase II transcription machinery binding (GO:0001099)	57	1	0.16	+	6.14	0.153	1
basal transcription machinery binding (GO:0001098)	57	1	0.16	+	6.14	0.153	1
ATPase activity, coupled (GO:0042623)	290	5	0.83	+	6.03	0.00152	0.284
ribonuclease activity (GO:0004540)	121	2	0.35	+	5.78	0.0481	1
RNA polymerase binding (GO:0070063)	61	1	0.17	+	5.74	0.162	1
tRNA binding (GO:0000049)	62	1	0.18	+	5.64	0.165	1
catalytic activity, acting on a tRNA (GO:0140101)	125	2	0.36	+	5.6	0.0509	1
mRNA binding (GO:0003729)	257	4	0.73	+	5.45	0.00653	0.925
unfolded protein binding (GO:0051082)	132	2	0.38	+	5.3	0.056	1
histone binding (GO:0042393)	200	3	0.57	+	5.25	0.0202	1
endonuclease activity (GO:0004519)	137	2	0.39	+	5.11	0.0597	1
repressing transcription factor binding (GO:0070491)	70	1	0.2	+	5	0.184	1
nucleosome binding (GO:0031491)	74	1	0.21	+	4.73	0.193	1
RNA binding (GO:0003723)	1673	50	4.78	+	10.46	7.64e-45	3.57e-41
ATPase binding (GO:0051117)	81	1	0.23	+	4.32	0.209	1
isomerase activity (GO:0016853)	166	2	0.47	+	4.22	0.083	1
protein methyltransferase activity (GO:0008276)	88	1	0.25	+	3.98	0.225	1
ATPase activity (GO:0016887)	445	5	1.27	+	3.93	0.00909	1
mRNA 3'-UTR binding (GO:0003730)	91	1	0.26	+	3.85	0.231	1
single-stranded RNA binding (GO:0003727)	91	1	0.26	+	3.85	0.231	1
N-methyltransferase activity (GO:0008170)	97	1	0.28	+	3.61	0.244	1
nuclease activity (GO:0004518)	215	2	0.61	+	3.26	0.127	1
nucleic acid binding (GO:0003676)	4116	51	11.76	+	4.34	2.23e-27	5.2e-24
heterocyclic compound binding (GO:1901363)	6045	51	17.27	+	2.95	2.26e-19	3.52e-16
nucleoside-triphosphatase activity (GO:0017111)	827	6	2.36	+	2.54	0.0308	1
nucleotidyltransferase activity (GO:0016779)	144	1	0.41	+	2.43	0.34	1
pyrophosphatase activity (GO:0016462)	876	6	2.5	+	2.4	0.0391	1
hydrolase activity, acting on acid anhydrides, in phosphorus-containing anhydrides (GO:0016818)	880	6	2.51	+	2.39	0.0398	1
hydrolase activity, acting on acid anhydrides (GO:0016817)	880	6	2.51	+	2.39	0.0398	1
peptide binding (GO:0042277)	296	2	0.85	+	2.36	0.208	1
S-adenosylmethionine-dependent methyltransferase activity (GO:0008757)	157	1	0.45	+	2.23	0.364	1
heparin binding (GO:0008201)	170	1	0.49	+	2.06	0.387	1
transcription factor binding (GO:0008134)	685	4	1.96	+	2.04	0.133	1
amide binding (GO:0033218)	356	2	1.02	+	1.97	0.272	1
chromatin binding (GO:0003682)	546	3	1.56	+	1.92	0.206	1
cysteine-type peptidase activity (GO:0008234)	186	1	0.53	+	1.88	0.415	1
ATP binding (GO:0005524)	1493	8	4.27	+	1.88	0.0736	1
protein-containing complex binding (GO:0044877)	1140	6	3.26	+	1.84	0.142	1
GTP binding (GO:0005525)	384	2	1.1	+	1.82	0.301	1
adenyl ribonucleotide binding (GO:0032559)	1551	8	4.43	+	1.8	0.0836	1
purine ribonucleoside binding (GO:0032550)	388	2	1.11	+	1.8	0.306	1
adenyl nucleotide binding (GO:0030554)	1562	8	4.46	+	1.79	0.0857	1
purine nucleoside binding (GO:0001883)	391	2	1.12	+	1.79	0.309	1
ribonucleoside binding (GO:0032549)	391	2	1.12	+	1.79	0.309	1
nucleoside binding (GO:0001882)	398	2	1.14	+	1.76	0.316	1
guanyl nucleotide binding (GO:0019001)	404	2	1.15	+	1.73	0.322	1
guanyl ribonucleotide binding (GO:0032561)	404	2	1.15	+	1.73	0.322	1
protein C-terminus binding (GO:0008022)	204	1	0.58	+	1.72	0.444	1
kinase regulator activity (GO:0019207)	212	1	0.61	+	1.65	0.457	1
drug binding (GO:0008144)	1748	8	5	+	1.6	0.159	1
methyltransferase activity (GO:0008168)	220	1	0.63	+	1.59	0.47	1
catalytic activity, acting on DNA (GO:0140097)	221	1	0.63	+	1.58	0.471	1
glycosaminoglycan binding (GO:0005539)	230	1	0.66	+	1.52	0.485	1
purine ribonucleoside triphosphate binding (GO:0035639)	1843	8	5.27	+	1.52	0.247	1
transferase activity, transferring one-carbon groups (GO:0016741)	231	1	0.66	+	1.51	0.486	1
purine ribonucleotide binding (GO:0032555)	1908	8	5.45	+	1.47	0.257	1
purine nucleotide binding (GO:0017076)	1921	8	5.49	+	1.46	0.259	1
ribonucleotide binding (GO:0032553)	1924	8	5.5	+	1.46	0.259	1
transcription corepressor activity (GO:0003714)	242	1	0.69	+	1.45	0.502	1
structural molecule activity (GO:0005198)	739	3	2.11	+	1.42	0.471	1
carbohydrate derivative binding (GO:0097367)	2251	9	6.43	+	1.4	0.293	1
sulfur compound binding (GO:1901681)	251	1	0.72	+	1.39	0.515	1
organic cyclic compound binding (GO:0097159)	6133	51	17.53	+	2.91	4.48e-19	5.23e-16
nucleotide binding (GO:0000166)	2161	8	6.18	+	1.3	0.396	1
nucleoside phosphate binding (GO:1901265)	2162	8	6.18	+	1.29	0.396	1
protein binding (GO:0005515)	11958	43	34.17	+	1.26	0.0257	1
enzyme binding (GO:0019899)	2238	8	6.4	+	1.25	0.526	1
hydrolase activity (GO:0016787)	2556	9	7.3	+	1.23	0.551	1
ubiquitin protein ligase binding (GO:0031625)	292	1	0.83	+	1.2	0.569	1
binding (GO:0005488)	15183	59	43.39	+	1.36	1.24e-07	9.65e-05
ubiquitin-like protein ligase binding (GO:0044389)	310	1	0.89	+	1.13	0.591	1
anion binding (GO:0043168)	2813	9	8.04	+	1.12	0.704	1
small molecule binding (GO:0036094)	2545	8	7.27	+	1.1	0.694	1
cadherin binding (GO:0045296)	322	1	0.92	+	1.09	0.605	1
GTPase activity (GO:0003924)	329	1	0.94	+	1.06	0.613	1
tubulin binding (GO:0015631)	344	1	0.98	+	1.02	1	1
protein domain specific binding (GO:0019904)	704	2	2.01	-	0.99	1	1
DNA binding (GO:0003677)	2524	7	7.21	-	0.97	1	1
DNA-binding transcription factor binding (GO:0140297)	362	1	1.03	-	0.97	1	1
hydrolase activity, acting on ester bonds (GO:0016788)	768	2	2.19	-	0.91	1	1
sequence-specific DNA binding (GO:0043565)	1154	3	3.3	-	0.91	1	1
DNA-binding transcription activator activity, RNA polymerase II-specific (GO:0001228)	445	1	1.27	-	0.79	1	1
DNA-binding transcription activator activity (GO:0001216)	446	1	1.27	-	0.78	1	1
catalytic activity (GO:0003824)	5821	13	16.63	-	0.78	0.386	1
sequence-specific double-stranded DNA binding (GO:1990837)	900	2	2.57	-	0.78	1	1
transferase activity, transferring phosphorus-containing groups (GO:0016772)	965	2	2.76	-	0.73	1	1
cell adhesion molecule binding (GO:0050839)	495	1	1.41	-	0.71	1	1
double-stranded DNA binding (GO:0003690)	993	2	2.84	-	0.7	1	1
cytoskeletal protein binding (GO:0008092)	993	2	2.84	-	0.7	1	1
protein heterodimerization activity (GO:0046982)	499	1	1.43	-	0.7	1	1
transcription regulator activity (GO:0140110)	2075	4	5.93	-	0.67	0.519	1
ion binding (GO:0043167)	6287	12	17.97	-	0.67	0.119	1
RNA polymerase II proximal promoter sequence-specific DNA binding (GO:0000978)	548	1	1.57	-	0.64	1	1
proximal promoter sequence-specific DNA binding (GO:0000987)	562	1	1.61	-	0.62	1	1
transcription coregulator activity (GO:0003712)	571	1	1.63	-	0.61	1	1
DNA-binding transcription factor activity (GO:0003700)	1715	3	4.9	-	0.61	0.483	1
peptidase activity, acting on L-amino acid peptides (GO:0070011)	624	1	1.78	-	0.56	1	1
peptidase activity (GO:0008233)	650	1	1.86	-	0.54	1	1
protein kinase binding (GO:0019901)	668	1	1.91	-	0.52	1	1
phosphotransferase activity, alcohol group as acceptor (GO:0016773)	719	1	2.05	-	0.49	0.725	1
kinase binding (GO:0019900)	748	1	2.14	-	0.47	0.726	1
transferase activity (GO:0016740)	2343	3	6.7	-	0.45	0.152	1
RNA polymerase II regulatory region sequence-specific DNA binding (GO:0000977)	800	1	2.29	-	0.44	0.73	1
kinase activity (GO:0016301)	802	1	2.29	-	0.44	0.73	1
RNA polymerase II regulatory region DNA binding (GO:0001012)	807	1	2.31	-	0.43	0.73	1
transcription regulatory region sequence-specific DNA binding (GO:0000976)	850	1	2.43	-	0.41	0.52	1
identical protein binding (GO:0042802)	1813	2	5.18	-	0.39	0.17	1
transcription regulatory region DNA binding (GO:0044212)	965	1	2.76	-	0.36	0.528	1
regulatory region nucleic acid binding (GO:0001067)	966	1	2.76	-	0.36	0.528	1
enzyme regulator activity (GO:0030234)	1050	1	3	-	0.33	0.371	1
catalytic activity, acting on a protein (GO:0140096)	2236	2	6.39	-	0.31	0.0885	1
transporter activity (GO:0005215)	1220	1	3.49	-	0.29	0.263	1
protein dimerization activity (GO:0046983)	1330	1	3.8	-	0.26	0.183	1
metal ion binding (GO:0046872)	4224	3	12.07	-	0.25	0.0018	0.323
cation binding (GO:0043169)	4314	3	12.33	-	0.24	0.00118	0.24
DNA-binding transcription factor activity, RNA polymerase II-specific (GO:0000981)	1609	1	4.6	-	0.22	0.0879	1
molecular function regulator (GO:0098772)	1847	1	5.28	-	0.19	0.0621	1
growth hormone receptor binding (GO:0005131)	9	0	0.03	-	< 0.01	1	1
granulocyte colony-stimulating factor receptor binding (GO:0005130)	1	0	0	-	< 0.01	1	1
14-3-3 protein binding (GO:0071889)	29	0	0.08	-	< 0.01	1	1
neuromedin U binding (GO:0042924)	2	0	0.01	-	< 0.01	1	1
neuropeptide binding (GO:0042923)	24	0	0.07	-	< 0.01	1	1
neuromedin U receptor binding (GO:0042922)	1	0	0	-	< 0.01	1	1
1-(4-iodo-2,5-dimethoxyphenyl)propan-2-amine binding (GO:0071886)	2	0	0.01	-	< 0.01	1	1
N-terminal protein N-methyltransferase activity (GO:0071885)	2	0	0.01	-	< 0.01	1	1
granulocyte macrophage colony-stimulating factor receptor binding (GO:0005129)	1	0	0	-	< 0.01	1	1
erythropoietin receptor binding (GO:0005128)	3	0	0.01	-	< 0.01	1	1
ciliary neurotrophic factor receptor binding (GO:0005127)	5	0	0.01	-	< 0.01	1	1
cytokine receptor binding (GO:0005126)	286	0	0.82	-	< 0.01	1	1
cytokine activity (GO:0005125)	219	0	0.63	-	< 0.01	1	1
scavenger receptor binding (GO:0005124)	4	0	0.01	-	< 0.01	1	1
death receptor binding (GO:0005123)	18	0	0.05	-	< 0.01	1	1
lactosylceramide 4-alpha-galactosyltransferase activity (GO:0050512)	1	0	0	-	< 0.01	1	1
N-acetylgalactosaminyl-proteoglycan 3-beta-glucuronosyltransferase activity (GO:0050510)	4	0	0.01	-	< 0.01	1	1
xenobiotic transmembrane transporter activity (GO:0042910)	11	0	0.03	-	< 0.01	1	1
inositol trisphosphate phosphatase activity (GO:0046030)	7	0	0.02	-	< 0.01	1	1
smoothened binding (GO:0005119)	3	0	0.01	-	< 0.01	1	1
Tat protein binding (GO:0030957)	10	0	0.03	-	< 0.01	1	1
potassium ion binding (GO:0030955)	11	0	0.03	-	< 0.01	1	1
receptor tyrosine kinase-like orphan receptor binding (GO:0005115)	1	0	0	-	< 0.01	1	1
type II transforming growth factor beta receptor binding (GO:0005114)	7	0	0.02	-	< 0.01	1	1
N-acetylglucosaminyl-proteoglycan 4-beta-glucuronosyltransferase activity (GO:0050509)	2	0	0.01	-	< 0.01	1	1
patched binding (GO:0005113)	8	0	0.02	-	< 0.01	1	1
glucuronosyl-N-acetylglucosaminyl-proteoglycan 4-alpha-N-acetylglucosaminyltransferase activity (GO:0050508)	3	0	0.01	-	< 0.01	1	1
Notch binding (GO:0005112)	26	0	0.07	-	< 0.01	1	1
type 2 fibroblast growth factor receptor binding (GO:0005111)	4	0	0.01	-	< 0.01	1	1
hyaluronan synthase activity (GO:0050501)	4	0	0.01	-	< 0.01	1	1
tubulin deacetylase activity (GO:0042903)	2	0	0.01	-	< 0.01	1	1
sn-1-glycerol-3-phosphate C16:0-DCA-CoA acyl transferase activity (GO:0102420)	4	0	0.01	-	< 0.01	1	1
frizzled binding (GO:0005109)	40	0	0.11	-	< 0.01	1	1
type 1 fibroblast growth factor receptor binding (GO:0005105)	6	0	0.02	-	< 0.01	1	1
mitochondrion targeting sequence binding (GO:0030943)	4	0	0.01	-	< 0.01	1	1
fibroblast growth factor receptor binding (GO:0005104)	27	0	0.08	-	< 0.01	1	1
endoplasmic reticulum signal peptide binding (GO:0030942)	3	0	0.01	-	< 0.01	1	1
signaling receptor binding (GO:0005102)	1674	0	4.78	-	< 0.01	0.014	1
5'-3' RNA polymerase activity (GO:0034062)	45	0	0.13	-	< 0.01	1	1
neuropeptide receptor binding (GO:0071855)	33	0	0.09	-	< 0.01	1	1
oxidoreductase activity, acting on peroxide as acceptor (GO:0016684)	57	0	0.16	-	< 0.01	1	1
oxidoreductase activity, acting on diphenols and related substances as donors, cytochrome as acceptor (GO:0016681)	10	0	0.03	-	< 0.01	1	1
RNA strand-exchange activity (GO:0034057)	2	0	0.01	-	< 0.01	1	1
estrogen response element binding (GO:0034056)	4	0	0.01	-	< 0.01	1	1
oxidoreductase activity, acting on diphenols and related substances as donors (GO:0016679)	11	0	0.03	-	< 0.01	1	1
oxidoreductase activity, acting on a heme group of donors, oxygen as acceptor (GO:0016676)	27	0	0.08	-	< 0.01	1	1
oxidoreductase activity, acting on a heme group of donors (GO:0016675)	28	0	0.08	-	< 0.01	1	1
oxidoreductase activity, acting on a sulfur group of donors, quinone or similar compound as acceptor (GO:0016672)	4	0	0.01	-	< 0.01	1	1
oxidoreductase activity, acting on a sulfur group of donors, disulfide as acceptor (GO:0016671)	9	0	0.03	-	< 0.01	1	1
oxidoreductase activity, acting on a sulfur group of donors, oxygen as acceptor (GO:0016670)	9	0	0.03	-	< 0.01	1	1
poly(G) binding (GO:0034046)	8	0	0.02	-	< 0.01	1	1
ATPase-coupled sterol transmembrane transporter activity (GO:0034041)	1	0	0	-	< 0.01	1	1
ATPase-coupled lipid transmembrane transporter activity (GO:0034040)	5	0	0.01	-	< 0.01	1	1
HMG box domain binding (GO:0071837)	16	0	0.05	-	< 0.01	1	1
oxidoreductase activity, acting on a sulfur group of donors, NAD(P) as acceptor (GO:0016668)	12	0	0.03	-	< 0.01	1	1
oxidoreductase activity, acting on a sulfur group of donors (GO:0016667)	59	0	0.17	-	< 0.01	1	1
oxidoreductase activity, acting on other nitrogenous compounds as donors, cytochrome as acceptor (GO:0016662)	1	0	0	-	< 0.01	1	1
GTP diphosphatase activity (GO:0036219)	1	0	0	-	< 0.01	1	1
oxidoreductase activity, acting on other nitrogenous compounds as donors (GO:0016661)	5	0	0.01	-	< 0.01	1	1
8-oxo-7,8-dihydroguanine DNA N-glycosylase activity (GO:0034039)	2	0	0.01	-	< 0.01	1	1
deoxyhypusine synthase activity (GO:0034038)	1	0	0	-	< 0.01	1	1
TPR domain binding (GO:0030911)	8	0	0.02	-	< 0.01	1	1
oxidoreductase activity, acting on NAD(P)H, nitrogenous group as acceptor (GO:0016657)	2	0	0.01	-	< 0.01	1	1
N-box binding (GO:0071820)	1	0	0	-	< 0.01	1	1
oxidoreductase activity, acting on NAD(P)H, quinone or similar compound as acceptor (GO:0016655)	60	0	0.17	-	< 0.01	1	1
oxidoreductase activity, acting on NAD(P)H, heme protein as acceptor (GO:0016653)	13	0	0.04	-	< 0.01	1	1
oxidoreductase activity, acting on NAD(P)H, NAD(P) as acceptor (GO:0016652)	2	0	0.01	-	< 0.01	1	1
oxidoreductase activity, acting on NAD(P)H (GO:0016651)	107	0	0.31	-	< 0.01	1	1
calcium-independent protein kinase C activity (GO:0004699)	2	0	0.01	-	< 0.01	1	1
calcium-dependent protein kinase C activity (GO:0004698)	2	0	0.01	-	< 0.01	1	1
protein kinase C activity (GO:0004697)	17	0	0.05	-	< 0.01	1	1
eukaryotic translation initiation factor 2alpha kinase activity (GO:0004694)	4	0	0.01	-	< 0.01	1	1
cyclin-dependent protein serine/threonine kinase activity (GO:0004693)	29	0	0.08	-	< 0.01	1	1
cGMP-dependent protein kinase activity (GO:0004692)	2	0	0.01	-	< 0.01	1	1
cAMP-dependent protein kinase activity (GO:0004691)	10	0	0.03	-	< 0.01	1	1
cyclic nucleotide-dependent protein kinase activity (GO:0004690)	10	0	0.03	-	< 0.01	1	1
protein-lipid complex binding (GO:0071814)	29	0	0.08	-	< 0.01	1	1
delta4-3-oxosteroid 5beta-reductase activity (GO:0047787)	2	0	0.01	-	< 0.01	1	1
lipoprotein particle binding (GO:0071813)	29	0	0.08	-	< 0.01	1	1
oxidoreductase activity, acting on the CH-NH group of donors, quinone or similar compound as acceptor (GO:0016649)	2	0	0.01	-	< 0.01	1	1
oxidoreductase activity, acting on the CH-NH group of donors, oxygen as acceptor (GO:0016647)	3	0	0.01	-	< 0.01	1	1
oxidoreductase activity, acting on the CH-NH group of donors, NAD or NADP as acceptor (GO:0016646)	19	0	0.05	-	< 0.01	1	1
corticosterone 18-monooxygenase activity (GO:0047783)	2	0	0.01	-	< 0.01	1	1
oxidoreductase activity, acting on the CH-NH group of donors (GO:0016645)	28	0	0.08	-	< 0.01	1	1
oxidoreductase activity, acting on the CH-NH2 group of donors, disulfide as acceptor (GO:0016642)	1	0	0	-	< 0.01	1	1
oxidoreductase activity, acting on the CH-NH2 group of donors, oxygen as acceptor (GO:0016641)	16	0	0.05	-	< 0.01	1	1
phosphorylase kinase activity (GO:0004689)	5	0	0.01	-	< 0.01	1	1
myosin light chain kinase activity (GO:0004687)	4	0	0.01	-	< 0.01	1	1
FAD-AMP lyase (cyclizing) activity (GO:0034012)	1	0	0	-	< 0.01	1	1
elongation factor-2 kinase activity (GO:0004686)	1	0	0	-	< 0.01	1	1
calmodulin-dependent protein kinase activity (GO:0004683)	28	0	0.08	-	< 0.01	1	1
(3S)-citramalyl-CoA lyase activity (GO:0047777)	1	0	0	-	< 0.01	1	1
oxidoreductase activity, acting on the CH-NH2 group of donors, NAD or NADP as acceptor (GO:0016639)	2	0	0.01	-	< 0.01	1	1
3-hydroxyacyl-CoA dehydratase activity (GO:0018812)	5	0	0.01	-	< 0.01	1	1
oxidoreductase activity, acting on the CH-NH2 group of donors (GO:0016638)	20	0	0.06	-	< 0.01	1	1
oxidoreductase activity, acting on the CH-CH group of donors, quinone or related compound as acceptor (GO:0016635)	7	0	0.02	-	< 0.01	1	1
oxidoreductase activity, acting on the CH-CH group of donors, oxygen as acceptor (GO:0016634)	9	0	0.03	-	< 0.01	1	1
AMP-activated protein kinase activity (GO:0004679)	7	0	0.02	-	< 0.01	1	1
DNA-dependent protein kinase activity (GO:0004677)	3	0	0.01	-	< 0.01	1	1
3-phosphoinositide-dependent protein kinase activity (GO:0004676)	1	0	0	-	< 0.01	1	1
transmembrane receptor protein serine/threonine kinase activity (GO:0004675)	19	0	0.05	-	< 0.01	1	1
protein serine/threonine kinase activity (GO:0004674)	447	0	1.28	-	< 0.01	0.64	1
protein histidine kinase activity (GO:0004673)	1	0	0	-	< 0.01	1	1
protein kinase activity (GO:0004672)	612	0	1.75	-	< 0.01	0.423	1
protein C-terminal S-isoprenylcysteine carboxyl O-methyltransferase activity (GO:0004671)	1	0	0	-	< 0.01	1	1
oxidoreductase activity, acting on the CH-CH group of donors, NAD or NADP as acceptor (GO:0016628)	26	0	0.07	-	< 0.01	1	1
oxidoreductase activity, acting on the CH-CH group of donors (GO:0016627)	60	0	0.17	-	< 0.01	1	1
oxidoreductase activity, acting on the aldehyde or oxo group of donors, disulfide as acceptor (GO:0016624)	9	0	0.03	-	< 0.01	1	1
oxidoreductase activity, acting on the aldehyde or oxo group of donors, oxygen as acceptor (GO:0016623)	2	0	0.01	-	< 0.01	1	1
butyrate-CoA ligase activity (GO:0047760)	8	0	0.02	-	< 0.01	1	1
oxidoreductase activity, acting on the aldehyde or oxo group of donors, NAD or NADP as acceptor (GO:0016620)	37	0	0.11	-	< 0.01	1	1
protein-arginine deiminase activity (GO:0004668)	5	0	0.01	-	< 0.01	1	1
prostaglandin-D synthase activity (GO:0004667)	2	0	0.01	-	< 0.01	1	1
prostaglandin-endoperoxide synthase activity (GO:0004666)	2	0	0.01	-	< 0.01	1	1
Rab geranylgeranyltransferase activity (GO:0004663)	4	0	0.01	-	< 0.01	1	1
CAAX-protein geranylgeranyltransferase activity (GO:0004662)	2	0	0.01	-	< 0.01	1	1
protein geranylgeranyltransferase activity (GO:0004661)	5	0	0.01	-	< 0.01	1	1
protein farnesyltransferase activity (GO:0004660)	3	0	0.01	-	< 0.01	1	1
chondroitin-glucuronate 5-epimerase activity (GO:0047757)	2	0	0.01	-	< 0.01	1	1
chondroitin 4-sulfotransferase activity (GO:0047756)	3	0	0.01	-	< 0.01	1	1
hydroxypyruvate reductase activity (GO:0016618)	1	0	0	-	< 0.01	1	1
oxidoreductase activity, acting on the CH-OH group of donors, NAD or NADP as acceptor (GO:0016616)	122	0	0.35	-	< 0.01	1	1
malate dehydrogenase activity (GO:0016615)	8	0	0.02	-	< 0.01	1	1
preribosome binding (GO:1990275)	1	0	0	-	< 0.01	1	1
oxidoreductase activity, acting on CH-OH group of donors (GO:0016614)	132	0	0.38	-	< 0.01	1	1
cholestenone 5-alpha-reductase activity (GO:0047751)	3	0	0.01	-	< 0.01	1	1
cholestenol delta-isomerase activity (GO:0047750)	2	0	0.01	-	< 0.01	1	1
anti-Mullerian hormone receptor activity (GO:1990272)	1	0	0	-	< 0.01	1	1
HLH domain binding (GO:0043398)	3	0	0.01	-	< 0.01	1	1
heparan sulfate proteoglycan binding (GO:0043395)	16	0	0.05	-	< 0.01	1	1
proteoglycan binding (GO:0043394)	36	0	0.1	-	< 0.01	1	1
prenyltransferase activity (GO:0004659)	16	0	0.05	-	< 0.01	1	1
propionyl-CoA carboxylase activity (GO:0004658)	2	0	0.01	-	< 0.01	1	1
proline dehydrogenase activity (GO:0004657)	2	0	0.01	-	< 0.01	1	1
procollagen-proline 4-dioxygenase activity (GO:0004656)	5	0	0.01	-	< 0.01	1	1
porphobilinogen synthase activity (GO:0004655)	1	0	0	-	< 0.01	1	1
polyribonucleotide nucleotidyltransferase activity (GO:0004654)	1	0	0	-	< 0.01	1	1
polypeptide N-acetylgalactosaminyltransferase activity (GO:0004653)	19	0	0.05	-	< 0.01	1	1
polynucleotide adenylyltransferase activity (GO:0004652)	13	0	0.04	-	< 0.01	1	1
polynucleotide 5'-phosphatase activity (GO:0004651)	2	0	0.01	-	< 0.01	1	1
cholestanetriol 26-monooxygenase activity (GO:0047749)	1	0	0	-	< 0.01	1	1
cholate-CoA ligase activity (GO:0047747)	1	0	0	-	< 0.01	1	1
RNA polymerase II C-terminal domain phosphoserine binding (GO:1990269)	4	0	0.01	-	< 0.01	1	1
growth hormone-releasing hormone activity (GO:0016608)	2	0	0.01	-	< 0.01	1	1
endopolyphosphatase activity (GO:0000298)	4	0	0.01	-	< 0.01	1	1
chlordecone reductase activity (GO:0047743)	1	0	0	-	< 0.01	1	1
TRAIL binding (GO:0045569)	5	0	0.01	-	< 0.01	1	1
adenine nucleotide transmembrane transporter activity (GO:0000295)	14	0	0.04	-	< 0.01	1	1
glutaminyl-peptide cyclotransferase activity (GO:0016603)	2	0	0.01	-	< 0.01	1	1
ferric-chelate reductase activity (GO:0000293)	3	0	0.01	-	< 0.01	1	1
poly(ADP-ribose) glycohydrolase activity (GO:0004649)	2	0	0.01	-	< 0.01	1	1
O-phospho-L-serine:2-oxoglutarate aminotransferase activity (GO:0004648)	1	0	0	-	< 0.01	1	1
phosphoserine phosphatase activity (GO:0004647)	3	0	0.01	-	< 0.01	1	1
phosphorylase activity (GO:0004645)	7	0	0.02	-	< 0.01	1	1
phosphoribosylglycinamide formyltransferase activity (GO:0004644)	1	0	0	-	< 0.01	1	1
phosphoribosylaminoimidazolecarboxamide formyltransferase activity (GO:0004643)	1	0	0	-	< 0.01	1	1
phosphoribosylformylglycinamidine synthase activity (GO:0004642)	1	0	0	-	< 0.01	1	1
phosphoribosylformylglycinamidine cyclo-ligase activity (GO:0004641)	1	0	0	-	< 0.01	1	1
histone-glutamine methyltransferase activity (GO:1990259)	2	0	0.01	-	< 0.01	1	1
CDP-glycerol diphosphatase activity (GO:0047734)	1	0	0	-	< 0.01	1	1
magnesium ion binding (GO:0000287)	214	0	0.61	-	< 0.01	1	1
keratin filament binding (GO:1990254)	6	0	0.02	-	< 0.01	1	1
1-phosphatidylinositol-3-phosphate 5-kinase activity (GO:0000285)	1	0	0	-	< 0.01	1	1
carnosine synthase activity (GO:0047730)	1	0	0	-	< 0.01	1	1
geranylgeranyl reductase activity (GO:0045550)	2	0	0.01	-	< 0.01	1	1
phosphoribosylaminoimidazolesuccinocarboxamide synthase activity (GO:0004639)	1	0	0	-	< 0.01	1	1
phosphoribosylaminoimidazole carboxylase activity (GO:0004638)	1	0	0	-	< 0.01	1	1
phosphoribosylamine-glycine ligase activity (GO:0004637)	1	0	0	-	< 0.01	1	1
phosphopyruvate hydratase activity (GO:0004634)	4	0	0.01	-	< 0.01	1	1
phosphopantothenoylcysteine decarboxylase activity (GO:0004633)	1	0	0	-	< 0.01	1	1
phosphopantothenate--cysteine ligase activity (GO:0004632)	1	0	0	-	< 0.01	1	1
phosphomevalonate kinase activity (GO:0004631)	1	0	0	-	< 0.01	1	1
phospholipase D activity (GO:0004630)	6	0	0.02	-	< 0.01	1	1
RNA strand annealing activity (GO:0033592)	5	0	0.01	-	< 0.01	1	1
iron-cytochrome-c reductase activity (GO:0047726)	1	0	0	-	< 0.01	1	1
N6-methyladenosine-containing RNA binding (GO:1990247)	7	0	0.02	-	< 0.01	1	1
histone kinase activity (H2A-T120 specific) (GO:1990244)	1	0	0	-	< 0.01	1	1
dehydrodolichyl diphosphate synthase activity (GO:0045547)	2	0	0.01	-	< 0.01	1	1
syndecan binding (GO:0045545)	7	0	0.02	-	< 0.01	1	1
phospholipase C activity (GO:0004629)	28	0	0.08	-	< 0.01	1	1
phospholipase A2 activity (GO:0004623)	33	0	0.09	-	< 0.01	1	1
lysophospholipase activity (GO:0004622)	20	0	0.06	-	< 0.01	1	1
glycosylphosphatidylinositol phospholipase D activity (GO:0004621)	1	0	0	-	< 0.01	1	1
phospholipase activity (GO:0004620)	103	0	0.29	-	< 0.01	1	1
indanol dehydrogenase activity (GO:0047718)	3	0	0.01	-	< 0.01	1	1
steroid hormone binding (GO:1990239)	6	0	0.02	-	< 0.01	1	1
double-stranded DNA endodeoxyribonuclease activity (GO:1990238)	1	0	0	-	< 0.01	1	1
galactolipase activity (GO:0047714)	1	0	0	-	< 0.01	1	1
peroxisome targeting sequence binding (GO:0000268)	5	0	0.01	-	< 0.01	1	1
bis(5'-adenosyl)-triphosphatase activity (GO:0047710)	2	0	0.01	-	< 0.01	1	1
chemokine (C-C motif) ligand 21 binding (GO:0035758)	1	0	0	-	< 0.01	1	1
chemokine (C-C motif) ligand 19 binding (GO:0035757)	1	0	0	-	< 0.01	1	1
phosphoglycerate mutase activity (GO:0004619)	4	0	0.01	-	< 0.01	1	1
phosphoglycerate kinase activity (GO:0004618)	2	0	0.01	-	< 0.01	1	1
cardiolipin hydrolase activity (GO:0035755)	1	0	0	-	< 0.01	1	1
phosphoglycerate dehydrogenase activity (GO:0004617)	1	0	0	-	< 0.01	1	1
phosphogluconate dehydrogenase (decarboxylating) activity (GO:0004616)	1	0	0	-	< 0.01	1	1
phosphomannomutase activity (GO:0004615)	2	0	0.01	-	< 0.01	1	1
phosphoglucomutase activity (GO:0004614)	4	0	0.01	-	< 0.01	1	1
phosphoenolpyruvate carboxykinase (GTP) activity (GO:0004613)	2	0	0.01	-	< 0.01	1	1
phosphoenolpyruvate carboxykinase activity (GO:0004611)	2	0	0.01	-	< 0.01	1	1
phosphoacetylglucosamine mutase activity (GO:0004610)	1	0	0	-	< 0.01	1	1
biotinidase activity (GO:0047708)	2	0	0.01	-	< 0.01	1	1
bile-salt sulfotransferase activity (GO:0047704)	1	0	0	-	< 0.01	1	1
nitrilase activity (GO:0000257)	1	0	0	-	< 0.01	1	1
C-4 methylsterol oxidase activity (GO:0000254)	3	0	0.01	-	< 0.01	1	1
3-keto sterol reductase activity (GO:0000253)	5	0	0.01	-	< 0.01	1	1
C-3 sterol dehydrogenase (C-4 sterol decarboxylase) activity (GO:0000252)	1	0	0	-	< 0.01	1	1
interleukin-27 receptor binding (GO:0045523)	3	0	0.01	-	< 0.01	1	1
lanosterol synthase activity (GO:0000250)	1	0	0	-	< 0.01	1	1
phosphatidylserine decarboxylase activity (GO:0004609)	2	0	0.01	-	< 0.01	1	1
phosphatidylethanolamine N-methyltransferase activity (GO:0004608)	1	0	0	-	< 0.01	1	1
phosphatidylcholine-sterol O-acyltransferase activity (GO:0004607)	1	0	0	-	< 0.01	1	1
phosphatidate cytidylyltransferase activity (GO:0004605)	3	0	0.01	-	< 0.01	1	1
phenylethanolamine N-methyltransferase activity (GO:0004603)	1	0	0	-	< 0.01	1	1
glutathione peroxidase activity (GO:0004602)	21	0	0.06	-	< 0.01	1	1
peroxidase activity (GO:0004601)	53	0	0.15	-	< 0.01	1	1
protein tag (GO:0031386)	11	0	0.03	-	< 0.01	1	1
C-5 sterol desaturase activity (GO:0000248)	2	0	0.01	-	< 0.01	1	1
C-8 sterol isomerase activity (GO:0000247)	1	0	0	-	< 0.01	1	1
interleukin-23 receptor binding (GO:0045519)	3	0	0.01	-	< 0.01	1	1
delta24(24-1) sterol reductase activity (GO:0000246)	1	0	0	-	< 0.01	1	1
interleukin-22 receptor binding (GO:0045518)	2	0	0.01	-	< 0.01	1	1
interleukin-20 receptor binding (GO:0045517)	1	0	0	-	< 0.01	1	1
interleukin-18 receptor binding (GO:0045515)	1	0	0	-	< 0.01	1	1
interleukin-27 binding (GO:0045513)	1	0	0	-	< 0.01	1	1
CDP-diacylglycerol-phosphatidylglycerol phosphatidyltransferase activity (GO:0043337)	1	0	0	-	< 0.01	1	1
2-octaprenyl-6-methoxy-1,4-benzoquinone methylase activity (GO:0043333)	1	0	0	-	< 0.01	1	1
protein deacetylase activity (GO:0033558)	30	0	0.09	-	< 0.01	1	1
dinitrosyl-iron complex binding (GO:0035731)	1	0	0	-	< 0.01	1	1
S-nitrosoglutathione binding (GO:0035730)	1	0	0	-	< 0.01	1	1
interleukin-27 receptor activity (GO:0045509)	2	0	0.01	-	< 0.01	1	1
eukaryotic initiation factor 4G binding (GO:0031370)	1	0	0	-	< 0.01	1	1
dynein intermediate chain binding (GO:0045505)	29	0	0.08	-	< 0.01	1	1
dynein heavy chain binding (GO:0045504)	14	0	0.04	-	< 0.01	1	1
dynein light chain binding (GO:0045503)	25	0	0.07	-	< 0.01	1	1
phosphatidylinositol-3,4-bisphosphate binding (GO:0043325)	30	0	0.09	-	< 0.01	1	1
lysophosphatidic acid binding (GO:0035727)	5	0	0.01	-	< 0.01	1	1
MAP kinase phosphatase activity (GO:0033549)	15	0	0.04	-	< 0.01	1	1
N-acetylglucosaminylphosphatidylinositol deacetylase activity (GO:0000225)	1	0	0	-	< 0.01	1	1
peptide-N4-(N-acetyl-beta-glucosaminyl)asparagine amidase activity (GO:0000224)	1	0	0	-	< 0.01	1	1
macrophage migration inhibitory factor binding (GO:0035718)	2	0	0.01	-	< 0.01	1	1
chemokine (C-C motif) ligand 7 binding (GO:0035717)	2	0	0.01	-	< 0.01	1	1
chemokine (C-C motif) ligand 12 binding (GO:0035716)	1	0	0	-	< 0.01	1	1
chemokine (C-C motif) ligand 2 binding (GO:0035715)	1	0	0	-	< 0.01	1	1
delta-catenin binding (GO:0070097)	8	0	0.02	-	< 0.01	1	1
fructose-6-phosphate binding (GO:0070095)	5	0	0.01	-	< 0.01	1	1
DNA secondary structure binding (GO:0000217)	24	0	0.07	-	< 0.01	1	1
tRNA 2'-phosphotransferase activity (GO:0000215)	2	0	0.01	-	< 0.01	1	1
tRNA-intron endonuclease activity (GO:0000213)	4	0	0.01	-	< 0.01	1	1
NAD+ diphosphatase activity (GO:0000210)	1	0	0	-	< 0.01	1	1
very-long-chain-acyl-CoA dehydrogenase activity (GO:0017099)	3	0	0.01	-	< 0.01	1	1
chloride-activated potassium channel activity (GO:0070089)	1	0	0	-	< 0.01	1	1
sulfonylurea receptor binding (GO:0017098)	1	0	0	-	< 0.01	1	1
chromo shadow domain binding (GO:0070087)	6	0	0.02	-	< 0.01	1	1
acetylserotonin O-methyltransferase activity (GO:0017096)	1	0	0	-	< 0.01	1	1
heparan sulfate 6-O-sulfotransferase activity (GO:0017095)	3	0	0.01	-	< 0.01	1	1
AU-rich element binding (GO:0017091)	28	0	0.08	-	< 0.01	1	1
titin Z domain binding (GO:0070080)	2	0	0.01	-	< 0.01	1	1
glycolipid transfer activity (GO:0017089)	2	0	0.01	-	< 0.01	1	1
chloride channel regulator activity (GO:0017081)	16	0	0.05	-	< 0.01	1	1
sodium channel regulator activity (GO:0017080)	38	0	0.11	-	< 0.01	1	1
raffinose alpha-galactosidase activity (GO:0052692)	1	0	0	-	< 0.01	1	1
oxidative phosphorylation uncoupler activity (GO:0017077)	3	0	0.01	-	< 0.01	1	1
syntaxin-1 binding (GO:0017075)	26	0	0.07	-	< 0.01	1	1
proline-rich region binding (GO:0070064)	19	0	0.05	-	< 0.01	1	1
fructose binding (GO:0070061)	5	0	0.01	-	< 0.01	1	1
U6 snRNA binding (GO:0017070)	11	0	0.03	-	< 0.01	1	1
hexitol dehydrogenase activity (GO:0031320)	1	0	0	-	< 0.01	1	1
carboxylic ester hydrolase activity (GO:0052689)	139	0	0.4	-	< 0.01	1	1
snRNA binding (GO:0017069)	39	0	0.11	-	< 0.01	1	1
single-strand selective uracil DNA N-glycosylase activity (GO:0017065)	1	0	0	-	< 0.01	1	1
fatty acid amide hydrolase activity (GO:0017064)	3	0	0.01	-	< 0.01	1	1
thrombospondin receptor activity (GO:0070053)	4	0	0.01	-	< 0.01	1	1
collagen V binding (GO:0070052)	2	0	0.01	-	< 0.01	1	1
S-methyl-5-thioadenosine phosphorylase activity (GO:0017061)	2	0	0.01	-	< 0.01	1	1
fibrinogen binding (GO:0070051)	6	0	0.02	-	< 0.01	1	1
3-galactosyl-N-acetylglucosaminide 4-alpha-L-fucosyltransferase activity (GO:0017060)	3	0	0.01	-	< 0.01	1	1
deaminase activity (GO:0019239)	32	0	0.09	-	< 0.01	1	1
cyclohydrolase activity (GO:0019238)	5	0	0.01	-	< 0.01	1	1
centromeric DNA binding (GO:0019237)	6	0	0.02	-	< 0.01	1	1
transferase activity, transferring alkylthio groups (GO:0050497)	2	0	0.01	-	< 0.01	1	1
6-phosphogluconolactonase activity (GO:0017057)	2	0	0.01	-	< 0.01	1	1
structural constituent of nuclear pore (GO:0017056)	29	0	0.08	-	< 0.01	1	1
rRNA (uridine-N3-)-methyltransferase activity (GO:0070042)	1	0	0	-	< 0.01	1	1
D-erythro-sphingosine kinase activity (GO:0017050)	2	0	0.01	-	< 0.01	1	1
retinoic acid binding (GO:0001972)	19	0	0.05	-	< 0.01	1	1
tRNA (cytosine-2'-O-)-methyltransferase activity (GO:0052666)	1	0	0	-	< 0.01	1	1
GTPase activator activity (GO:0005096)	275	0	0.79	-	< 0.01	1	1
GTPase inhibitor activity (GO:0005095)	14	0	0.04	-	< 0.01	1	1
Rho GDP-dissociation inhibitor activity (GO:0005094)	3	0	0.01	-	< 0.01	1	1
Rab GDP-dissociation inhibitor activity (GO:0005093)	2	0	0.01	-	< 0.01	1	1
GDP-dissociation inhibitor activity (GO:0005092)	15	0	0.04	-	< 0.01	1	1
Sar guanyl-nucleotide exchange factor activity (GO:0005090)	1	0	0	-	< 0.01	1	1
GTP-Rho binding (GO:0017049)	21	0	0.06	-	< 0.01	1	1
amide transmembrane transporter activity (GO:0042887)	49	0	0.14	-	< 0.01	1	1
rRNA (guanosine-2'-O-)-methyltransferase activity (GO:0070039)	2	0	0.01	-	< 0.01	1	1
Rho GTPase binding (GO:0017048)	180	0	0.51	-	< 0.01	1	1
activin binding (GO:0048185)	14	0	0.04	-	< 0.01	1	1
imidazolonepropionase activity (GO:0050480)	1	0	0	-	< 0.01	1	1
rRNA (pseudouridine) methyltransferase activity (GO:0070037)	1	0	0	-	< 0.01	1	1
peptide hormone binding (GO:0017046)	50	0	0.14	-	< 0.01	1	1
corticotropin-releasing hormone activity (GO:0017045)	2	0	0.01	-	< 0.01	1	1
glycosylceramidase activity (GO:0017042)	2	0	0.01	-	< 0.01	1	1
N-acylsphingosine amidohydrolase activity (GO:0017040)	6	0	0.02	-	< 0.01	1	1
fibronectin binding (GO:0001968)	28	0	0.08	-	< 0.01	1	1
G-protein alpha-subunit binding (GO:0001965)	24	0	0.07	-	< 0.01	1	1
inositol-1,3,4,5-tetrakisphosphate 5-phosphatase activity (GO:0052659)	4	0	0.01	-	< 0.01	1	1
inositol-1,4,5-trisphosphate 5-phosphatase activity (GO:0052658)	6	0	0.02	-	< 0.01	1	1
Rho guanyl-nucleotide exchange factor activity (GO:0005089)	81	0	0.23	-	< 0.01	1	1
guanine phosphoribosyltransferase activity (GO:0052657)	1	0	0	-	< 0.01	1	1
Ras guanyl-nucleotide exchange factor activity (GO:0005088)	139	0	0.4	-	< 0.01	1	1
L-isoleucine transaminase activity (GO:0052656)	2	0	0.01	-	< 0.01	1	1
Ran guanyl-nucleotide exchange factor activity (GO:0005087)	4	0	0.01	-	< 0.01	1	1
L-valine transaminase activity (GO:0052655)	2	0	0.01	-	< 0.01	1	1
ARF guanyl-nucleotide exchange factor activity (GO:0005086)	20	0	0.06	-	< 0.01	1	1
L-leucine transaminase activity (GO:0052654)	2	0	0.01	-	< 0.01	1	1
guanyl-nucleotide exchange factor activity (GO:0005085)	219	0	0.63	-	< 0.01	1	1
glyceryl-ether monooxygenase activity (GO:0050479)	1	0	0	-	< 0.01	1	1
NADP-retinol dehydrogenase activity (GO:0052650)	11	0	0.03	-	< 0.01	1	1
protein kinase C binding (GO:0005080)	53	0	0.15	-	< 0.01	1	1
intermediate filament binding (GO:0019215)	15	0	0.04	-	< 0.01	1	1
deacetylase activity (GO:0019213)	46	0	0.13	-	< 0.01	1	1
arachidonate 15-lipoxygenase activity (GO:0050473)	2	0	0.01	-	< 0.01	1	1
phosphatase inhibitor activity (GO:0019212)	50	0	0.14	-	< 0.01	1	1
phosphatase activator activity (GO:0019211)	16	0	0.05	-	< 0.01	1	1
kinase inhibitor activity (GO:0019210)	67	0	0.19	-	< 0.01	1	1
nitric oxide binding (GO:0070026)	2	0	0.01	-	< 0.01	1	1
carbon monoxide binding (GO:0070025)	1	0	0	-	< 0.01	1	1
Rap guanyl-nucleotide exchange factor activity (GO:0017034)	5	0	0.01	-	< 0.01	1	1
decanoate-CoA ligase activity (GO:0102391)	8	0	0.02	-	< 0.01	1	1
mycophenolic acid acyl-glucuronide esterase activity (GO:0102390)	1	0	0	-	< 0.01	1	1
MAP-kinase scaffold activity (GO:0005078)	9	0	0.03	-	< 0.01	1	1
kinase activator activity (GO:0019209)	88	0	0.25	-	< 0.01	1	1
lysophosphatidic acid phosphatase activity (GO:0052642)	2	0	0.01	-	< 0.01	1	1
phosphatase regulator activity (GO:0019208)	98	0	0.28	-	< 0.01	1	1
transforming growth factor beta receptor, cytoplasmic mediator activity (GO:0005072)	10	0	0.03	-	< 0.01	1	1
nucleoside kinase activity (GO:0019206)	10	0	0.03	-	< 0.01	1	1
SH3/SH2 adaptor activity (GO:0005070)	53	0	0.15	-	< 0.01	1	1
polyprenol reductase activity (GO:0102389)	1	0	0	-	< 0.01	1	1
carbohydrate phosphatase activity (GO:0019203)	11	0	0.03	-	< 0.01	1	1
amino acid kinase activity (GO:0019202)	1	0	0	-	< 0.01	1	1
N-acetylneuraminate synthase activity (GO:0050462)	1	0	0	-	< 0.01	1	1
carbohydrate kinase activity (GO:0019200)	21	0	0.06	-	< 0.01	1	1
armadillo repeat domain binding (GO:0070016)	10	0	0.03	-	< 0.01	1	1
myosin I binding (GO:0017024)	1	0	0	-	< 0.01	1	1
myosin binding (GO:0017022)	72	0	0.21	-	< 0.01	1	1
oligopeptidase activity (GO:0070012)	3	0	0.01	-	< 0.01	1	1
myosin phosphatase regulator activity (GO:0017020)	1	0	0	-	< 0.01	1	1
transmembrane receptor protein tyrosine kinase adaptor activity (GO:0005068)	13	0	0.04	-	< 0.01	1	1
lipoprotein lipase activator activity (GO:0060230)	3	0	0.01	-	< 0.01	1	1
ethanolamine-phosphate phospho-lyase activity (GO:0050459)	1	0	0	-	< 0.01	1	1
serine-type aminopeptidase activity (GO:0070009)	1	0	0	-	< 0.01	1	1
myosin phosphatase activity (GO:0017018)	4	0	0.01	-	< 0.01	1	1
serine-type exopeptidase activity (GO:0070008)	9	0	0.03	-	< 0.01	1	1
MAP kinase tyrosine/serine/threonine phosphatase activity (GO:0017017)	13	0	0.04	-	< 0.01	1	1
Ras GTPase binding (GO:0017016)	435	0	1.24	-	< 0.01	0.638	1
metalloaminopeptidase activity (GO:0070006)	23	0	0.07	-	< 0.01	1	1
cysteine-type exopeptidase activity (GO:0070004)	4	0	0.01	-	< 0.01	1	1
threonine-type peptidase activity (GO:0070003)	22	0	0.06	-	< 0.01	1	1
glutamic-type peptidase activity (GO:0070002)	1	0	0	-	< 0.01	1	1
aspartic-type peptidase activity (GO:0070001)	39	0	0.11	-	< 0.01	1	1
lipase activator activity (GO:0060229)	14	0	0.04	-	< 0.01	1	1
phosphatidylcholine-sterol O-acyltransferase activator activity (GO:0060228)	6	0	0.02	-	< 0.01	1	1
calcium-dependent ATPase activity (GO:0030899)	3	0	0.01	-	< 0.01	1	1
phosphatidylinositol-3,5-bisphosphate 3-phosphatase activity (GO:0052629)	5	0	0.01	-	< 0.01	1	1
actin-dependent ATPase activity (GO:0030898)	12	0	0.03	-	< 0.01	1	1
laminin receptor activity (GO:0005055)	2	0	0.01	-	< 0.01	1	1
peroxisome matrix targeting signal-2 binding (GO:0005053)	1	0	0	-	< 0.01	1	1
peroxisome matrix targeting signal-1 binding (GO:0005052)	2	0	0.01	-	< 0.01	1	1
aquacobalamin reductase (NADPH) activity (GO:0050444)	1	0	0	-	< 0.01	1	1
3'-tyrosyl-DNA phosphodiesterase activity (GO:0017005)	1	0	0	-	< 0.01	1	1
activin-activated receptor activity (GO:0017002)	7	0	0.02	-	< 0.01	1	1
nuclear export signal receptor activity (GO:0005049)	11	0	0.03	-	< 0.01	1	1
signal recognition particle binding (GO:0005047)	4	0	0.01	-	< 0.01	1	1
KDEL sequence binding (GO:0005046)	3	0	0.01	-	< 0.01	1	1
exogenous lipid antigen binding (GO:0030884)	5	0	0.01	-	< 0.01	1	1
endogenous lipid antigen binding (GO:0030883)	5	0	0.01	-	< 0.01	1	1
scavenger receptor activity (GO:0005044)	52	0	0.15	-	< 0.01	1	1
lipid antigen binding (GO:0030882)	5	0	0.01	-	< 0.01	1	1
netrin receptor activity involved in chemorepulsion (GO:0005043)	1	0	0	-	< 0.01	1	1
beta-2-microglobulin binding (GO:0030881)	7	0	0.02	-	< 0.01	1	1
netrin receptor activity (GO:0005042)	6	0	0.02	-	< 0.01	1	1
low-density lipoprotein particle receptor activity (GO:0005041)	12	0	0.03	-	< 0.01	1	1
microfibril binding (GO:0050436)	3	0	0.01	-	< 0.01	1	1
transforming growth factor beta binding (GO:0050431)	22	0	0.06	-	< 0.01	1	1
BRE binding (GO:0042835)	2	0	0.01	-	< 0.01	1	1
peptidoglycan binding (GO:0042834)	17	0	0.05	-	< 0.01	1	1
K6-linked polyubiquitin modification-dependent protein binding (GO:0071796)	2	0	0.01	-	< 0.01	1	1
K11-linked polyubiquitin modification-dependent protein binding (GO:0071795)	1	0	0	-	< 0.01	1	1
chemokine (C-C motif) ligand 5 binding (GO:0071791)	2	0	0.01	-	< 0.01	1	1
farnesylated protein binding (GO:0001918)	1	0	0	-	< 0.01	1	1
death receptor activity (GO:0005035)	11	0	0.03	-	< 0.01	1	1
osmosensor activity (GO:0005034)	1	0	0	-	< 0.01	1	1
calcium-dependent phospholipase C activity (GO:0050429)	1	0	0	-	< 0.01	1	1
propane-1,3-diamine oxidase activity (GO:0052600)	1	0	0	-	< 0.01	1	1
tumor necrosis factor-activated receptor activity (GO:0005031)	9	0	0.03	-	< 0.01	1	1
neurotrophin receptor activity (GO:0005030)	4	0	0.01	-	< 0.01	1	1
histone deacetylase binding (GO:0042826)	112	0	0.32	-	< 0.01	1	1
nitrite reductase (NO-forming) activity (GO:0050421)	1	0	0	-	< 0.01	1	1
3-hydroxy-lignoceroyl-CoA dehydratase activity (GO:0102345)	4	0	0.01	-	< 0.01	1	1
3-hydroxy-behenoyl-CoA dehydratase activity (GO:0102344)	4	0	0.01	-	< 0.01	1	1
3-hydroxy-arachidoyl-CoA dehydratase activity (GO:0102343)	4	0	0.01	-	< 0.01	1	1
3-oxo-cerotoyl-CoA reductase activity (GO:0102342)	1	0	0	-	< 0.01	1	1
3-oxo-lignoceroyl-CoA reductase activity (GO:0102341)	1	0	0	-	< 0.01	1	1
3-oxo-behenoyl-CoA reductase activity (GO:0102340)	1	0	0	-	< 0.01	1	1
transforming growth factor beta receptor activity, type II (GO:0005026)	5	0	0.01	-	< 0.01	1	1
transforming growth factor beta receptor activity, type I (GO:0005025)	7	0	0.02	-	< 0.01	1	1
transforming growth factor beta-activated receptor activity (GO:0005024)	16	0	0.05	-	< 0.01	1	1
vascular endothelial growth factor-activated receptor activity (GO:0005021)	7	0	0.02	-	< 0.01	1	1
stem cell factor receptor activity (GO:0005020)	1	0	0	-	< 0.01	1	1
3-oxo-arachidoyl-CoA reductase activity (GO:0102339)	1	0	0	-	< 0.01	1	1
3-oxo-lignoceronyl-CoA synthase activity (GO:0102338)	7	0	0.02	-	< 0.01	1	1
3-oxo-cerotoyl-CoA synthase activity (GO:0102337)	7	0	0.02	-	< 0.01	1	1
3-oxo-arachidoyl-CoA synthase activity (GO:0102336)	7	0	0.02	-	< 0.01	1	1
Wnt-activated receptor activity (GO:0042813)	17	0	0.05	-	< 0.01	1	1
platelet-derived growth factor beta-receptor activity (GO:0005019)	2	0	0.01	-	< 0.01	1	1
platelet-derived growth factor alpha-receptor activity (GO:0005018)	2	0	0.01	-	< 0.01	1	1
platelet-derived growth factor-activated receptor activity (GO:0005017)	4	0	0.01	-	< 0.01	1	1
macrophage colony-stimulating factor receptor activity (GO:0005011)	2	0	0.01	-	< 0.01	1	1
insulin-like growth factor-activated receptor activity (GO:0005010)	3	0	0.01	-	< 0.01	1	1
[acetyl-CoA carboxylase] kinase activity (GO:0050405)	2	0	0.01	-	< 0.01	1	1
vitamin D receptor binding (GO:0042809)	15	0	0.04	-	< 0.01	1	1
fucose binding (GO:0042806)	5	0	0.01	-	< 0.01	1	1
actinin binding (GO:0042805)	48	0	0.14	-	< 0.01	1	1
protein homodimerization activity (GO:0042803)	881	0	2.52	-	< 0.01	0.182	1
calcium- and calmodulin-regulated 3',5'-cyclic-GMP phosphodiesterase activity (GO:0048101)	3	0	0.01	-	< 0.01	1	1
histone methyltransferase activity (H3-K4 specific) (GO:0042800)	16	0	0.05	-	< 0.01	1	1
acetylpyruvate hydrolase activity (GO:0018773)	1	0	0	-	< 0.01	1	1
amino acid binding (GO:0016597)	60	0	0.17	-	< 0.01	1	1
thienylcyclohexylpiperidine binding (GO:0016596)	1	0	0	-	< 0.01	1	1
glutamate binding (GO:0016595)	11	0	0.03	-	< 0.01	1	1
glycine binding (GO:0016594)	15	0	0.04	-	< 0.01	1	1
ribonuclease E activity (GO:0008995)	1	0	0	-	< 0.01	1	1
insulin-activated receptor activity (GO:0005009)	3	0	0.01	-	< 0.01	1	1
hepatocyte growth factor-activated receptor activity (GO:0005008)	1	0	0	-	< 0.01	1	1
fibroblast growth factor-activated receptor activity (GO:0005007)	5	0	0.01	-	< 0.01	1	1
epidermal growth factor-activated receptor activity (GO:0005006)	2	0	0.01	-	< 0.01	1	1
kringle domain binding (GO:0036143)	1	0	0	-	< 0.01	1	1
3-hydroxykynureninase activity (GO:0061981)	1	0	0	-	< 0.01	1	1
transmembrane-ephrin receptor activity (GO:0005005)	17	0	0.05	-	< 0.01	1	1
regulatory RNA binding (GO:0061980)	41	0	0.12	-	< 0.01	1	1
GPI-linked ephrin receptor activity (GO:0005004)	7	0	0.02	-	< 0.01	1	1
ephrin receptor activity (GO:0005003)	19	0	0.05	-	< 0.01	1	1
peptidyl-asparagine 3-dioxygenase activity (GO:0036140)	1	0	0	-	< 0.01	1	1
transmembrane receptor protein tyrosine phosphatase activity (GO:0005001)	17	0	0.05	-	< 0.01	1	1
vasopressin receptor activity (GO:0005000)	7	0	0.02	-	< 0.01	1	1
rRNA (adenine-N6-)-methyltransferase activity (GO:0008988)	3	0	0.01	-	< 0.01	1	1
peptidyl-histidine dioxygenase activity (GO:0036139)	1	0	0	-	< 0.01	1	1
kynurenine aminotransferase activity (GO:0036137)	4	0	0.01	-	< 0.01	1	1
12-hydroxyheptadecatrienoic acid synthase activity (GO:0036134)	1	0	0	-	< 0.01	1	1
13-prostaglandin reductase activity (GO:0036132)	3	0	0.01	-	< 0.01	1	1
prostaglandin D2 11-ketoreductase activity (GO:0036131)	1	0	0	-	< 0.01	1	1
prostaglandin H2 endoperoxidase reductase activity (GO:0036130)	1	0	0	-	< 0.01	1	1
phosphopentomutase activity (GO:0008973)	1	0	0	-	< 0.01	1	1
phospholipase A1 activity (GO:0008970)	9	0	0.03	-	< 0.01	1	1
BMP binding (GO:0036122)	11	0	0.03	-	< 0.01	1	1
double-stranded DNA helicase activity (GO:0036121)	1	0	0	-	< 0.01	1	1
phosphoglycolate phosphatase activity (GO:0008967)	2	0	0.01	-	< 0.01	1	1
phospho-N-acetylmuramoyl-pentapeptide-transferase activity (GO:0008963)	1	0	0	-	< 0.01	1	1
mRNA (adenine-N1-)-methyltransferase activity (GO:0061953)	3	0	0.01	-	< 0.01	1	1
phosphatidylglycerophosphatase activity (GO:0008962)	1	0	0	-	< 0.01	1	1
S-formylglutathione hydrolase activity (GO:0018738)	1	0	0	-	< 0.01	1	1
3,4-dihydrocoumarin hydrolase activity (GO:0018733)	1	0	0	-	< 0.01	1	1
lipopeptide binding (GO:0071723)	10	0	0.03	-	< 0.01	1	1
beta-adrenergic receptor kinase activity (GO:0047696)	4	0	0.01	-	< 0.01	1	1
ATP diphosphatase activity (GO:0047693)	1	0	0	-	< 0.01	1	1
peptidoglycan glycosyltransferase activity (GO:0008955)	1	0	0	-	< 0.01	1	1
peroxisome membrane class-1 targeting sequence binding (GO:0036105)	1	0	0	-	< 0.01	1	1
peptidylamidoglycolate lyase activity (GO:0004598)	1	0	0	-	< 0.01	1	1
peptide-aspartate beta-dioxygenase activity (GO:0004597)	1	0	0	-	< 0.01	1	1
peptide alpha-N-acetyltransferase activity (GO:0004596)	12	0	0.03	-	< 0.01	1	1
pantetheine-phosphate adenylyltransferase activity (GO:0004595)	1	0	0	-	< 0.01	1	1
pantothenate kinase activity (GO:0004594)	4	0	0.01	-	< 0.01	1	1
oxoglutarate dehydrogenase (succinyl-transferring) activity (GO:0004591)	4	0	0.01	-	< 0.01	1	1
orotidine-5'-phosphate decarboxylase activity (GO:0004590)	1	0	0	-	< 0.01	1	1
icosanoid transmembrane transporter activity (GO:0071714)	1	0	0	-	< 0.01	1	1
amine sulfotransferase activity (GO:0047685)	1	0	0	-	< 0.01	1	1
oxaloacetate decarboxylase activity (GO:0008948)	4	0	0.01	-	< 0.01	1	1
oligonucleotidase activity (GO:0008946)	1	0	0	-	< 0.01	1	1
nitric oxide dioxygenase activity (GO:0008941)	1	0	0	-	< 0.01	1	1
nitrate reductase activity (GO:0008940)	3	0	0.01	-	< 0.01	1	1
orotate phosphoribosyltransferase activity (GO:0004588)	1	0	0	-	< 0.01	1	1
ornithine-oxo-acid transaminase activity (GO:0004587)	1	0	0	-	< 0.01	1	1
ornithine decarboxylase activity (GO:0004586)	2	0	0.01	-	< 0.01	1	1
ornithine carbamoyltransferase activity (GO:0004585)	1	0	0	-	< 0.01	1	1
dolichyl-phosphate-mannose-glycolipid alpha-mannosyltransferase activity (GO:0004584)	1	0	0	-	< 0.01	1	1
dolichyl-phosphate-glucose-glycolipid alpha-glucosyltransferase activity (GO:0004583)	4	0	0.01	-	< 0.01	1	1
dolichyl-phosphate beta-D-mannosyltransferase activity (GO:0004582)	3	0	0.01	-	< 0.01	1	1
dolichyl-phosphate beta-glucosyltransferase activity (GO:0004581)	1	0	0	-	< 0.01	1	1
arachidonate-CoA ligase activity (GO:0047676)	1	0	0	-	< 0.01	1	1
cyclin-dependent protein serine/threonine kinase regulator activity (GO:0016538)	50	0	0.14	-	< 0.01	1	1
metalloendopeptidase activity involved in amyloid precursor protein catabolic process (GO:1902945)	1	0	0	-	< 0.01	1	1
chemorepellent activity (GO:0045499)	27	0	0.08	-	< 0.01	1	1
gamma-glutamylaminecyclotransferase activity (GO:0061929)	1	0	0	-	< 0.01	1	1
glutathione specific gamma-glutamylcyclotransferase activity (GO:0061928)	2	0	0.01	-	< 0.01	1	1
superoxide dismutase copper chaperone activity (GO:0016532)	3	0	0.01	-	< 0.01	1	1
copper chaperone activity (GO:0016531)	5	0	0.01	-	< 0.01	1	1
metallochaperone activity (GO:0016530)	7	0	0.02	-	< 0.01	1	1
peptide-glutamate-N-acetyltransferase activity (GO:1990190)	2	0	0.01	-	< 0.01	1	1
inositol monophosphate 1-phosphatase activity (GO:0008934)	4	0	0.01	-	< 0.01	1	1
protein propionyltransferase activity (GO:0061920)	1	0	0	-	< 0.01	1	1
dolichyl-diphosphooligosaccharide-protein glycotransferase activity (GO:0004579)	9	0	0.03	-	< 0.01	1	1
chitobiosyldiphosphodolichol beta-mannosyltransferase activity (GO:0004578)	1	0	0	-	< 0.01	1	1
N-acetylglucosaminyldiphosphodolichol N-acetylglucosaminyltransferase activity (GO:0004577)	2	0	0.01	-	< 0.01	1	1
oligosaccharyl transferase activity (GO:0004576)	10	0	0.03	-	< 0.01	1	1
sucrose alpha-glucosidase activity (GO:0004575)	1	0	0	-	< 0.01	1	1
oligo-1,6-glucosidase activity (GO:0004574)	1	0	0	-	< 0.01	1	1
mannosyl-oligosaccharide glucosidase activity (GO:0004573)	1	0	0	-	< 0.01	1	1
mannosyl-oligosaccharide 1,3-1,6-alpha-mannosidase activity (GO:0004572)	2	0	0.01	-	< 0.01	1	1
mannosyl-oligosaccharide 1,2-alpha-mannosidase activity (GO:0004571)	7	0	0.02	-	< 0.01	1	1
phosphatidylinositol bisphosphate binding (GO:1902936)	110	0	0.31	-	< 0.01	1	1
peptide-serine-N-acetyltransferase activity (GO:1990189)	3	0	0.01	-	< 0.01	1	1
euchromatin binding (GO:1990188)	1	0	0	-	< 0.01	1	1
methylglyoxal synthase activity (GO:0008929)	1	0	0	-	< 0.01	1	1
latrotoxin receptor activity (GO:0016524)	2	0	0.01	-	< 0.01	1	1
amino-acid racemase activity (GO:0047661)	1	0	0	-	< 0.01	1	1
pituitary adenylate cyclase activating polypeptide activity (GO:0016521)	1	0	0	-	< 0.01	1	1
omega-6 fatty acid desaturase activity (GO:0045485)	1	0	0	-	< 0.01	1	1
growth hormone-releasing hormone receptor activity (GO:0016520)	3	0	0.01	-	< 0.01	1	1
oligopeptide binding (GO:1900750)	12	0	0.03	-	< 0.01	1	1
glycoprotein endo-alpha-1,2-mannosidase activity (GO:0004569)	1	0	0	-	< 0.01	1	1
chitinase activity (GO:0004568)	4	0	0.01	-	< 0.01	1	1
beta-mannosidase activity (GO:0004567)	1	0	0	-	< 0.01	1	1
beta-glucuronidase activity (GO:0004566)	4	0	0.01	-	< 0.01	1	1
beta-galactosidase activity (GO:0004565)	6	0	0.02	-	< 0.01	1	1
beta-fructofuranosidase activity (GO:0004564)	1	0	0	-	< 0.01	1	1
beta-N-acetylhexosaminidase activity (GO:0004563)	5	0	0.01	-	< 0.01	1	1
alpha-N-acetylglucosaminidase activity (GO:0004561)	1	0	0	-	< 0.01	1	1
alpha-L-fucosidase activity (GO:0004560)	2	0	0.01	-	< 0.01	1	1
alpha-amino-acid esterase activity (GO:0047658)	1	0	0	-	< 0.01	1	1
gastric inhibitory peptide receptor activity (GO:0016519)	1	0	0	-	< 0.01	1	1
allyl-alcohol dehydrogenase activity (GO:0047655)	4	0	0.01	-	< 0.01	1	1
interleukin-12 receptor activity (GO:0016517)	1	0	0	-	< 0.01	1	1
interleukin-13 receptor activity (GO:0016515)	1	0	0	-	< 0.01	1	1
EH domain binding (GO:1990175)	2	0	0.01	-	< 0.01	1	1
phosphodiesterase decapping endonuclease activity (GO:1990174)	2	0	0.01	-	< 0.01	1	1
glutathione binding (GO:0043295)	11	0	0.03	-	< 0.01	1	1
alpha-mannosidase activity (GO:0004559)	16	0	0.05	-	< 0.01	1	1
alpha-1,4-glucosidase activity (GO:0004558)	3	0	0.01	-	< 0.01	1	1
alpha-galactosidase activity (GO:0004557)	2	0	0.01	-	< 0.01	1	1
alpha-amylase activity (GO:0004556)	3	0	0.01	-	< 0.01	1	1
alpha,alpha-trehalase activity (GO:0004555)	1	0	0	-	< 0.01	1	1
hydrolase activity, hydrolyzing O-glycosyl compounds (GO:0004553)	95	0	0.27	-	< 0.01	1	1
nucleotide diphosphatase activity (GO:0004551)	17	0	0.05	-	< 0.01	1	1
nucleoside diphosphate kinase activity (GO:0004550)	19	0	0.05	-	< 0.01	1	1
long-chain-3-hydroxyacyl-CoA dehydrogenase activity (GO:0016509)	2	0	0.01	-	< 0.01	1	1
long-chain-enoyl-CoA hydratase activity (GO:0016508)	4	0	0.01	-	< 0.01	1	1
peptidase activator activity involved in apoptotic process (GO:0016505)	19	0	0.05	-	< 0.01	1	1
single-strand break-containing DNA binding (GO:1990165)	1	0	0	-	< 0.01	1	1
peptidase activator activity (GO:0016504)	38	0	0.11	-	< 0.01	1	1
pheromone receptor activity (GO:0016503)	6	0	0.02	-	< 0.01	1	1
nucleotide receptor activity (GO:0016502)	20	0	0.06	-	< 0.01	1	1
prostacyclin receptor activity (GO:0016501)	1	0	0	-	< 0.01	1	1
mannose-phosphate guanylyltransferase activity (GO:0008905)	1	0	0	-	< 0.01	1	1
protein-hormone receptor activity (GO:0016500)	19	0	0.05	-	< 0.01	1	1
hydroxypyruvate isomerase activity (GO:0008903)	1	0	0	-	< 0.01	1	1
potassium:proton exchanging ATPase activity (GO:0008900)	3	0	0.01	-	< 0.01	1	1
alanine-oxo-acid transaminase activity (GO:0047635)	2	0	0.01	-	< 0.01	1	1
ADP-ribose diphosphatase activity (GO:0047631)	6	0	0.02	-	< 0.01	1	1
rDNA binding (GO:0000182)	10	0	0.03	-	< 0.01	1	1
phospholipase binding (GO:0043274)	16	0	0.05	-	< 0.01	1	1
CTPase activity (GO:0043273)	1	0	0	-	< 0.01	1	1
deoxyribonuclease activity (GO:0004536)	61	0	0.17	-	< 0.01	1	1
oligopeptide transmembrane transporter activity (GO:0035673)	7	0	0.02	-	< 0.01	1	1
poly(A)-specific ribonuclease activity (GO:0004535)	13	0	0.04	-	< 0.01	1	1
5'-3' exoribonuclease activity (GO:0004534)	3	0	0.01	-	< 0.01	1	1
enone reductase activity (GO:0035671)	5	0	0.01	-	< 0.01	1	1
exoribonuclease activity (GO:0004532)	38	0	0.11	-	< 0.01	1	1
deoxyribonuclease II activity (GO:0004531)	2	0	0.01	-	< 0.01	1	1
deoxyribonuclease I activity (GO:0004530)	5	0	0.01	-	< 0.01	1	1
rRNA (adenine-N6,N6-)-dimethyltransferase activity (GO:0000179)	4	0	0.01	-	< 0.01	1	1
talin binding (GO:1990147)	1	0	0	-	< 0.01	1	1
adenosine-phosphate deaminase activity (GO:0047623)	3	0	0.01	-	< 0.01	1	1
acylpyruvate hydrolase activity (GO:0047621)	1	0	0	-	< 0.01	1	1
3'-5'-exoribonuclease activity (GO:0000175)	34	0	0.1	-	< 0.01	1	1
acylglycerol kinase activity (GO:0047620)	1	0	0	-	< 0.01	1	1
ribonuclease MRP activity (GO:0000171)	2	0	0.01	-	< 0.01	1	1
sphingosine hydroxylase activity (GO:0000170)	1	0	0	-	< 0.01	1	1
adenosine-diphosphatase activity (GO:0043262)	3	0	0.01	-	< 0.01	1	1
exodeoxyribonuclease activity (GO:0004529)	25	0	0.07	-	< 0.01	1	1
phosphodiesterase I activity (GO:0004528)	6	0	0.02	-	< 0.01	1	1
exonuclease activity (GO:0004527)	82	0	0.23	-	< 0.01	1	1
Toll-like receptor 2 binding (GO:0035663)	3	0	0.01	-	< 0.01	1	1
ribonuclease III activity (GO:0004525)	4	0	0.01	-	< 0.01	1	1
Toll-like receptor 4 binding (GO:0035662)	4	0	0.01	-	< 0.01	1	1
RNA-DNA hybrid ribonuclease activity (GO:0004523)	18	0	0.05	-	< 0.01	1	1
ribonuclease A activity (GO:0004522)	3	0	0.01	-	< 0.01	1	1
endodeoxyribonuclease activity (GO:0004520)	43	0	0.12	-	< 0.01	1	1
acyl-CoA hydrolase activity (GO:0047617)	20	0	0.06	-	< 0.01	1	1
aconitate decarboxylase activity (GO:0047613)	1	0	0	-	< 0.01	1	1
linoleate 9S-lipoxygenase activity (GO:1990136)	1	0	0	-	< 0.01	1	1
acetylspermidine deacetylase activity (GO:0047611)	1	0	0	-	< 0.01	1	1
sodium-dependent organic anion transmembrane transporter activity (GO:0043250)	1	0	0	-	< 0.01	1	1
nitric-oxide synthase activity (GO:0004517)	3	0	0.01	-	< 0.01	1	1
nicotinate phosphoribosyltransferase activity (GO:0004516)	1	0	0	-	< 0.01	1	1
nicotinate-nucleotide adenylyltransferase activity (GO:0004515)	4	0	0.01	-	< 0.01	1	1
nicotinate-nucleotide diphosphorylase (carboxylating) activity (GO:0004514)	4	0	0.01	-	< 0.01	1	1
AP-3 adaptor complex binding (GO:0035651)	3	0	0.01	-	< 0.01	1	1
neolactotetraosylceramide alpha-2,3-sialyltransferase activity (GO:0004513)	1	0	0	-	< 0.01	1	1
AP-1 adaptor complex binding (GO:0035650)	5	0	0.01	-	< 0.01	1	1
inositol-3-phosphate synthase activity (GO:0004512)	1	0	0	-	< 0.01	1	1
tyrosine 3-monooxygenase activity (GO:0004511)	1	0	0	-	< 0.01	1	1
tryptophan 5-monooxygenase activity (GO:0004510)	2	0	0.01	-	< 0.01	1	1
acetylputrescine deacetylase activity (GO:0047609)	1	0	0	-	< 0.01	1	1
acetoacetyl-CoA hydrolase activity (GO:0047603)	1	0	0	-	< 0.01	1	1
recombinase activity (GO:0000150)	2	0	0.01	-	< 0.01	1	1
steroid 21-monooxygenase activity (GO:0004509)	1	0	0	-	< 0.01	1	1
steroid 17-alpha-monooxygenase activity (GO:0004508)	1	0	0	-	< 0.01	1	1
steroid 11-beta-monooxygenase activity (GO:0004507)	2	0	0.01	-	< 0.01	1	1
squalene monooxygenase activity (GO:0004506)	1	0	0	-	< 0.01	1	1
L-DOPA receptor activity (GO:0035643)	1	0	0	-	< 0.01	1	1
phenylalanine 4-monooxygenase activity (GO:0004505)	3	0	0.01	-	< 0.01	1	1
histone methyltransferase activity (H3-R17 specific) (GO:0035642)	1	0	0	-	< 0.01	1	1
peptidylglycine monooxygenase activity (GO:0004504)	1	0	0	-	< 0.01	1	1
monophenol monooxygenase activity (GO:0004503)	2	0	0.01	-	< 0.01	1	1
kynurenine 3-monooxygenase activity (GO:0004502)	1	0	0	-	< 0.01	1	1
dopamine beta-monooxygenase activity (GO:0004500)	3	0	0.01	-	< 0.01	1	1
SNARE binding (GO:0000149)	113	0	0.32	-	< 0.01	1	1
microfilament motor activity (GO:0000146)	22	0	0.06	-	< 0.01	1	1
acylglycerone-phosphate reductase activity (GO:0000140)	1	0	0	-	< 0.01	1	1
laminin-1 binding (GO:0043237)	6	0	0.02	-	< 0.01	1	1
laminin binding (GO:0043236)	29	0	0.08	-	< 0.01	1	1
transmembrane receptor protein kinase activity (GO:0019199)	82	0	0.23	-	< 0.01	1	1
ATPase-coupled inorganic anion transmembrane transporter activity (GO:0043225)	2	0	0.01	-	< 0.01	1	1
transmembrane receptor protein phosphatase activity (GO:0019198)	17	0	0.05	-	< 0.01	1	1
SMC family protein binding (GO:0043221)	1	0	0	-	< 0.01	1	1
small GTPase binding (GO:0031267)	449	0	1.28	-	< 0.01	0.641	1
glycerol-1-phosphatase activity (GO:0000121)	1	0	0	-	< 0.01	1	1
beta-1,4-mannosyltransferase activity (GO:0019187)	1	0	0	-	< 0.01	1	1
resveratrol binding (GO:1905594)	1	0	0	-	< 0.01	1	1
clathrin adaptor activity (GO:0035615)	10	0	0.03	-	< 0.01	1	1
alkanesulfonate binding (GO:0043210)	1	0	0	-	< 0.01	1	1
RNA stem-loop binding (GO:0035613)	22	0	0.06	-	< 0.01	1	1
AP-2 adaptor complex binding (GO:0035612)	7	0	0.02	-	< 0.01	1	1
glycosphingolipid binding (GO:0043208)	9	0	0.03	-	< 0.01	1	1
peptidyl-cysteine S-nitrosylase activity (GO:0035605)	1	0	0	-	< 0.01	1	1
3-hydroxyacyl-[acyl-carrier-protein] dehydratase activity (GO:0019171)	1	0	0	-	< 0.01	1	1
denatured protein binding (GO:0031249)	1	0	0	-	< 0.01	1	1
succinate dehydrogenase activity (GO:0000104)	6	0	0.02	-	< 0.01	1	1
ganglioside GP1c binding (GO:1905577)	1	0	0	-	< 0.01	1	1
ganglioside GT1b binding (GO:1905576)	3	0	0.01	-	< 0.01	1	1
ganglioside GM3 binding (GO:1905575)	1	0	0	-	< 0.01	1	1
trans-2-enoyl-CoA reductase (NADPH) activity (GO:0019166)	3	0	0.01	-	< 0.01	1	1
ganglioside GM2 binding (GO:1905574)	1	0	0	-	< 0.01	1	1
ganglioside GM1 binding (GO:1905573)	2	0	0.01	-	< 0.01	1	1
N-acylmannosamine kinase activity (GO:0009384)	1	0	0	-	< 0.01	1	1
rRNA (cytosine-C5-)-methyltransferase activity (GO:0009383)	2	0	0.01	-	< 0.01	1	1
methylputrescine oxidase activity (GO:0052599)	1	0	0	-	< 0.01	1	1
histamine oxidase activity (GO:0052598)	1	0	0	-	< 0.01	1	1
diamine oxidase activity (GO:0052597)	1	0	0	-	< 0.01	1	1
phenethylamine:oxygen oxidoreductase (deaminating) activity (GO:0052596)	2	0	0.01	-	< 0.01	1	1
aliphatic-amine oxidase activity (GO:0052595)	2	0	0.01	-	< 0.01	1	1
aminoacetone:oxygen oxidoreductase(deaminating) activity (GO:0052594)	2	0	0.01	-	< 0.01	1	1
tryptamine:oxygen oxidoreductase (deaminating) activity (GO:0052593)	2	0	0.01	-	< 0.01	1	1
mannokinase activity (GO:0019158)	5	0	0.01	-	< 0.01	1	1
sn-glycerol-3-phosphate:ubiquinone-8 oxidoreductase activity (GO:0052591)	1	0	0	-	< 0.01	1	1
sn-glycerol-3-phosphate:ubiquinone oxidoreductase activity (GO:0052590)	1	0	0	-	< 0.01	1	1
protein-disulfide reductase (glutathione) activity (GO:0019153)	1	0	0	-	< 0.01	1	1
D-ribulokinase activity (GO:0019150)	1	0	0	-	< 0.01	1	1
four-way junction helicase activity (GO:0009378)	5	0	0.01	-	< 0.01	1	1
biotin binding (GO:0009374)	5	0	0.01	-	< 0.01	1	1
apelin receptor activity (GO:0060182)	1	0	0	-	< 0.01	1	1
aminobutyraldehyde dehydrogenase activity (GO:0019145)	1	0	0	-	< 0.01	1	1
ADP-sugar diphosphatase activity (GO:0019144)	2	0	0.01	-	< 0.01	1	1
glucuronyl-galactosyl-proteoglycan 4-alpha-N-acetylglucosaminyltransferase activity (GO:0001888)	2	0	0.01	-	< 0.01	1	1
brain-derived neurotrophic factor-activated receptor activity (GO:0060175)	1	0	0	-	< 0.01	1	1
phosphatidylcholine binding (GO:0031210)	27	0	0.08	-	< 0.01	1	1
deoxynucleoside kinase activity (GO:0019136)	5	0	0.01	-	< 0.01	1	1
deoxyhypusine monooxygenase activity (GO:0019135)	1	0	0	-	< 0.01	1	1
histone methyltransferase activity (H4-K20 specific) (GO:0042799)	5	0	0.01	-	< 0.01	1	1
POZ domain binding (GO:0031208)	2	0	0.01	-	< 0.01	1	1
lipopolysaccharide receptor activity (GO:0001875)	5	0	0.01	-	< 0.01	1	1
(1->3)-beta-D-glucan binding (GO:0001872)	2	0	0.01	-	< 0.01	1	1
polysome binding (GO:1905538)	6	0	0.02	-	< 0.01	1	1
3'-tRNA processing endoribonuclease activity (GO:0042781)	2	0	0.01	-	< 0.01	1	1
complement component C4b receptor activity (GO:0001861)	1	0	0	-	< 0.01	1	1
phenanthrene-9,10-epoxide hydrolase activity (GO:0019119)	1	0	0	-	< 0.01	1	1
phenanthrene-epoxide hydrolase activity (GO:0019118)	1	0	0	-	< 0.01	1	1
benzaldehyde dehydrogenase activity (GO:0019115)	1	0	0	-	< 0.01	1	1
cholesterol dehydrogenase activity (GO:0102294)	2	0	0.01	-	< 0.01	1	1
complement component C5a binding (GO:0001856)	1	0	0	-	< 0.01	1	1
complement component C4b binding (GO:0001855)	2	0	0.01	-	< 0.01	1	1
complement component C3b binding (GO:0001851)	5	0	0.01	-	< 0.01	1	1
complement component C3a binding (GO:0001850)	1	0	0	-	< 0.01	1	1
myristoyltransferase activity (GO:0019107)	3	0	0.01	-	< 0.01	1	1
DNA N-glycosylase activity (GO:0019104)	14	0	0.04	-	< 0.01	1	1
pyrimidine nucleotide binding (GO:0019103)	6	0	0.02	-	< 0.01	1	1
complement component C1q binding (GO:0001849)	8	0	0.02	-	< 0.01	1	1
complement binding (GO:0001848)	22	0	0.06	-	< 0.01	1	1
opsonin receptor activity (GO:0001847)	4	0	0.01	-	< 0.01	1	1
opsonin binding (GO:0001846)	15	0	0.04	-	< 0.01	1	1
triphosphatase activity (GO:0050355)	1	0	0	-	< 0.01	1	1
lecithin:11-cis retinol acyltransferase activity (GO:0102279)	1	0	0	-	< 0.01	1	1
triokinase activity (GO:0050354)	1	0	0	-	< 0.01	1	1
acetyl-CoA binding (GO:1905502)	3	0	0.01	-	< 0.01	1	1
trimethyllysine dioxygenase activity (GO:0050353)	1	0	0	-	< 0.01	1	1
membrane insertase activity (GO:0032977)	2	0	0.01	-	< 0.01	1	1
methylarsonite methyltransferase activity (GO:0030792)	2	0	0.01	-	< 0.01	1	1
arsenite methyltransferase activity (GO:0030791)	1	0	0	-	< 0.01	1	1
trans-octaprenyltranstransferase activity (GO:0050347)	2	0	0.01	-	< 0.01	1	1
trans-L-3-hydroxyproline dehydratase activity (GO:0050346)	1	0	0	-	< 0.01	1	1
tRNA-dihydrouridine20 synthase activity (GO:0102264)	1	0	0	-	< 0.01	1	1
UDP-glucuronate decarboxylase activity (GO:0048040)	1	0	0	-	< 0.01	1	1
purine nucleotide-sugar transmembrane transporter activity (GO:0036080)	1	0	0	-	< 0.01	1	1
thiosulfate-thiol sulfurtransferase activity (GO:0050337)	1	0	0	-	< 0.01	1	1
ubiquinone binding (GO:0048039)	8	0	0.02	-	< 0.01	1	1
quinone binding (GO:0048038)	18	0	0.05	-	< 0.01	1	1
cofactor binding (GO:0048037)	519	0	1.48	-	< 0.01	0.407	1
thiamin-triphosphatase activity (GO:0050333)	1	0	0	-	< 0.01	1	1
thiamine-diphosphate kinase activity (GO:0050331)	1	0	0	-	< 0.01	1	1
PH domain binding (GO:0042731)	4	0	0.01	-	< 0.01	1	1
disaccharide binding (GO:0048030)	4	0	0.01	-	< 0.01	1	1
linear malto-oligosaccharide phosphorylase activity (GO:0102250)	3	0	0.01	-	< 0.01	1	1
monosaccharide binding (GO:0048029)	76	0	0.22	-	< 0.01	1	1
tau-protein kinase activity (GO:0050321)	22	0	0.06	-	< 0.01	1	1
CCR chemokine receptor binding (GO:0048020)	43	0	0.12	-	< 0.01	1	1
pyridine N-methyltransferase activity (GO:0030760)	1	0	0	-	< 0.01	1	1
receptor antagonist activity (GO:0048019)	34	0	0.1	-	< 0.01	1	1
receptor ligand activity (GO:0048018)	487	0	1.39	-	< 0.01	0.651	1
sulfur dioxygenase activity (GO:0050313)	1	0	0	-	< 0.01	1	1
alkane 1-monooxygenase activity (GO:0018685)	4	0	0.01	-	< 0.01	1	1
sterol sensor activity (GO:0032935)	1	0	0	-	< 0.01	1	1
11-cis-retinal 3,4-desaturase activity (GO:0061899)	1	0	0	-	< 0.01	1	1
sterol binding (GO:0032934)	57	0	0.16	-	< 0.01	1	1
all-trans retinoic acid 3,4-desaturase activity (GO:0061898)	1	0	0	-	< 0.01	1	1
all-trans retinal 3,4-desaturase activity (GO:0061897)	1	0	0	-	< 0.01	1	1
all-trans retinol 3,4-desaturase activity (GO:0061896)	1	0	0	-	< 0.01	1	1
protein-succinyllysine desuccinylase activity (GO:0036055)	1	0	0	-	< 0.01	1	1
protein-malonyllysine demalonylase activity (GO:0036054)	1	0	0	-	< 0.01	1	1
calcium ion sensor activity (GO:0061891)	4	0	0.01	-	< 0.01	1	1
sugar-terminal-phosphatase activity (GO:0050309)	3	0	0.01	-	< 0.01	1	1
sugar-phosphatase activity (GO:0050308)	10	0	0.03	-	< 0.01	1	1
orexin receptor activity (GO:0016499)	2	0	0.01	-	< 0.01	1	1
substance K receptor activity (GO:0016497)	1	0	0	-	< 0.01	1	1
substance P receptor activity (GO:0016496)	1	0	0	-	< 0.01	1	1
C-X3-C chemokine receptor activity (GO:0016495)	1	0	0	-	< 0.01	1	1
C-X-C chemokine receptor activity (GO:0016494)	8	0	0.02	-	< 0.01	1	1
C-C chemokine receptor activity (GO:0016493)	23	0	0.07	-	< 0.01	1	1
holo-[acyl-carrier-protein] synthase activity (GO:0008897)	1	0	0	-	< 0.01	1	1
G protein-coupled neurotensin receptor activity (GO:0016492)	2	0	0.01	-	< 0.01	1	1
oxidoreductase activity (GO:0016491)	762	0	2.18	-	< 0.01	0.281	1
amine N-methyltransferase activity (GO:0030748)	2	0	0.01	-	< 0.01	1	1
guanosine-5'-triphosphate,3'-diphosphate diphosphatase activity (GO:0008894)	1	0	0	-	< 0.01	1	1
guanosine-3',5'-bis(diphosphate) 3'-diphosphatase activity (GO:0008893)	1	0	0	-	< 0.01	1	1
guanine deaminase activity (GO:0008892)	1	0	0	-	< 0.01	1	1
glycolate oxidase activity (GO:0008891)	1	0	0	-	< 0.01	1	1
glycine C-acetyltransferase activity (GO:0008890)	1	0	0	-	< 0.01	1	1
long-chain fatty acyl-CoA binding (GO:0036042)	7	0	0.02	-	< 0.01	1	1
GTP-dependent protein binding (GO:0030742)	22	0	0.06	-	< 0.01	1	1
long-chain fatty acid binding (GO:0036041)	14	0	0.04	-	< 0.01	1	1
glycerophosphodiester phosphodiesterase activity (GO:0008889)	2	0	0.01	-	< 0.01	1	1
glycerate kinase activity (GO:0008887)	1	0	0	-	< 0.01	1	1
carnosine N-methyltransferase activity (GO:0030735)	1	0	0	-	< 0.01	1	1
mediator complex binding (GO:0036033)	5	0	0.01	-	< 0.01	1	1
guanidinoacetate N-methyltransferase activity (GO:0030731)	1	0	0	-	< 0.01	1	1
N-acetylphosphatidylethanolamine-hydrolysing phospholipase activity (GO:0102200)	1	0	0	-	< 0.01	1	1
acetoacetate-CoA ligase activity (GO:0030729)	1	0	0	-	< 0.01	1	1
DNA clamp unloader activity (GO:0061860)	2	0	0.01	-	< 0.01	1	1
dihydroceramidase activity (GO:0071633)	3	0	0.01	-	< 0.01	1	1
fructokinase activity (GO:0008865)	5	0	0.01	-	< 0.01	1	1
phenanthrene 9,10-monooxygenase activity (GO:0018636)	3	0	0.01	-	< 0.01	1	1
7-dehydrocholesterol reductase activity (GO:0047598)	1	0	0	-	< 0.01	1	1
exoribonuclease II activity (GO:0008859)	1	0	0	-	< 0.01	1	1
C-palmitoyltransferase activity (GO:0016454)	5	0	0.01	-	< 0.01	1	1
telomeric G-quadruplex DNA binding (GO:0061849)	2	0	0.01	-	< 0.01	1	1
C-acetyltransferase activity (GO:0016453)	5	0	0.01	-	< 0.01	1	1
protein-glutamine N-methyltransferase activity (GO:0036009)	3	0	0.01	-	< 0.01	1	1
exodeoxyribonuclease III activity (GO:0008853)	4	0	0.01	-	< 0.01	1	1
exodeoxyribonuclease I activity (GO:0008852)	1	0	0	-	< 0.01	1	1
GAF domain binding (GO:0036004)	1	0	0	-	< 0.01	1	1
pre-mRNA binding (GO:0036002)	37	0	0.11	-	< 0.01	1	1
N,N-dimethylaniline monooxygenase activity (GO:0004499)	6	0	0.02	-	< 0.01	1	1
calcidiol 1-monooxygenase activity (GO:0004498)	1	0	0	-	< 0.01	1	1
monooxygenase activity (GO:0004497)	105	0	0.3	-	< 0.01	1	1
mevalonate kinase activity (GO:0004496)	1	0	0	-	< 0.01	1	1
methylmalonyl-CoA mutase activity (GO:0004494)	1	0	0	-	< 0.01	1	1
methylmalonyl-CoA epimerase activity (GO:0004493)	1	0	0	-	< 0.01	1	1
lysophospholipid acyltransferase activity (GO:0071617)	17	0	0.05	-	< 0.01	1	1
methylmalonate-semialdehyde dehydrogenase (acylating) activity (GO:0004491)	1	0	0	-	< 0.01	1	1
methylglutaconyl-CoA hydratase activity (GO:0004490)	1	0	0	-	< 0.01	1	1
linoleic acid epoxygenase activity (GO:0071614)	1	0	0	-	< 0.01	1	1
endochitinase activity (GO:0008843)	1	0	0	-	< 0.01	1	1
methylenetetrahydrofolate reductase (NAD(P)H) activity (GO:0004489)	1	0	0	-	< 0.01	1	1
methylenetetrahydrofolate dehydrogenase (NADP+) activity (GO:0004488)	4	0	0.01	-	< 0.01	1	1
methylenetetrahydrofolate dehydrogenase (NAD+) activity (GO:0004487)	3	0	0.01	-	< 0.01	1	1
methylenetetrahydrofolate dehydrogenase [NAD(P)+] activity (GO:0004486)	1	0	0	-	< 0.01	1	1
methylcrotonoyl-CoA carboxylase activity (GO:0004485)	2	0	0.01	-	< 0.01	1	1
mRNA guanylyltransferase activity (GO:0004484)	1	0	0	-	< 0.01	1	1
mRNA (nucleoside-2'-O-)-methyltransferase activity (GO:0004483)	2	0	0.01	-	< 0.01	1	1
mRNA (guanine-N7-)-methyltransferase activity (GO:0004482)	2	0	0.01	-	< 0.01	1	1
rRNA (uridine) methyltransferase activity (GO:0016436)	3	0	0.01	-	< 0.01	1	1
rRNA (guanine) methyltransferase activity (GO:0016435)	5	0	0.01	-	< 0.01	1	1
rRNA (cytosine) methyltransferase activity (GO:0016434)	4	0	0.01	-	< 0.01	1	1
rRNA (adenine) methyltransferase activity (GO:0016433)	8	0	0.02	-	< 0.01	1	1
tRNA (adenine-N6-)-methyltransferase activity (GO:0016430)	1	0	0	-	< 0.01	1	1
dGTPase activity (GO:0008832)	1	0	0	-	< 0.01	1	1
telomeric D-loop binding (GO:0061821)	4	0	0.01	-	< 0.01	1	1
methionyl-tRNA formyltransferase activity (GO:0004479)	1	0	0	-	< 0.01	1	1
methionine adenosyltransferase activity (GO:0004478)	2	0	0.01	-	< 0.01	1	1
methenyltetrahydrofolate cyclohydrolase activity (GO:0004477)	3	0	0.01	-	< 0.01	1	1
mannose-6-phosphate isomerase activity (GO:0004476)	1	0	0	-	< 0.01	1	1
mannose-1-phosphate guanylyltransferase activity (GO:0004475)	1	0	0	-	< 0.01	1	1
malate synthase activity (GO:0004474)	1	0	0	-	< 0.01	1	1
malate dehydrogenase (decarboxylating) (NADP+) activity (GO:0004473)	3	0	0.01	-	< 0.01	1	1
malate dehydrogenase (decarboxylating) (NAD+) activity (GO:0004471)	3	0	0.01	-	< 0.01	1	1
malic enzyme activity (GO:0004470)	4	0	0.01	-	< 0.01	1	1
tRNA (adenine-N1-)-methyltransferase activity (GO:0016429)	4	0	0.01	-	< 0.01	1	1
tRNA (cytosine-5-)-methyltransferase activity (GO:0016428)	5	0	0.01	-	< 0.01	1	1
4-nitrophenol 2-monooxygenase activity (GO:0018601)	1	0	0	-	< 0.01	1	1
tRNA (cytosine) methyltransferase activity (GO:0016427)	9	0	0.03	-	< 0.01	1	1
tRNA (adenine) methyltransferase activity (GO:0016426)	5	0	0.01	-	< 0.01	1	1
tRNA (guanine) methyltransferase activity (GO:0016423)	13	0	0.04	-	< 0.01	1	1
3-dehydrosphinganine reductase activity (GO:0047560)	1	0	0	-	< 0.01	1	1
mRNA (2'-O-methyladenosine-N6-)-methyltransferase activity (GO:0016422)	3	0	0.01	-	< 0.01	1	1
CoA carboxylase activity (GO:0016421)	6	0	0.02	-	< 0.01	1	1
malonyltransferase activity (GO:0016420)	2	0	0.01	-	< 0.01	1	1
trimethylamine receptor activity (GO:1990081)	1	0	0	-	< 0.01	1	1
cupric reductase activity (GO:0008823)	3	0	0.01	-	< 0.01	1	1
cyclic ADP-ribose hydrolase (GO:0061812)	1	0	0	-	< 0.01	1	1
crossover junction endodeoxyribonuclease activity (GO:0008821)	8	0	0.02	-	< 0.01	1	1
ADP-ribosyl cyclase activity (GO:0061811)	1	0	0	-	< 0.01	1	1
lysine N-acetyltransferase activity, acting on acetyl phosphate as donor (GO:0004468)	6	0	0.02	-	< 0.01	1	1
long-chain fatty acid-CoA ligase activity (GO:0004467)	13	0	0.04	-	< 0.01	1	1
long-chain-acyl-CoA dehydrogenase activity (GO:0004466)	4	0	0.01	-	< 0.01	1	1
lipoprotein lipase activity (GO:0004465)	3	0	0.01	-	< 0.01	1	1
leukotriene-C4 synthase activity (GO:0004464)	4	0	0.01	-	< 0.01	1	1
leukotriene-A4 hydrolase activity (GO:0004463)	1	0	0	-	< 0.01	1	1
lactoylglutathione lyase activity (GO:0004462)	1	0	0	-	< 0.01	1	1
lactose synthase activity (GO:0004461)	3	0	0.01	-	< 0.01	1	1
S-malonyltransferase activity (GO:0016419)	2	0	0.01	-	< 0.01	1	1
S-acetyltransferase activity (GO:0016418)	2	0	0.01	-	< 0.01	1	1
3',5'-cyclic-GMP phosphodiesterase activity (GO:0047555)	18	0	0.05	-	< 0.01	1	1
S-acyltransferase activity (GO:0016417)	32	0	0.09	-	< 0.01	1	1
O-palmitoyltransferase activity (GO:0016416)	5	0	0.01	-	< 0.01	1	1
octanoyltransferase activity (GO:0016415)	2	0	0.01	-	< 0.01	1	1
O-octanoyltransferase activity (GO:0016414)	1	0	0	-	< 0.01	1	1
NAD+ nucleotidase, cyclic ADP-ribose generating (GO:0061809)	2	0	0.01	-	< 0.01	1	1
O-acetyltransferase activity (GO:0016413)	8	0	0.02	-	< 0.01	1	1
cob(I)yrinic acid a,c-diamide adenosyltransferase activity (GO:0008817)	1	0	0	-	< 0.01	1	1
serine O-acyltransferase activity (GO:0016412)	1	0	0	-	< 0.01	1	1
acylglycerol O-acyltransferase activity (GO:0016411)	21	0	0.06	-	< 0.01	1	1
N-acyltransferase activity (GO:0016410)	114	0	0.33	-	< 0.01	1	1
sulfate binding (GO:0043199)	4	0	0.01	-	< 0.01	1	1
choline dehydrogenase activity (GO:0008812)	1	0	0	-	< 0.01	1	1
chloramphenicol O-acetyltransferase activity (GO:0008811)	1	0	0	-	< 0.01	1	1
N6-threonylcarbomyladenosine methylthiotransferase activity (GO:0035598)	1	0	0	-	< 0.01	1	1
N6-isopentenyladenosine methylthiotransferase activity (GO:0035597)	1	0	0	-	< 0.01	1	1
L-lactate dehydrogenase activity (GO:0004459)	5	0	0.01	-	< 0.01	1	1
methylthiotransferase activity (GO:0035596)	2	0	0.01	-	< 0.01	1	1
D-lactate dehydrogenase (cytochrome) activity (GO:0004458)	2	0	0.01	-	< 0.01	1	1
lactate dehydrogenase activity (GO:0004457)	7	0	0.02	-	< 0.01	1	1
ganglioside binding (GO:0035594)	4	0	0.01	-	< 0.01	1	1
ketohexokinase activity (GO:0004454)	1	0	0	-	< 0.01	1	1
signaling adaptor activity (GO:0035591)	100	0	0.29	-	< 0.01	1	1
isopentenyl-diphosphate delta-isomerase activity (GO:0004452)	2	0	0.01	-	< 0.01	1	1
isocitrate dehydrogenase (NADP+) activity (GO:0004450)	2	0	0.01	-	< 0.01	1	1
2-methylcitrate dehydratase activity (GO:0047547)	1	0	0	-	< 0.01	1	1
palmitoyltransferase activity (GO:0016409)	39	0	0.11	-	< 0.01	1	1
C-acyltransferase activity (GO:0016408)	20	0	0.06	-	< 0.01	1	1
2-hydroxyglutarate dehydrogenase activity (GO:0047545)	1	0	0	-	< 0.01	1	1
sulfur amino acid transmembrane transporter activity (GO:0000099)	7	0	0.02	-	< 0.01	1	1
acetyltransferase activity (GO:0016407)	111	0	0.32	-	< 0.01	1	1
carnitine O-acyltransferase activity (GO:0016406)	6	0	0.02	-	< 0.01	1	1
CoA-ligase activity (GO:0016405)	26	0	0.07	-	< 0.01	1	1
15-hydroxyprostaglandin dehydrogenase (NAD+) activity (GO:0016404)	2	0	0.01	-	< 0.01	1	1
S-adenosyl-L-methionine transmembrane transporter activity (GO:0000095)	1	0	0	-	< 0.01	1	1
cardiolipin synthase activity (GO:0008808)	1	0	0	-	< 0.01	1	1
dimethylargininase activity (GO:0016403)	2	0	0.01	-	< 0.01	1	1
pristanoyl-CoA oxidase activity (GO:0016402)	1	0	0	-	< 0.01	1	1
palmitoyl-CoA oxidase activity (GO:0016401)	3	0	0.01	-	< 0.01	1	1
bis(5'-nucleosyl)-tetraphosphatase (symmetrical) activity (GO:0008803)	1	0	0	-	< 0.01	1	1
betaine-aldehyde dehydrogenase activity (GO:0008802)	1	0	0	-	< 0.01	1	1
vascular endothelial growth factor receptor 3 binding (GO:0043185)	2	0	0.01	-	< 0.01	1	1
vascular endothelial growth factor receptor 2 binding (GO:0043184)	8	0	0.02	-	< 0.01	1	1
vascular endothelial growth factor receptor 1 binding (GO:0043183)	3	0	0.01	-	< 0.01	1	1
isocitrate dehydrogenase (NAD+) activity (GO:0004449)	3	0	0.01	-	< 0.01	1	1
purinergic receptor activity (GO:0035586)	25	0	0.07	-	< 0.01	1	1
isocitrate dehydrogenase activity (GO:0004448)	5	0	0.01	-	< 0.01	1	1
iodide peroxidase activity (GO:0004447)	2	0	0.01	-	< 0.01	1	1
inositol-hexakisphosphate phosphatase activity (GO:0004446)	1	0	0	-	< 0.01	1	1
inositol-polyphosphate 5-phosphatase activity (GO:0004445)	5	0	0.01	-	< 0.01	1	1
inositol-1,4-bisphosphate 1-phosphatase activity (GO:0004441)	1	0	0	-	< 0.01	1	1
2-aminoadipate transaminase activity (GO:0047536)	1	0	0	-	< 0.01	1	1
C3HC4-type RING finger domain binding (GO:0055131)	6	0	0.02	-	< 0.01	1	1
interleukin-1 type II receptor antagonist activity (GO:0045353)	1	0	0	-	< 0.01	1	1
phosphatidic acid transfer activity (GO:1990050)	6	0	0.02	-	< 0.01	1	1
interleukin-1 type I receptor antagonist activity (GO:0045352)	1	0	0	-	< 0.01	1	1
alcohol binding (GO:0043178)	86	0	0.25	-	< 0.01	1	1
organic acid binding (GO:0043177)	206	0	0.59	-	< 0.01	1	1
amine binding (GO:0043176)	10	0	0.03	-	< 0.01	1	1
phosphatidylinositol-4,5-bisphosphate 5-phosphatase activity (GO:0004439)	9	0	0.03	-	< 0.01	1	1
phosphatidylinositol-3-phosphatase activity (GO:0004438)	12	0	0.03	-	< 0.01	1	1
histone demethylase activity (H4-K20 specific) (GO:0035575)	2	0	0.01	-	< 0.01	1	1
phosphatidylinositol phospholipase C activity (GO:0004435)	26	0	0.07	-	< 0.01	1	1
1-phosphatidylinositol 4-kinase activity (GO:0004430)	8	0	0.02	-	< 0.01	1	1
15-oxoprostaglandin 13-oxidase activity (GO:0047522)	3	0	0.01	-	< 0.01	1	1
mercury ion binding (GO:0045340)	1	0	0	-	< 0.01	1	1
inorganic diphosphatase activity (GO:0004427)	4	0	0.01	-	< 0.01	1	1
iduronate-2-sulfatase activity (GO:0004423)	2	0	0.01	-	< 0.01	1	1
hypoxanthine phosphoribosyltransferase activity (GO:0004422)	2	0	0.01	-	< 0.01	1	1
hydroxymethylglutaryl-CoA synthase activity (GO:0004421)	2	0	0.01	-	< 0.01	1	1
hydroxymethylglutaryl-CoA reductase (NADPH) activity (GO:0004420)	1	0	0	-	< 0.01	1	1
L-ornithine transmembrane transporter activity (GO:0000064)	5	0	0.01	-	< 0.01	1	1
fatty-acyl-CoA binding (GO:0000062)	22	0	0.06	-	< 0.01	1	1
receptor-receptor interaction (GO:0090722)	4	0	0.01	-	< 0.01	1	1
hydroxymethylglutaryl-CoA lyase activity (GO:0004419)	2	0	0.01	-	< 0.01	1	1
hydroxymethylbilane synthase activity (GO:0004418)	1	0	0	-	< 0.01	1	1
hydroxyacylglutathione hydrolase activity (GO:0004416)	3	0	0.01	-	< 0.01	1	1
hyalurononglucosaminidase activity (GO:0004415)	8	0	0.02	-	< 0.01	1	1
ubiquitin-protein transferase regulator activity (GO:0055106)	18	0	0.05	-	< 0.01	1	1
homogentisate 1,2-dioxygenase activity (GO:0004411)	1	0	0	-	< 0.01	1	1
ubiquitin-protein transferase inhibitor activity (GO:0055105)	7	0	0.02	-	< 0.01	1	1
ligase regulator activity (GO:0055103)	1	0	0	-	< 0.01	1	1
lipase inhibitor activity (GO:0055102)	17	0	0.05	-	< 0.01	1	1
adiponectin binding (GO:0055100)	3	0	0.01	-	< 0.01	1	1
unmethylated CpG binding (GO:0045322)	3	0	0.01	-	< 0.01	1	1
holocytochrome-c synthase activity (GO:0004408)	1	0	0	-	< 0.01	1	1
histone deacetylase activity (GO:0004407)	29	0	0.08	-	< 0.01	1	1
histone acetyltransferase activity (GO:0004402)	65	0	0.19	-	< 0.01	1	1
peptidyltransferase activity (GO:0000048)	5	0	0.01	-	< 0.01	1	1
5'-3' DNA helicase activity (GO:0043139)	6	0	0.02	-	< 0.01	1	1
3'-5' DNA helicase activity (GO:0043138)	20	0	0.06	-	< 0.01	1	1
glycerol-3-phosphatase activity (GO:0043136)	1	0	0	-	< 0.01	1	1
8-oxo-7,8-dihydrodeoxyguanosine triphosphate pyrophosphatase activity (GO:0035539)	2	0	0.01	-	< 0.01	1	1
carbohydrate response element binding (GO:0035538)	1	0	0	-	< 0.01	1	1
ubiquitin binding (GO:0043130)	78	0	0.22	-	< 0.01	1	1
phosphopantetheine binding (GO:0031177)	1	0	0	-	< 0.01	1	1
protein phosphorylated amino acid binding (GO:0045309)	51	0	0.15	-	< 0.01	1	1
acyl carrier activity (GO:0000036)	1	0	0	-	< 0.01	1	1
acyl binding (GO:0000035)	2	0	0.01	-	< 0.01	1	1
alpha-1,3-mannosyltransferase activity (GO:0000033)	3	0	0.01	-	< 0.01	1	1
mannosyltransferase activity (GO:0000030)	30	0	0.09	-	< 0.01	1	1
ErbB-3 class receptor binding (GO:0043125)	4	0	0.01	-	< 0.01	1	1
NADH pyrophosphatase activity (GO:0035529)	8	0	0.02	-	< 0.01	1	1
neurotrophin binding (GO:0043121)	9	0	0.03	-	< 0.01	1	1
tumor necrosis factor binding (GO:0043120)	3	0	0.01	-	< 0.01	1	1
alpha-1,2-mannosyltransferase activity (GO:0000026)	3	0	0.01	-	< 0.01	1	1
oxidative DNA demethylase activity (GO:0035516)	2	0	0.01	-	< 0.01	1	1
oxidative RNA demethylase activity (GO:0035515)	5	0	0.01	-	< 0.01	1	1
DNA demethylase activity (GO:0035514)	4	0	0.01	-	< 0.01	1	1
lactase activity (GO:0000016)	1	0	0	-	< 0.01	1	1
single-stranded DNA endodeoxyribonuclease activity (GO:0000014)	10	0	0.03	-	< 0.01	1	1
histone methyltransferase activity (H3-K79 specific) (GO:0031151)	1	0	0	-	< 0.01	1	1
trans-hexaprenyltranstransferase activity (GO:0000010)	2	0	0.01	-	< 0.01	1	1
peroxisome membrane targeting sequence binding (GO:0033328)	1	0	0	-	< 0.01	1	1
MH1 domain binding (GO:0035501)	1	0	0	-	< 0.01	1	1
MH2 domain binding (GO:0035500)	2	0	0.01	-	< 0.01	1	1
adenine phosphoribosyltransferase activity (GO:0003999)	1	0	0	-	< 0.01	1	1
acylphosphatase activity (GO:0003998)	2	0	0.01	-	< 0.01	1	1
acyl-CoA oxidase activity (GO:0003997)	6	0	0.02	-	< 0.01	1	1
acyl-CoA ligase activity (GO:0003996)	16	0	0.05	-	< 0.01	1	1
acyl-CoA dehydrogenase activity (GO:0003995)	11	0	0.03	-	< 0.01	1	1
alpha-1,6-mannosyltransferase activity (GO:0000009)	1	0	0	-	< 0.01	1	1
aconitate hydratase activity (GO:0003994)	3	0	0.01	-	< 0.01	1	1
acid phosphatase activity (GO:0003993)	10	0	0.03	-	< 0.01	1	1
acetylcholinesterase activity (GO:0003990)	2	0	0.01	-	< 0.01	1	1
acetyl-CoA carboxylase activity (GO:0003989)	3	0	0.01	-	< 0.01	1	1
acetyl-CoA C-acyltransferase activity (GO:0003988)	6	0	0.02	-	< 0.01	1	1
acetate-CoA ligase activity (GO:0003987)	3	0	0.01	-	< 0.01	1	1
acetyl-CoA hydrolase activity (GO:0003986)	5	0	0.01	-	< 0.01	1	1
acetyl-CoA C-acetyltransferase activity (GO:0003985)	4	0	0.01	-	< 0.01	1	1
UTP:glucose-1-phosphate uridylyltransferase activity (GO:0003983)	1	0	0	-	< 0.01	1	1
UDP-glucose:glycoprotein glucosyltransferase activity (GO:0003980)	2	0	0.01	-	< 0.01	1	1
molecular adaptor activity (GO:0060090)	255	0	0.73	-	< 0.01	1	1
nucleobase-containing compound transmembrane transporter activity (GO:0015932)	43	0	0.12	-	< 0.01	1	1
UDP-glucose 6-dehydrogenase activity (GO:0003979)	1	0	0	-	< 0.01	1	1
UDP-glucose 4-epimerase activity (GO:0003978)	1	0	0	-	< 0.01	1	1
UDP-N-acetylglucosamine diphosphorylase activity (GO:0003977)	2	0	0.01	-	< 0.01	1	1
UDP-N-acetylglucosamine-lysosomal-enzyme N-acetylglucosaminephosphotransferase activity (GO:0003976)	3	0	0.01	-	< 0.01	1	1
UDP-N-acetylglucosamine-dolichyl-phosphate N-acetylglucosaminephosphotransferase activity (GO:0003975)	1	0	0	-	< 0.01	1	1
alpha-(1,2)-fucosyltransferase activity (GO:0031127)	2	0	0.01	-	< 0.01	1	1
dehydroascorbic acid transmembrane transporter activity (GO:0033300)	6	0	0.02	-	< 0.01	1	1
UDP-N-acetylglucosamine 4-epimerase activity (GO:0003974)	1	0	0	-	< 0.01	1	1
(S)-2-hydroxy-acid oxidase activity (GO:0003973)	3	0	0.01	-	< 0.01	1	1
molecular transducer activity (GO:0060089)	1553	0	4.44	-	< 0.01	0.0218	1
RNA ligase (ATP) activity (GO:0003972)	1	0	0	-	< 0.01	1	1
hexosaminidase activity (GO:0015929)	15	0	0.04	-	< 0.01	1	1
fucosidase activity (GO:0015928)	2	0	0.01	-	< 0.01	1	1
polymeric immunoglobulin receptor activity (GO:0001792)	1	0	0	-	< 0.01	1	1
trehalase activity (GO:0015927)	1	0	0	-	< 0.01	1	1
IgM binding (GO:0001791)	2	0	0.01	-	< 0.01	1	1
glucosidase activity (GO:0015926)	15	0	0.04	-	< 0.01	1	1
galactosidase activity (GO:0015925)	8	0	0.02	-	< 0.01	1	1
mannosyl-oligosaccharide mannosidase activity (GO:0015924)	9	0	0.03	-	< 0.01	1	1
mannosidase activity (GO:0015923)	17	0	0.05	-	< 0.01	1	1
aspartate oxidase activity (GO:0015922)	1	0	0	-	< 0.01	1	1
RNA-directed 5'-3' RNA polymerase activity (GO:0003968)	2	0	0.01	-	< 0.01	1	1
RNA-3'-phosphate cyclase activity (GO:0003963)	1	0	0	-	< 0.01	1	1
NADPH:quinone reductase activity (GO:0003960)	4	0	0.01	-	< 0.01	1	1
phosphatidylserine binding (GO:0001786)	58	0	0.17	-	< 0.01	1	1
prostaglandin J receptor activity (GO:0001785)	2	0	0.01	-	< 0.01	1	1
phosphotyrosine residue binding (GO:0001784)	40	0	0.11	-	< 0.01	1	1
large conductance calcium-activated potassium channel activity (GO:0060072)	2	0	0.01	-	< 0.01	1	1
RNA polymerase activity (GO:0097747)	45	0	0.13	-	< 0.01	1	1
steryl-beta-glucosidase activity (GO:0050295)	2	0	0.01	-	< 0.01	1	1
steroid sulfotransferase activity (GO:0050294)	4	0	0.01	-	< 0.01	1	1
sphingosine N-acyltransferase activity (GO:0050291)	7	0	0.02	-	< 0.01	1	1
sphingomyelin phosphodiesterase D activity (GO:0050290)	1	0	0	-	< 0.01	1	1
NADPH-hemoprotein reductase activity (GO:0003958)	6	0	0.02	-	< 0.01	1	1
NAD(P)+ transhydrogenase (B-specific) activity (GO:0003957)	1	0	0	-	< 0.01	1	1
NAD(P)+-protein-arginine ADP-ribosyltransferase activity (GO:0003956)	5	0	0.01	-	< 0.01	1	1
NAD(P)H dehydrogenase (quinone) activity (GO:0003955)	3	0	0.01	-	< 0.01	1	1
NADH dehydrogenase activity (GO:0003954)	46	0	0.13	-	< 0.01	1	1
NAD+ nucleosidase activity (GO:0003953)	2	0	0.01	-	< 0.01	1	1
NAD+ synthase (glutamine-hydrolyzing) activity (GO:0003952)	1	0	0	-	< 0.01	1	1
NAD+ kinase activity (GO:0003951)	17	0	0.05	-	< 0.01	1	1
NAD+ ADP-ribosyltransferase activity (GO:0003950)	23	0	0.07	-	< 0.01	1	1
N4-(beta-N-acetylglucosaminyl)-L-asparaginase activity (GO:0003948)	1	0	0	-	< 0.01	1	1
(N-acetylneuraminyl)-galactosylglucosylceramide N-acetylgalactosaminyltransferase activity (GO:0003947)	1	0	0	-	< 0.01	1	1
N-acetyllactosamine synthase activity (GO:0003945)	5	0	0.01	-	< 0.01	1	1
N-acetylglucosamine-1-phosphodiester alpha-N-acetylglucosaminidase activity (GO:0003944)	1	0	0	-	< 0.01	1	1
N-acetylgalactosamine-4-sulfatase activity (GO:0003943)	2	0	0.01	-	< 0.01	1	1
L-serine ammonia-lyase activity (GO:0003941)	3	0	0.01	-	< 0.01	1	1
L-iduronidase activity (GO:0003940)	1	0	0	-	< 0.01	1	1
aminocarboxymuconate-semialdehyde decarboxylase activity (GO:0001760)	1	0	0	-	< 0.01	1	1
LEM domain binding (GO:0097726)	1	0	0	-	< 0.01	1	1
sedoheptulokinase activity (GO:0050277)	2	0	0.01	-	< 0.01	1	1
L-iditol 2-dehydrogenase activity (GO:0003939)	1	0	0	-	< 0.01	1	1
IMP dehydrogenase activity (GO:0003938)	3	0	0.01	-	< 0.01	1	1
IMP cyclohydrolase activity (GO:0003937)	1	0	0	-	< 0.01	1	1
GTP cyclohydrolase I activity (GO:0003934)	1	0	0	-	< 0.01	1	1
GTP cyclohydrolase activity (GO:0003933)	1	0	0	-	< 0.01	1	1
palmitoyl-CoA 9-desaturase activity (GO:0032896)	1	0	0	-	< 0.01	1	1
retinal dehydrogenase activity (GO:0001758)	8	0	0.02	-	< 0.01	1	1
neuropilin binding (GO:0038191)	19	0	0.05	-	< 0.01	1	1
disordered domain specific binding (GO:0097718)	35	0	0.1	-	< 0.01	1	1
RNA uridylyltransferase activity (GO:0050265)	3	0	0.01	-	< 0.01	1	1
GDP binding (GO:0019003)	74	0	0.21	-	< 0.01	1	1
GMP binding (GO:0019002)	3	0	0.01	-	< 0.01	1	1
ribosylnicotinamide kinase activity (GO:0050262)	2	0	0.01	-	< 0.01	1	1
pattern recognition receptor activity (GO:0038187)	22	0	0.06	-	< 0.01	1	1
GPI-anchor transamidase activity (GO:0003923)	5	0	0.01	-	< 0.01	1	1
lithocholic acid receptor activity (GO:0038186)	1	0	0	-	< 0.01	1	1
GMP synthase (glutamine-hydrolyzing) activity (GO:0003922)	1	0	0	-	< 0.01	1	1
GMP synthase activity (GO:0003921)	1	0	0	-	< 0.01	1	1
GMP reductase activity (GO:0003920)	2	0	0.01	-	< 0.01	1	1
G protein-coupled bile acid receptor activity (GO:0038182)	1	0	0	-	< 0.01	1	1
bile acid receptor activity (GO:0038181)	3	0	0.01	-	< 0.01	1	1
ribitol 2-dehydrogenase activity (GO:0050255)	1	0	0	-	< 0.01	1	1
rhodopsin kinase activity (GO:0050254)	3	0	0.01	-	< 0.01	1	1
MHC class II protein binding, via antigen binding groove (GO:0042658)	1	0	0	-	< 0.01	1	1
retinyl-palmitate esterase activity (GO:0050253)	2	0	0.01	-	< 0.01	1	1
retinol O-fatty-acyltransferase activity (GO:0050252)	3	0	0.01	-	< 0.01	1	1
retinol isomerase activity (GO:0050251)	1	0	0	-	< 0.01	1	1
FMN adenylyltransferase activity (GO:0003919)	1	0	0	-	< 0.01	1	1
DNA topoisomerase type II (ATP-hydrolyzing) activity (GO:0003918)	2	0	0.01	-	< 0.01	1	1
DNA topoisomerase type I activity (GO:0003917)	4	0	0.01	-	< 0.01	1	1
DNA topoisomerase activity (GO:0003916)	6	0	0.02	-	< 0.01	1	1
death receptor agonist activity (GO:0038177)	1	0	0	-	< 0.01	1	1
DNA nucleotidylexotransferase activity (GO:0003912)	1	0	0	-	< 0.01	1	1
DNA ligase (ATP) activity (GO:0003910)	3	0	0.01	-	< 0.01	1	1
prenylcysteine oxidase activity (GO:0001735)	2	0	0.01	-	< 0.01	1	1
mRNA (N6-adenosine)-methyltransferase activity (GO:0001734)	2	0	0.01	-	< 0.01	1	1
galactosylceramide sulfotransferase activity (GO:0001733)	4	0	0.01	-	< 0.01	1	1
S-adenosylmethionine-dependent tRNA (m5U54) methyltransferase activity (GO:0030697)	1	0	0	-	< 0.01	1	1
tRNA (m5U54) methyltransferase activity (GO:0030696)	1	0	0	-	< 0.01	1	1
GTPase regulator activity (GO:0030695)	306	0	0.87	-	< 0.01	1	1
2'-5'-oligoadenylate synthetase activity (GO:0001730)	3	0	0.01	-	< 0.01	1	1
[protein]-3-O-(N-acetyl-D-glucosaminyl)-L-serine O-N-acetyl-alpha-D-glucosaminase activity (GO:0102167)	1	0	0	-	< 0.01	1	1
[protein]-3-O-(N-acetyl-D-glucosaminyl)-L-threonine O-N-acetyl-alpha-D-glucosaminase activity (GO:0102166)	1	0	0	-	< 0.01	1	1
DNA ligase activity (GO:0003909)	3	0	0.01	-	< 0.01	1	1
methylated-DNA-[protein]-cysteine S-methyltransferase activity (GO:0003908)	1	0	0	-	< 0.01	1	1
DNA-(apurinic or apyrimidinic site) endonuclease activity (GO:0003906)	13	0	0.04	-	< 0.01	1	1
alkylbase DNA N-glycosylase activity (GO:0003905)	1	0	0	-	< 0.01	1	1
ceramide kinase activity (GO:0001729)	2	0	0.01	-	< 0.01	1	1
thrombopoietin receptor activity (GO:0038164)	1	0	0	-	< 0.01	1	1
lipid kinase activity (GO:0001727)	6	0	0.02	-	< 0.01	1	1
very-long-chain 3-hydroxyacyl-CoA dehydratase activity (GO:0102158)	4	0	0.01	-	< 0.01	1	1
L-amino-acid oxidase activity (GO:0001716)	1	0	0	-	< 0.01	1	1
plus-end directed microfilament motor activity (GO:0060002)	3	0	0.01	-	< 0.01	1	1
Rac guanyl-nucleotide exchange factor activity (GO:0030676)	17	0	0.05	-	< 0.01	1	1
minus-end directed microfilament motor activity (GO:0060001)	1	0	0	-	< 0.01	1	1
protein binding, bridging (GO:0030674)	215	0	0.61	-	< 0.01	1	1
N-acetyl-beta-D-galactosaminidase activity (GO:0102148)	3	0	0.01	-	< 0.01	1	1
ATPase-coupled transmembrane transporter activity (GO:0042626)	121	0	0.35	-	< 0.01	1	1
prostaglandin-E2 9-reductase activity (GO:0050221)	1	0	0	-	< 0.01	1	1
ATPase-coupled ion transmembrane transporter activity (GO:0042625)	74	0	0.21	-	< 0.01	1	1
prostaglandin-E synthase activity (GO:0050220)	3	0	0.01	-	< 0.01	1	1
C-X-C motif chemokine 12 receptor activity (GO:0038147)	1	0	0	-	< 0.01	1	1
calcitonin binding (GO:0032841)	1	0	0	-	< 0.01	1	1
procollagen galactosyltransferase activity (GO:0050211)	3	0	0.01	-	< 0.01	1	1
3-oxo-pimeloyl-[acp] methyl ester reductase activity (GO:0102132)	1	0	0	-	< 0.01	1	1
3-oxo-glutaryl-[acp] methyl ester reductase activity (GO:0102131)	1	0	0	-	< 0.01	1	1
fluorene oxygenase activity (GO:0018585)	1	0	0	-	< 0.01	1	1
CD8 receptor binding (GO:0042610)	4	0	0.01	-	< 0.01	1	1
cyclic pyranopterin monophosphate synthase activity (GO:0061799)	1	0	0	-	< 0.01	1	1
GTP 3',8'-cyclase activity (GO:0061798)	1	0	0	-	< 0.01	1	1
neuregulin binding (GO:0038132)	5	0	0.01	-	< 0.01	1	1
pH-gated chloride channel activity (GO:0061797)	1	0	0	-	< 0.01	1	1
neuregulin receptor activity (GO:0038131)	2	0	0.01	-	< 0.01	1	1
CD4 receptor binding (GO:0042609)	9	0	0.03	-	< 0.01	1	1
T cell receptor binding (GO:0042608)	8	0	0.02	-	< 0.01	1	1
fucokinase activity (GO:0050201)	1	0	0	-	< 0.01	1	1
peptide antigen binding (GO:0042605)	31	0	0.09	-	< 0.01	1	1
UFM1 transferase activity (GO:0071568)	2	0	0.01	-	< 0.01	1	1
UFM1 hydrolase activity (GO:0071567)	1	0	0	-	< 0.01	1	1
riboflavin reductase (NADPH) activity (GO:0042602)	1	0	0	-	< 0.01	1	1
UFM1 activating enzyme activity (GO:0071566)	1	0	0	-	< 0.01	1	1
ceramidase activity (GO:0102121)	5	0	0.01	-	< 0.01	1	1
beta-aspartyl-peptidase activity (GO:0008798)	2	0	0.01	-	< 0.01	1	1
bis(5'-nucleosyl)-tetraphosphatase activity (GO:0008796)	2	0	0.01	-	< 0.01	1	1
C-C motif chemokine 21 receptor activity (GO:0038121)	1	0	0	-	< 0.01	1	1
arsenate reductase (glutaredoxin) activity (GO:0008794)	1	0	0	-	< 0.01	1	1
peptidoglycan muralytic activity (GO:0061783)	13	0	0.04	-	< 0.01	1	1
arginine decarboxylase activity (GO:0008792)	1	0	0	-	< 0.01	1	1
laurate hydroxylase activity (GO:0102116)	1	0	0	-	< 0.01	1	1
histone demethylase activity (H3-K27 specific) (GO:0071558)	5	0	0.01	-	< 0.01	1	1
hypoxia-inducible factor-asparagine oxygenase activity (GO:0102113)	1	0	0	-	< 0.01	1	1
G protein-coupled pyrimidinergic nucleotide receptor activity (GO:0071553)	3	0	0.01	-	< 0.01	1	1
C-C motif chemokine 19 receptor activity (GO:0038117)	1	0	0	-	< 0.01	1	1
intracellular chloride channel activity (GO:0061778)	16	0	0.05	-	< 0.01	1	1
tumor necrosis factor receptor superfamily binding (GO:0032813)	46	0	0.13	-	< 0.01	1	1
alkyl hydroperoxide reductase activity (GO:0008785)	1	0	0	-	< 0.01	1	1
sterol response element binding (GO:0032810)	2	0	0.01	-	< 0.01	1	1
agmatinase activity (GO:0008783)	1	0	0	-	< 0.01	1	1
N-acylneuraminate cytidylyltransferase activity (GO:0008781)	2	0	0.01	-	< 0.01	1	1
translation elongation factor binding (GO:0061770)	1	0	0	-	< 0.01	1	1
protein carboxyl O-methyltransferase activity (GO:0051998)	6	0	0.02	-	< 0.01	1	1
squalene synthase activity (GO:0051996)	1	0	0	-	< 0.01	1	1
(R)-2-hydroxyglutarate dehydrogenase activity (GO:0051990)	1	0	0	-	< 0.01	1	1
homocarnosine synthase activity (GO:0102102)	1	0	0	-	< 0.01	1	1
choriogonadotropin hormone binding (GO:0038106)	1	0	0	-	< 0.01	1	1
ribosylnicotinate kinase activity (GO:0061769)	2	0	0.01	-	< 0.01	1	1
magnesium:sodium antiporter activity (GO:0061768)	1	0	0	-	< 0.01	1	1
activin receptor antagonist activity (GO:0038102)	2	0	0.01	-	< 0.01	1	1
U6 snRNA 3'-end binding (GO:0030629)	1	0	0	-	< 0.01	1	1
acetate CoA-transferase activity (GO:0008775)	1	0	0	-	< 0.01	1	1
pre-mRNA 3'-splice site binding (GO:0030628)	8	0	0.02	-	< 0.01	1	1
nodal binding (GO:0038100)	5	0	0.01	-	< 0.01	1	1
pre-mRNA 5'-splice site binding (GO:0030627)	2	0	0.01	-	< 0.01	1	1
U12 snRNA binding (GO:0030626)	2	0	0.01	-	< 0.01	1	1
U6atac snRNA binding (GO:0030624)	1	0	0	-	< 0.01	1	1
U5 snRNA binding (GO:0030623)	2	0	0.01	-	< 0.01	1	1
U4atac snRNA binding (GO:0030622)	3	0	0.01	-	< 0.01	1	1
U4 snRNA binding (GO:0030621)	6	0	0.02	-	< 0.01	1	1
U2 snRNA binding (GO:0030620)	5	0	0.01	-	< 0.01	1	1
methanethiol oxidase activity (GO:0018549)	1	0	0	-	< 0.01	1	1
RING-like zinc finger domain binding (GO:0071535)	4	0	0.01	-	< 0.01	1	1
ankyrin repeat binding (GO:0071532)	5	0	0.01	-	< 0.01	1	1
UDP-sugar diphosphatase activity (GO:0008768)	2	0	0.01	-	< 0.01	1	1
activin receptor activity, type II (GO:0016362)	2	0	0.01	-	< 0.01	1	1
activin receptor activity, type I (GO:0016361)	4	0	0.01	-	< 0.01	1	1
U1 snRNA binding (GO:0030619)	8	0	0.02	-	< 0.01	1	1
transforming growth factor beta receptor, pathway-specific cytoplasmic mediator activity (GO:0030618)	5	0	0.01	-	< 0.01	1	1
transforming growth factor beta receptor, inhibitory cytoplasmic mediator activity (GO:0030617)	2	0	0.01	-	< 0.01	1	1
transforming growth factor beta receptor, common-partner cytoplasmic mediator activity (GO:0030616)	1	0	0	-	< 0.01	1	1
telomeric repeat-containing RNA binding (GO:0061752)	2	0	0.01	-	< 0.01	1	1
UDP-N-acetylglucosamine 2-epimerase activity (GO:0008761)	1	0	0	-	< 0.01	1	1
oxidoreductase activity, acting on phosphorus or arsenic in donors, disulfide as acceptor (GO:0030614)	3	0	0.01	-	< 0.01	1	1
neutral sphingomyelin phosphodiesterase activity (GO:0061751)	1	0	0	-	< 0.01	1	1
oxidoreductase activity, acting on phosphorus or arsenic in donors (GO:0030613)	3	0	0.01	-	< 0.01	1	1
acid sphingomyelin phosphodiesterase activity (GO:0061750)	1	0	0	-	< 0.01	1	1
arsenate reductase activity (GO:0030611)	1	0	0	-	< 0.01	1	1
lysophospholipid:sodium symporter activity (GO:0051978)	1	0	0	-	< 0.01	1	1
calcium-independent phospholipase A2 activity (GO:0047499)	6	0	0.02	-	< 0.01	1	1
calcium-dependent phospholipase A2 activity (GO:0047498)	16	0	0.05	-	< 0.01	1	1
ceramide cholinephosphotransferase activity (GO:0047493)	3	0	0.01	-	< 0.01	1	1
forked DNA-dependent helicase activity (GO:0061749)	2	0	0.01	-	< 0.01	1	1
NADPH dehydrogenase (quinone) activity (GO:0008753)	1	0	0	-	< 0.01	1	1
histidine decarboxylase activity (GO:0004398)	1	0	0	-	< 0.01	1	1
histidine ammonia-lyase activity (GO:0004397)	1	0	0	-	< 0.01	1	1
hexokinase activity (GO:0004396)	5	0	0.01	-	< 0.01	1	1
hexaprenyldihydroxybenzoate methyltransferase activity (GO:0004395)	1	0	0	-	< 0.01	1	1
heparan sulfate 2-O-sulfotransferase activity (GO:0004394)	1	0	0	-	< 0.01	1	1
heme oxygenase (decyclizing) activity (GO:0004392)	2	0	0.01	-	< 0.01	1	1
protein N-terminus binding (GO:0047485)	111	0	0.32	-	< 0.01	1	1
N-acetylneuraminate lyase activity (GO:0008747)	1	0	0	-	< 0.01	1	1
NAD(P)+ transhydrogenase activity (GO:0008746)	2	0	0.01	-	< 0.01	1	1
N-acetylmuramoyl-L-alanine amidase activity (GO:0008745)	4	0	0.01	-	< 0.01	1	1
L-threonine 3-dehydrogenase activity (GO:0008743)	1	0	0	-	< 0.01	1	1
peptide-lysine-N-acetyltransferase activity (GO:0061733)	67	0	0.19	-	< 0.01	1	1
ribonucleoside-diphosphate reductase activity (GO:0061731)	3	0	0.01	-	< 0.01	1	1
dynein light intermediate chain binding (GO:0051959)	29	0	0.08	-	< 0.01	1	1
coreceptor activity involved in Wnt signaling pathway, planar cell polarity pathway (GO:1904929)	6	0	0.02	-	< 0.01	1	1
guanylate kinase activity (GO:0004385)	9	0	0.03	-	< 0.01	1	1
coreceptor activity involved in canonical Wnt signaling pathway (GO:1904928)	3	0	0.01	-	< 0.01	1	1
guanylate cyclase activity (GO:0004383)	9	0	0.03	-	< 0.01	1	1
gap junction hemi-channel activity (GO:0055077)	6	0	0.02	-	< 0.01	1	1
guanosine-diphosphatase activity (GO:0004382)	2	0	0.01	-	< 0.01	1	1
fucosylgalactoside 3-alpha-galactosyltransferase activity (GO:0004381)	1	0	0	-	< 0.01	1	1
glycoprotein-fucosylgalactoside alpha-N-acetylgalactosaminyltransferase activity (GO:0004380)	1	0	0	-	< 0.01	1	1
gamma-catenin binding (GO:0045295)	13	0	0.04	-	< 0.01	1	1
alpha-catenin binding (GO:0045294)	11	0	0.03	-	< 0.01	1	1
L-allo-threonine aldolase activity (GO:0008732)	2	0	0.01	-	< 0.01	1	1
glycylpeptide N-tetradecanoyltransferase activity (GO:0004379)	2	0	0.01	-	< 0.01	1	1
GDP-Man:Man1GlcNAc2-PP-Dol alpha-1,3-mannosyltransferase activity (GO:0004378)	1	0	0	-	< 0.01	1	1
GDP-Man:Man3GlcNAc2-PP-Dol alpha-1,2-mannosyltransferase activity (GO:0004377)	1	0	0	-	< 0.01	1	1
glycolipid mannosyltransferase activity (GO:0004376)	4	0	0.01	-	< 0.01	1	1
glycine dehydrogenase (decarboxylating) activity (GO:0004375)	1	0	0	-	< 0.01	1	1
glycogen (starch) synthase activity (GO:0004373)	2	0	0.01	-	< 0.01	1	1
glycine hydroxymethyltransferase activity (GO:0004372)	2	0	0.01	-	< 0.01	1	1
glycerone kinase activity (GO:0004371)	1	0	0	-	< 0.01	1	1
glycerol kinase activity (GO:0004370)	4	0	0.01	-	< 0.01	1	1
Ser-tRNA(Ala) hydrolase activity (GO:0002196)	2	0	0.01	-	< 0.01	1	1
heparosan-N-sulfate-glucuronate 5-epimerase activity (GO:0047464)	1	0	0	-	< 0.01	1	1
DNA-3-methyladenine glycosylase activity (GO:0008725)	1	0	0	-	< 0.01	1	1
folic acid receptor activity (GO:0061714)	2	0	0.01	-	< 0.01	1	1
tRNA (N(6)-L-threonylcarbamoyladenosine(37)-C(2))-methylthiotransferase (GO:0061712)	1	0	0	-	< 0.01	1	1
D-serine ammonia-lyase activity (GO:0008721)	1	0	0	-	< 0.01	1	1
N(6)-L-threonylcarbamoyladenine synthase activity (GO:0061711)	2	0	0.01	-	< 0.01	1	1
D-lactate dehydrogenase activity (GO:0008720)	1	0	0	-	< 0.01	1	1
glycerol-3-phosphate dehydrogenase (quinone) activity (GO:0004368)	2	0	0.01	-	< 0.01	1	1
glycerol-3-phosphate dehydrogenase [NAD+] activity (GO:0004367)	3	0	0.01	-	< 0.01	1	1
glycerol-3-phosphate O-acyltransferase activity (GO:0004366)	4	0	0.01	-	< 0.01	1	1
glyceraldehyde-3-phosphate dehydrogenase (NAD+) (phosphorylating) activity (GO:0004365)	2	0	0.01	-	< 0.01	1	1
glutathione transferase activity (GO:0004364)	27	0	0.08	-	< 0.01	1	1
glutathione synthase activity (GO:0004363)	1	0	0	-	< 0.01	1	1
D-glucose transmembrane transporter activity (GO:0055056)	3	0	0.01	-	< 0.01	1	1
glutathione-disulfide reductase activity (GO:0004362)	1	0	0	-	< 0.01	1	1
glutaryl-CoA dehydrogenase activity (GO:0004361)	1	0	0	-	< 0.01	1	1
glutamine-fructose-6-phosphate transaminase (isomerizing) activity (GO:0004360)	2	0	0.01	-	< 0.01	1	1
phosphatidylinositol-3,4-bisphosphate 4-phosphatase activity (GO:0016316)	2	0	0.01	-	< 0.01	1	1
ATP-dependent NAD(P)H-hydrate dehydratase activity (GO:0047453)	1	0	0	-	< 0.01	1	1
phosphatidylinositol-3,4,5-trisphosphate 3-phosphatase activity (GO:0016314)	3	0	0.01	-	< 0.01	1	1
3-hydroxyoctanoyl-[acyl-carrier-protein] dehydratase activity (GO:0047451)	1	0	0	-	< 0.01	1	1
inositol bisphosphate phosphatase activity (GO:0016312)	2	0	0.01	-	< 0.01	1	1
cAMP response element binding (GO:0035497)	14	0	0.04	-	< 0.01	1	1
glutaminase activity (GO:0004359)	3	0	0.01	-	< 0.01	1	1
glutamate-cysteine ligase activity (GO:0004357)	2	0	0.01	-	< 0.01	1	1
glutamate-ammonia ligase activity (GO:0004356)	2	0	0.01	-	< 0.01	1	1
glutamate dehydrogenase [NAD(P)+] activity (GO:0004353)	2	0	0.01	-	< 0.01	1	1
peroxiredoxin activity (GO:0051920)	8	0	0.02	-	< 0.01	1	1
glutamate dehydrogenase (NAD+) activity (GO:0004352)	2	0	0.01	-	< 0.01	1	1
glutamate decarboxylase activity (GO:0004351)	2	0	0.01	-	< 0.01	1	1
glutamate-5-semialdehyde dehydrogenase activity (GO:0004350)	1	0	0	-	< 0.01	1	1
1-phosphatidylinositol-5-phosphate 4-kinase activity (GO:0016309)	3	0	0.01	-	< 0.01	1	1
1-phosphatidylinositol-4-phosphate 5-kinase activity (GO:0016308)	7	0	0.02	-	< 0.01	1	1
phosphatidylinositol phosphate kinase activity (GO:0016307)	16	0	0.05	-	< 0.01	1	1
N-acylneuraminate-9-phosphate synthase activity (GO:0047444)	1	0	0	-	< 0.01	1	1
17-alpha-hydroxyprogesterone aldolase activity (GO:0047442)	1	0	0	-	< 0.01	1	1
cholate 7-alpha-dehydrogenase activity (GO:0008709)	1	0	0	-	< 0.01	1	1
1-phosphatidylinositol-3-kinase activity (GO:0016303)	10	0	0.03	-	< 0.01	1	1
tRNA (uracil) methyltransferase activity (GO:0016300)	4	0	0.01	-	< 0.01	1	1
methionine synthase activity (GO:0008705)	1	0	0	-	< 0.01	1	1
4-hydroxy-2-oxoglutarate aldolase activity (GO:0008700)	1	0	0	-	< 0.01	1	1
glutamate 5-kinase activity (GO:0004349)	1	0	0	-	< 0.01	1	1
adenine/guanine mispair binding (GO:0035485)	1	0	0	-	< 0.01	1	1
granulocyte colony-stimulating factor binding (GO:0051916)	1	0	0	-	< 0.01	1	1
glucosylceramidase activity (GO:0004348)	3	0	0.01	-	< 0.01	1	1
glucose-6-phosphate isomerase activity (GO:0004347)	2	0	0.01	-	< 0.01	1	1
glucose-6-phosphatase activity (GO:0004346)	3	0	0.01	-	< 0.01	1	1
glucose-6-phosphate dehydrogenase activity (GO:0004345)	2	0	0.01	-	< 0.01	1	1
glucose dehydrogenase activity (GO:0004344)	1	0	0	-	< 0.01	1	1
glucosamine 6-phosphate N-acetyltransferase activity (GO:0004343)	1	0	0	-	< 0.01	1	1
glucosamine-6-phosphate deaminase activity (GO:0004342)	2	0	0.01	-	< 0.01	1	1
gluconolactonase activity (GO:0004341)	1	0	0	-	< 0.01	1	1
glucokinase activity (GO:0004340)	5	0	0.01	-	< 0.01	1	1
dystroglycan binding (GO:0002162)	10	0	0.03	-	< 0.01	1	1
aminoacyl-tRNA editing activity (GO:0002161)	14	0	0.04	-	< 0.01	1	1
chylomicron binding (GO:0035478)	1	0	0	-	< 0.01	1	1
double-stranded DNA 5'-3' exodeoxyribonuclease activity (GO:0051908)	1	0	0	-	< 0.01	1	1
glucan 1,4-alpha-glucosidase activity (GO:0004339)	2	0	0.01	-	< 0.01	1	1
geranyltranstransferase activity (GO:0004337)	2	0	0.01	-	< 0.01	1	1
lipase binding (GO:0035473)	6	0	0.02	-	< 0.01	1	1
galactosylceramidase activity (GO:0004336)	2	0	0.01	-	< 0.01	1	1
choriogonadotropin hormone receptor activity (GO:0035472)	1	0	0	-	< 0.01	1	1
S-(hydroxymethyl)glutathione dehydrogenase activity (GO:0051903)	2	0	0.01	-	< 0.01	1	1
galactokinase activity (GO:0004335)	2	0	0.01	-	< 0.01	1	1
fumarylacetoacetase activity (GO:0004334)	1	0	0	-	< 0.01	1	1
fumarate hydratase activity (GO:0004333)	2	0	0.01	-	< 0.01	1	1
fructose-bisphosphate aldolase activity (GO:0004332)	3	0	0.01	-	< 0.01	1	1
fructose-2,6-bisphosphate 2-phosphatase activity (GO:0004331)	5	0	0.01	-	< 0.01	1	1
nucleoside-triphosphate diphosphatase activity (GO:0047429)	11	0	0.03	-	< 0.01	1	1
monocarboxylic acid binding (GO:0033293)	66	0	0.19	-	< 0.01	1	1
steroid receptor RNA activator RNA binding (GO:0002153)	2	0	0.01	-	< 0.01	1	1
G-quadruplex RNA binding (GO:0002151)	7	0	0.02	-	< 0.01	1	1
formate-tetrahydrofolate ligase activity (GO:0004329)	2	0	0.01	-	< 0.01	1	1
tetrahydrofolylpolyglutamate synthase activity (GO:0004326)	1	0	0	-	< 0.01	1	1
ferrochelatase activity (GO:0004325)	1	0	0	-	< 0.01	1	1
ferredoxin-NADP+ reductase activity (GO:0004324)	1	0	0	-	< 0.01	1	1
ferroxidase activity (GO:0004322)	10	0	0.03	-	< 0.01	1	1
ATPase-coupled monocarboxylic acid transmembrane transporter activity (GO:0033285)	2	0	0.01	-	< 0.01	1	1
fatty-acyl-CoA synthase activity (GO:0004321)	7	0	0.02	-	< 0.01	1	1
ATPase-coupled carboxylic acid transmembrane transporter activity (GO:0033284)	2	0	0.01	-	< 0.01	1	1
N-acetylgalactosamine-6-phosphate deacetylase activity (GO:0047419)	1	0	0	-	< 0.01	1	1
oleoyl-[acyl-carrier-protein] hydrolase activity (GO:0004320)	2	0	0.01	-	< 0.01	1	1
ATPase-coupled organic acid transmembrane transporter activity (GO:0033283)	2	0	0.01	-	< 0.01	1	1
CXCR1 chemokine receptor binding (GO:0045237)	1	0	0	-	< 0.01	1	1
CXCR chemokine receptor binding (GO:0045236)	11	0	0.03	-	< 0.01	1	1
endoribonuclease activity, cleaving miRNA-paired mRNA (GO:0090624)	2	0	0.01	-	< 0.01	1	1
3-oxoacyl-[acyl-carrier-protein] reductase (NADPH) activity (GO:0004316)	1	0	0	-	< 0.01	1	1
3-oxoacyl-[acyl-carrier-protein] synthase activity (GO:0004315)	2	0	0.01	-	< 0.01	1	1
[acyl-carrier-protein] S-malonyltransferase activity (GO:0004314)	2	0	0.01	-	< 0.01	1	1
[acyl-carrier-protein] S-acetyltransferase activity (GO:0004313)	1	0	0	-	< 0.01	1	1
fatty acid synthase activity (GO:0004312)	11	0	0.03	-	< 0.01	1	1
farnesyltranstransferase activity (GO:0004311)	3	0	0.01	-	< 0.01	1	1
alkenylglycerophosphoethanolamine hydrolase activity (GO:0047409)	2	0	0.01	-	< 0.01	1	1
farnesyl-diphosphate farnesyltransferase activity (GO:0004310)	1	0	0	-	< 0.01	1	1
alkenylglycerophosphocholine hydrolase activity (GO:0047408)	2	0	0.01	-	< 0.01	1	1
CTP binding (GO:0002135)	1	0	0	-	< 0.01	1	1
UTP binding (GO:0002134)	2	0	0.01	-	< 0.01	1	1
protein-glucosylgalactosylhydroxylysine glucosidase activity (GO:0047402)	1	0	0	-	< 0.01	1	1
single-stranded telomeric DNA binding (GO:0043047)	12	0	0.03	-	< 0.01	1	1
exopolyphosphatase activity (GO:0004309)	5	0	0.01	-	< 0.01	1	1
exo-alpha-sialidase activity (GO:0004308)	4	0	0.01	-	< 0.01	1	1
ethanolaminephosphotransferase activity (GO:0004307)	3	0	0.01	-	< 0.01	1	1
ethanolamine-phosphate cytidylyltransferase activity (GO:0004306)	1	0	0	-	< 0.01	1	1
ethanolamine kinase activity (GO:0004305)	4	0	0.01	-	< 0.01	1	1
estrone sulfotransferase activity (GO:0004304)	1	0	0	-	< 0.01	1	1
estradiol 17-beta-dehydrogenase activity (GO:0004303)	11	0	0.03	-	< 0.01	1	1
choline binding (GO:0033265)	4	0	0.01	-	< 0.01	1	1
epoxide hydrolase activity (GO:0004301)	6	0	0.02	-	< 0.01	1	1
enoyl-CoA hydratase activity (GO:0004300)	8	0	0.02	-	< 0.01	1	1
chromatin insulator sequence binding (GO:0043035)	1	0	0	-	< 0.01	1	1
cyclic-di-GMP binding (GO:0035438)	1	0	0	-	< 0.01	1	1
alpha-1,3-glucosidase activity (GO:0090600)	1	0	0	-	< 0.01	1	1
lysophosphatidylcholine flippase activity (GO:0140348)	1	0	0	-	< 0.01	1	1
triglyceride transfer activity (GO:0140344)	1	0	0	-	< 0.01	1	1
phosphatidylserine transfer activity (GO:0140343)	2	0	0.01	-	< 0.01	1	1
interleukin-33 receptor activity (GO:0002114)	2	0	0.01	-	< 0.01	1	1
histone deacetylase activity (H3-K14 specific) (GO:0031078)	10	0	0.03	-	< 0.01	1	1
interleukin-33 binding (GO:0002113)	1	0	0	-	< 0.01	1	1
cholesterol 26-hydroxylase activity (GO:0031073)	1	0	0	-	< 0.01	1	1
heat shock protein binding (GO:0031072)	123	0	0.35	-	< 0.01	1	1
cysteine desulfurase activity (GO:0031071)	2	0	0.01	-	< 0.01	1	1
cysteine-type endopeptidase regulator activity involved in apoptotic process (GO:0043028)	42	0	0.12	-	< 0.01	1	1
cysteine-type endopeptidase inhibitor activity involved in apoptotic process (GO:0043027)	25	0	0.07	-	< 0.01	1	1
ribosomal small subunit binding (GO:0043024)	17	0	0.05	-	< 0.01	1	1
ribosomal large subunit binding (GO:0043023)	14	0	0.04	-	< 0.01	1	1
glycerophospholipid flippase activity (GO:0140333)	3	0	0.01	-	< 0.01	1	1
gamma-tubulin binding (GO:0043015)	26	0	0.07	-	< 0.01	1	1
alpha-tubulin binding (GO:0043014)	40	0	0.11	-	< 0.01	1	1
retromer complex binding (GO:1905394)	5	0	0.01	-	< 0.01	1	1
floppase activity (GO:0140328)	5	0	0.01	-	< 0.01	1	1
flippase activity (GO:0140327)	7	0	0.02	-	< 0.01	1	1
ATPase-coupled intramembrane lipid transporter activity (GO:0140326)	24	0	0.07	-	< 0.01	1	1
dihydrotestosterone 17-beta-dehydrogenase activity (GO:0035410)	2	0	0.01	-	< 0.01	1	1
solute:anion antiporter activity (GO:0140323)	31	0	0.09	-	< 0.01	1	1
oxidoreductase activity, acting on the CH-NH group of donors, flavin as acceptor (GO:0046997)	2	0	0.01	-	< 0.01	1	1
ATP-dependent protein binding (GO:0043008)	8	0	0.02	-	< 0.01	1	1
intracellular phosphatidylinositol-3,5-bisphosphate-sensitive cation channel activity (GO:0097682)	1	0	0	-	< 0.01	1	1
protein transporter activity (GO:0140318)	22	0	0.06	-	< 0.01	1	1
histone kinase activity (H3-T6 specific) (GO:0035403)	2	0	0.01	-	< 0.01	1	1
cysteine transmembrane transporter activity (GO:0033229)	1	0	0	-	< 0.01	1	1
histone kinase activity (H3-T11 specific) (GO:0035402)	2	0	0.01	-	< 0.01	1	1
histone kinase activity (H3-Y41 specific) (GO:0035401)	1	0	0	-	< 0.01	1	1
histone tyrosine kinase activity (GO:0035400)	1	0	0	-	< 0.01	1	1
cargo adaptor activity (GO:0140312)	12	0	0.03	-	< 0.01	1	1
DNA-directed 5'-3' RNA polymerase activity (GO:0003899)	42	0	0.12	-	< 0.01	1	1
DNA primase activity (GO:0003896)	3	0	0.01	-	< 0.01	1	1
ATPase-coupled amide-transporter activity (GO:0033220)	6	0	0.02	-	< 0.01	1	1
STAT family protein binding (GO:0097677)	9	0	0.03	-	< 0.01	1	1
tapasin binding (GO:0046980)	1	0	0	-	< 0.01	1	1
intramembrane lipid transporter activity (GO:0140303)	35	0	0.1	-	< 0.01	1	1
DNA-directed DNA polymerase activity (GO:0003887)	28	0	0.08	-	< 0.01	1	1
DNA (cytosine-5-)-methyltransferase activity (GO:0003886)	3	0	0.01	-	< 0.01	1	1
D-amino-acid oxidase activity (GO:0003884)	2	0	0.01	-	< 0.01	1	1
CTP synthase activity (GO:0003883)	2	0	0.01	-	< 0.01	1	1
CDP-diacylglycerol-serine O-phosphatidyltransferase activity (GO:0003882)	1	0	0	-	< 0.01	1	1
CDP-diacylglycerol-inositol 3-phosphatidyltransferase activity (GO:0003881)	1	0	0	-	< 0.01	1	1
protein C-terminal carboxyl O-methyltransferase activity (GO:0003880)	2	0	0.01	-	< 0.01	1	1
TAP2 binding (GO:0046979)	5	0	0.01	-	< 0.01	1	1
TAP1 binding (GO:0046978)	5	0	0.01	-	< 0.01	1	1
TAP binding (GO:0046977)	8	0	0.02	-	< 0.01	1	1
histone methyltransferase activity (H3-K27 specific) (GO:0046976)	5	0	0.01	-	< 0.01	1	1
histone methyltransferase activity (H3-K36 specific) (GO:0046975)	8	0	0.02	-	< 0.01	1	1
histone methyltransferase activity (H3-K9 specific) (GO:0046974)	10	0	0.03	-	< 0.01	1	1
histone acetyltransferase activity (H4-K16 specific) (GO:0046972)	10	0	0.03	-	< 0.01	1	1
NAD-dependent histone deacetylase activity (H4-K16 specific) (GO:0046970)	1	0	0	-	< 0.01	1	1
ATP citrate synthase activity (GO:0003878)	1	0	0	-	< 0.01	1	1
ATP adenylyltransferase activity (GO:0003877)	1	0	0	-	< 0.01	1	1
AMP deaminase activity (GO:0003876)	3	0	0.01	-	< 0.01	1	1
ADP-ribosylarginine hydrolase activity (GO:0003875)	2	0	0.01	-	< 0.01	1	1
6-pyruvoyltetrahydropterin synthase activity (GO:0003874)	1	0	0	-	< 0.01	1	1
6-phosphofructo-2-kinase activity (GO:0003873)	4	0	0.01	-	< 0.01	1	1
6-phosphofructokinase activity (GO:0003872)	3	0	0.01	-	< 0.01	1	1
5-aminolevulinate synthase activity (GO:0003870)	2	0	0.01	-	< 0.01	1	1
NAD-dependent histone deacetylase activity (H3-K9 specific) (GO:0046969)	2	0	0.01	-	< 0.01	1	1
thyroid hormone receptor binding (GO:0046966)	30	0	0.09	-	< 0.01	1	1
retinoid X receptor binding (GO:0046965)	17	0	0.05	-	< 0.01	1	1
3'-phosphoadenosine 5'-phosphosulfate transmembrane transporter activity (GO:0046964)	2	0	0.01	-	< 0.01	1	1
pseudophosphatase activity (GO:0001691)	2	0	0.01	-	< 0.01	1	1
serpin family protein binding (GO:0097655)	1	0	0	-	< 0.01	1	1
proton-transporting ATPase activity, rotational mechanism (GO:0046961)	22	0	0.06	-	< 0.01	1	1
tRNA dimethylallyltransferase activity (GO:0052381)	1	0	0	-	< 0.01	1	1
4-hydroxyphenylpyruvate dioxygenase activity (GO:0003868)	2	0	0.01	-	< 0.01	1	1
4-aminobutyrate transaminase activity (GO:0003867)	1	0	0	-	< 0.01	1	1
3-oxo-5-alpha-steroid 4-dehydrogenase activity (GO:0003865)	3	0	0.01	-	< 0.01	1	1
3-methyl-2-oxobutanoate dehydrogenase (2-methylpropanoyl-transferring) activity (GO:0003863)	2	0	0.01	-	< 0.01	1	1
troponin T binding (GO:0031014)	4	0	0.01	-	< 0.01	1	1
troponin I binding (GO:0031013)	5	0	0.01	-	< 0.01	1	1
3-hydroxyisobutyryl-CoA hydrolase activity (GO:0003860)	1	0	0	-	< 0.01	1	1
sialate O-acetylesterase activity (GO:0001681)	1	0	0	-	< 0.01	1	1
calcitonin family binding (GO:0097644)	4	0	0.01	-	< 0.01	1	1
amylin receptor activity (GO:0097643)	4	0	0.01	-	< 0.01	1	1
calcitonin family receptor activity (GO:0097642)	6	0	0.02	-	< 0.01	1	1
phytanate-CoA ligase activity (GO:0050197)	1	0	0	-	< 0.01	1	1
[phosphorylase] phosphatase activity (GO:0050196)	2	0	0.01	-	< 0.01	1	1
3-hydroxybutyrate dehydrogenase activity (GO:0003858)	2	0	0.01	-	< 0.01	1	1
3-hydroxyacyl-CoA dehydrogenase activity (GO:0003857)	8	0	0.02	-	< 0.01	1	1
3-beta-hydroxy-delta5-steroid dehydrogenase activity (GO:0003854)	6	0	0.02	-	< 0.01	1	1
filamin binding (GO:0031005)	13	0	0.04	-	< 0.01	1	1
ATPase activator activity (GO:0001671)	25	0	0.07	-	< 0.01	1	1
carboxylic acid transmembrane transporter activity (GO:0046943)	156	0	0.45	-	< 0.01	1	1
ATPase activity, coupled to transmembrane movement of ions, rotational mechanism (GO:0044769)	37	0	0.11	-	< 0.01	1	1
phosphatidylinositol deacylase activity (GO:0050185)	1	0	0	-	< 0.01	1	1
peptide deformylase activity (GO:0042586)	1	0	0	-	< 0.01	1	1
Fc-gamma receptor I complex binding (GO:0034988)	2	0	0.01	-	< 0.01	1	1
immunoglobulin receptor binding (GO:0034987)	98	0	0.28	-	< 0.01	1	1
iron chaperone activity (GO:0034986)	2	0	0.01	-	< 0.01	1	1
1-alkyl-2-acetylglycerophosphocholine esterase activity (GO:0003847)	5	0	0.01	-	< 0.01	1	1
2-acylglycerol O-acyltransferase activity (GO:0003846)	6	0	0.02	-	< 0.01	1	1
11-beta-hydroxysteroid dehydrogenase [NAD(P)] activity (GO:0003845)	2	0	0.01	-	< 0.01	1	1
1,4-alpha-glucan branching enzyme activity (GO:0003844)	1	0	0	-	< 0.01	1	1
[truncated: 3,087 more rows]

## Sheet: group1_green_process
Analysis Type:	PANTHER Overrepresentation Test (Released 20190711)
[truncated: 15,913 more rows]

[truncated: 32 more sheets: group1_green_function, group1_green_component, group1_cyan_process, group1_cyan_function, group1_cyan_component, group1_blue_process, group1_blue_function, group1_blue_component, group2_yellow_process, group2_yellow_function, group2_yellow_component, group2_green_proccess, group2_green_function, group2_green_component, group2_cyan_process, group2_cyan_function, group2_cyan_component, group2_blue_process, group2_blue_function, group2_blue_component …]
